# Supplementary material for: Constructing and interpreting a large-scale variant effect map for an ultrarare disease gene: Comprehensive prediction of the functional impact of PSAT1 genotypes
Source: PLoS Genet. 2023 Oct 9;19(10):e1010972. doi: 10.1371/journal.pgen.1010972 (PMC10561871; doi:10.1371/journal.pgen.1010972)
Supplement: S1 Table — (XLSX) [file pgen.1010972.s015.xlsx]

## Sheet: Table S1
S1 Table. S. cerevisiae strains used in the haploid assay.
Strain	Description	Mating type	yPSAT1 Variant Codon	Genotype	Progenitor	Plate/Well
FY4	prototrophic lab strain	MATa	NA	prototroph	FY4	NA
YAD964	ser1 deletion strain used for yPSAT1 variant transformations and as the ser1 phenotyping negative control	MATa	NA	ser1Δ0::pTEF-KAN-tADH1	FY4	NA
YAD928	wt yPSAT1 phenotyping positive control	MATa	NA	ser1Δ0::yPSAT1-tSER1-NatMX	YAD964	NA
YSG7031	D2E	MATa	2	ser1Δ0::yPSAT1(variant)-tSER1-NatMX	YAD964	yPSAT1_P01_A02
YSG7032	D2E	MATa	2	ser1Δ0::yPSAT1(variant)-tSER1-NatMX	YAD964	yPSAT1_P01_A03
YSG7033	D2H	MATa	2	ser1Δ0::yPSAT1(variant)-tSER1-NatMX	YAD964	yPSAT1_P01_A04
YSG7034	D2V	MATa	2	ser1Δ0::yPSAT1(variant)-tSER1-NatMX	YAD964	yPSAT1_P01_A05
YSG7036	D2H	MATa	2	ser1Δ0::yPSAT1(variant)-tSER1-NatMX	YAD964	yPSAT1_P01_A07
YSG7037	D2G	MATa	2	ser1Δ0::yPSAT1(variant)-tSER1-NatMX	YAD964	yPSAT1_P01_A08
YSG7038	D2G	MATa	2	ser1Δ0::yPSAT1(variant)-tSER1-NatMX	YAD964	yPSAT1_P01_A09
YSG7039	D2G	MATa	2	ser1Δ0::yPSAT1(variant)-tSER1-NatMX	YAD964	yPSAT1_P01_A10
YSG7040	D2A	MATa	2	ser1Δ0::yPSAT1(variant)-tSER1-NatMX	YAD964	yPSAT1_P01_A11
YSG7041	D2A	MATa	2	ser1Δ0::yPSAT1(variant)-tSER1-NatMX	YAD964	yPSAT1_P01_A12
YSG7042	D2G	MATa	2	ser1Δ0::yPSAT1(variant)-tSER1-NatMX	YAD964	yPSAT1_P01_B01
YSG7043	D2V	MATa	2	ser1Δ0::yPSAT1(variant)-tSER1-NatMX	YAD964	yPSAT1_P01_B02
YSG7045	D2V	MATa	2	ser1Δ0::yPSAT1(variant)-tSER1-NatMX	YAD964	yPSAT1_P01_B04
YSG7046	F10S	MATa	10	ser1Δ0::yPSAT1(variant)-tSER1-NatMX	YAD964	yPSAT1_P01_B05
YSG7047	F10V	MATa	10	ser1Δ0::yPSAT1(variant)-tSER1-NatMX	YAD964	yPSAT1_P01_B06
YSG7048	F10V	MATa	10	ser1Δ0::yPSAT1(variant)-tSER1-NatMX	YAD964	yPSAT1_P01_B07
YSG7050	F10S	MATa	10	ser1Δ0::yPSAT1(variant)-tSER1-NatMX	YAD964	yPSAT1_P01_B09
YSG7051	F10L	MATa	10	ser1Δ0::yPSAT1(variant)-tSER1-NatMX	YAD964	yPSAT1_P01_B10
YSG7052	F10V	MATa	10	ser1Δ0::yPSAT1(variant)-tSER1-NatMX	YAD964	yPSAT1_P01_B11
YSG7053	F10V	MATa	10	ser1Δ0::yPSAT1(variant)-tSER1-NatMX	YAD964	yPSAT1_P01_B12
YSG7054	F10C	MATa	10	ser1Δ0::yPSAT1(variant)-tSER1-NatMX	YAD964	yPSAT1_P01_C01
YSG7055	F10S	MATa	10	ser1Δ0::yPSAT1(variant)-tSER1-NatMX	YAD964	yPSAT1_P01_C02
YSG7057	F10L	MATa	10	ser1Δ0::yPSAT1(variant)-tSER1-NatMX	YAD964	yPSAT1_P01_C04
YSG7058	F10C	MATa	10	ser1Δ0::yPSAT1(variant)-tSER1-NatMX	YAD964	yPSAT1_P01_C05
YSG7059	F10S	MATa	10	ser1Δ0::yPSAT1(variant)-tSER1-NatMX	YAD964	yPSAT1_P01_C06
YSG7060	F10Y	MATa	10	ser1Δ0::yPSAT1(variant)-tSER1-NatMX	YAD964	yPSAT1_P01_C07
YSG7061	F10I	MATa	10	ser1Δ0::yPSAT1(variant)-tSER1-NatMX	YAD964	yPSAT1_P01_C08
YSG7062	P18L	MATa	18	ser1Δ0::yPSAT1(variant)-tSER1-NatMX	YAD964	yPSAT1_P01_C09
YSG7064	P18Q	MATa	18	ser1Δ0::yPSAT1(variant)-tSER1-NatMX	YAD964	yPSAT1_P01_C11
YSG7065	P18A	MATa	18	ser1Δ0::yPSAT1(variant)-tSER1-NatMX	YAD964	yPSAT1_P01_C12
YSG7066	P18A	MATa	18	ser1Δ0::yPSAT1(variant)-tSER1-NatMX	YAD964	yPSAT1_P01_D01
YSG7067	P18S	MATa	18	ser1Δ0::yPSAT1(variant)-tSER1-NatMX	YAD964	yPSAT1_P01_D02
YSG7068	P18S	MATa	18	ser1Δ0::yPSAT1(variant)-tSER1-NatMX	YAD964	yPSAT1_P01_D03
YSG7069	P18A	MATa	18	ser1Δ0::yPSAT1(variant)-tSER1-NatMX	YAD964	yPSAT1_P01_D04
YSG7070	P18A	MATa	18	ser1Δ0::yPSAT1(variant)-tSER1-NatMX	YAD964	yPSAT1_P01_D05
YSG7071	P18R	MATa	18	ser1Δ0::yPSAT1(variant)-tSER1-NatMX	YAD964	yPSAT1_P01_D06
YSG7072	P18S	MATa	18	ser1Δ0::yPSAT1(variant)-tSER1-NatMX	YAD964	yPSAT1_P01_D07
YSG7073	P18Q	MATa	18	ser1Δ0::yPSAT1(variant)-tSER1-NatMX	YAD964	yPSAT1_P01_D08
YSG7074	P18S	MATa	18	ser1Δ0::yPSAT1(variant)-tSER1-NatMX	YAD964	yPSAT1_P01_D09
YSG7075	P18R	MATa	18	ser1Δ0::yPSAT1(variant)-tSER1-NatMX	YAD964	yPSAT1_P01_D10
YSG7076	P18A	MATa	18	ser1Δ0::yPSAT1(variant)-tSER1-NatMX	YAD964	yPSAT1_P01_D11
YSG7077	P18R	MATa	18	ser1Δ0::yPSAT1(variant)-tSER1-NatMX	YAD964	yPSAT1_P01_D12
YSG7078	Q26L	MATa	26	ser1Δ0::yPSAT1(variant)-tSER1-NatMX	YAD964	yPSAT1_P01_E01
YSG7079	Q26H	MATa	26	ser1Δ0::yPSAT1(variant)-tSER1-NatMX	YAD964	yPSAT1_P01_E02
YSG7080	Q26L	MATa	26	ser1Δ0::yPSAT1(variant)-tSER1-NatMX	YAD964	yPSAT1_P01_E03
YSG7081	Q26R	MATa	26	ser1Δ0::yPSAT1(variant)-tSER1-NatMX	YAD964	yPSAT1_P01_E04
YSG7082	Q26K	MATa	26	ser1Δ0::yPSAT1(variant)-tSER1-NatMX	YAD964	yPSAT1_P01_E05
YSG7083	Q26P	MATa	26	ser1Δ0::yPSAT1(variant)-tSER1-NatMX	YAD964	yPSAT1_P01_E06
YSG7084	Q26P	MATa	26	ser1Δ0::yPSAT1(variant)-tSER1-NatMX	YAD964	yPSAT1_P01_E07
YSG7085	Q26E	MATa	26	ser1Δ0::yPSAT1(variant)-tSER1-NatMX	YAD964	yPSAT1_P01_E08
YSG7086	Q26K	MATa	26	ser1Δ0::yPSAT1(variant)-tSER1-NatMX	YAD964	yPSAT1_P01_E09
YSG7087	Q26E	MATa	26	ser1Δ0::yPSAT1(variant)-tSER1-NatMX	YAD964	yPSAT1_P01_E10
YSG7088	Q26P	MATa	26	ser1Δ0::yPSAT1(variant)-tSER1-NatMX	YAD964	yPSAT1_P01_E11
YSG7089	Q26P	MATa	26	ser1Δ0::yPSAT1(variant)-tSER1-NatMX	YAD964	yPSAT1_P01_E12
YSG7090	Q26K	MATa	26	ser1Δ0::yPSAT1(variant)-tSER1-NatMX	YAD964	yPSAT1_P01_F01
YSG7091	Q26R	MATa	26	ser1Δ0::yPSAT1(variant)-tSER1-NatMX	YAD964	yPSAT1_P01_F02
YSG7093	Q26H	MATa	26	ser1Δ0::yPSAT1(variant)-tSER1-NatMX	YAD964	yPSAT1_P01_F04
YSG7094	G34R	MATa	34	ser1Δ0::yPSAT1(variant)-tSER1-NatMX	YAD964	yPSAT1_P01_F05
YSG7095	G34R	MATa	34	ser1Δ0::yPSAT1(variant)-tSER1-NatMX	YAD964	yPSAT1_P01_F06
YSG7097	G34E	MATa	34	ser1Δ0::yPSAT1(variant)-tSER1-NatMX	YAD964	yPSAT1_P01_F08
YSG7101	G34E	MATa	34	ser1Δ0::yPSAT1(variant)-tSER1-NatMX	YAD964	yPSAT1_P01_F12
YSG7105	G34A	MATa	34	ser1Δ0::yPSAT1(variant)-tSER1-NatMX	YAD964	yPSAT1_P01_G04
YSG7106	G34R	MATa	34	ser1Δ0::yPSAT1(variant)-tSER1-NatMX	YAD964	yPSAT1_P01_G05
YSG7107	G34V	MATa	34	ser1Δ0::yPSAT1(variant)-tSER1-NatMX	YAD964	yPSAT1_P01_G06
YSG7108	G34V	MATa	34	ser1Δ0::yPSAT1(variant)-tSER1-NatMX	YAD964	yPSAT1_P01_G07
YSG7109	G34R	MATa	34	ser1Δ0::yPSAT1(variant)-tSER1-NatMX	YAD964	yPSAT1_P01_G08
YSG7110	M42T	MATa	42	ser1Δ0::yPSAT1(variant)-tSER1-NatMX	YAD964	yPSAT1_P01_G09
YSG7111	M42L	MATa	42	ser1Δ0::yPSAT1(variant)-tSER1-NatMX	YAD964	yPSAT1_P01_G10
YSG7112	M42T	MATa	42	ser1Δ0::yPSAT1(variant)-tSER1-NatMX	YAD964	yPSAT1_P01_G11
YSG7113	M42T	MATa	42	ser1Δ0::yPSAT1(variant)-tSER1-NatMX	YAD964	yPSAT1_P01_G12
YSG7114	M42R	MATa	42	ser1Δ0::yPSAT1(variant)-tSER1-NatMX	YAD964	yPSAT1_P01_H01
YSG7115	M42K	MATa	42	ser1Δ0::yPSAT1(variant)-tSER1-NatMX	YAD964	yPSAT1_P01_H02
YSG7116	M42I	MATa	42	ser1Δ0::yPSAT1(variant)-tSER1-NatMX	YAD964	yPSAT1_P01_H03
YSG7117	M42T	MATa	42	ser1Δ0::yPSAT1(variant)-tSER1-NatMX	YAD964	yPSAT1_P01_H04
YSG7118	M42I	MATa	42	ser1Δ0::yPSAT1(variant)-tSER1-NatMX	YAD964	yPSAT1_P01_H05
YSG7119	M42R	MATa	42	ser1Δ0::yPSAT1(variant)-tSER1-NatMX	YAD964	yPSAT1_P01_H06
YSG7122	M42R	MATa	42	ser1Δ0::yPSAT1(variant)-tSER1-NatMX	YAD964	yPSAT1_P01_H09
YSG7123	M42L	MATa	42	ser1Δ0::yPSAT1(variant)-tSER1-NatMX	YAD964	yPSAT1_P01_H10
YSG7124	M42I	MATa	42	ser1Δ0::yPSAT1(variant)-tSER1-NatMX	YAD964	yPSAT1_P01_H11
YSG7128	A3V	MATa	3	ser1Δ0::yPSAT1(variant)-tSER1-NatMX	YAD964	yPSAT1_P02_A03
YSG7129	A3D	MATa	3	ser1Δ0::yPSAT1(variant)-tSER1-NatMX	YAD964	yPSAT1_P02_A04
YSG7130	A3D	MATa	3	ser1Δ0::yPSAT1(variant)-tSER1-NatMX	YAD964	yPSAT1_P02_A05
YSG7131	A3D	MATa	3	ser1Δ0::yPSAT1(variant)-tSER1-NatMX	YAD964	yPSAT1_P02_A06
YSG7132	A3D	MATa	3	ser1Δ0::yPSAT1(variant)-tSER1-NatMX	YAD964	yPSAT1_P02_A07
YSG7133	A3V	MATa	3	ser1Δ0::yPSAT1(variant)-tSER1-NatMX	YAD964	yPSAT1_P02_A08
YSG7135	A3V	MATa	3	ser1Δ0::yPSAT1(variant)-tSER1-NatMX	YAD964	yPSAT1_P02_A10
YSG7136	A3V	MATa	3	ser1Δ0::yPSAT1(variant)-tSER1-NatMX	YAD964	yPSAT1_P02_A11
YSG7137	A3D	MATa	3	ser1Δ0::yPSAT1(variant)-tSER1-NatMX	YAD964	yPSAT1_P02_A12
YSG7138	G11R	MATa	11	ser1Δ0::yPSAT1(variant)-tSER1-NatMX	YAD964	yPSAT1_P02_B01
YSG7139	G11W	MATa	11	ser1Δ0::yPSAT1(variant)-tSER1-NatMX	YAD964	yPSAT1_P02_B02
YSG7141	G11R	MATa	11	ser1Δ0::yPSAT1(variant)-tSER1-NatMX	YAD964	yPSAT1_P02_B04
YSG7142	G11V	MATa	11	ser1Δ0::yPSAT1(variant)-tSER1-NatMX	YAD964	yPSAT1_P02_B05
YSG7143	G11W	MATa	11	ser1Δ0::yPSAT1(variant)-tSER1-NatMX	YAD964	yPSAT1_P02_B06
YSG7144	G11V	MATa	11	ser1Δ0::yPSAT1(variant)-tSER1-NatMX	YAD964	yPSAT1_P02_B07
YSG7147	G11R	MATa	11	ser1Δ0::yPSAT1(variant)-tSER1-NatMX	YAD964	yPSAT1_P02_B10
YSG7148	G11W	MATa	11	ser1Δ0::yPSAT1(variant)-tSER1-NatMX	YAD964	yPSAT1_P02_B11
YSG7150	G11A	MATa	11	ser1Δ0::yPSAT1(variant)-tSER1-NatMX	YAD964	yPSAT1_P02_C01
YSG7151	G11A	MATa	11	ser1Δ0::yPSAT1(variant)-tSER1-NatMX	YAD964	yPSAT1_P02_C02
YSG7153	H19R	MATa	19	ser1Δ0::yPSAT1(variant)-tSER1-NatMX	YAD964	yPSAT1_P02_C04
YSG7154	H19L	MATa	19	ser1Δ0::yPSAT1(variant)-tSER1-NatMX	YAD964	yPSAT1_P02_C05
YSG7155	H19Q	MATa	19	ser1Δ0::yPSAT1(variant)-tSER1-NatMX	YAD964	yPSAT1_P02_C06
YSG7156	H19Y	MATa	19	ser1Δ0::yPSAT1(variant)-tSER1-NatMX	YAD964	yPSAT1_P02_C07
YSG7157	H19Y	MATa	19	ser1Δ0::yPSAT1(variant)-tSER1-NatMX	YAD964	yPSAT1_P02_C08
YSG7158	H19Q	MATa	19	ser1Δ0::yPSAT1(variant)-tSER1-NatMX	YAD964	yPSAT1_P02_C09
YSG7160	H19L	MATa	19	ser1Δ0::yPSAT1(variant)-tSER1-NatMX	YAD964	yPSAT1_P02_C11
YSG7162	H19Y	MATa	19	ser1Δ0::yPSAT1(variant)-tSER1-NatMX	YAD964	yPSAT1_P02_D01
YSG7163	H19Y	MATa	19	ser1Δ0::yPSAT1(variant)-tSER1-NatMX	YAD964	yPSAT1_P02_D02
YSG7164	H19N	MATa	19	ser1Δ0::yPSAT1(variant)-tSER1-NatMX	YAD964	yPSAT1_P02_D03
YSG7165	H19N	MATa	19	ser1Δ0::yPSAT1(variant)-tSER1-NatMX	YAD964	yPSAT1_P02_D04
YSG7166	H19N	MATa	19	ser1Δ0::yPSAT1(variant)-tSER1-NatMX	YAD964	yPSAT1_P02_D05
YSG7167	H19R	MATa	19	ser1Δ0::yPSAT1(variant)-tSER1-NatMX	YAD964	yPSAT1_P02_D06
YSG7168	H19Y	MATa	19	ser1Δ0::yPSAT1(variant)-tSER1-NatMX	YAD964	yPSAT1_P02_D07
YSG7169	H19Q	MATa	19	ser1Δ0::yPSAT1(variant)-tSER1-NatMX	YAD964	yPSAT1_P02_D08
YSG7170	H19P	MATa	19	ser1Δ0::yPSAT1(variant)-tSER1-NatMX	YAD964	yPSAT1_P02_D09
YSG7171	K27M	MATa	27	ser1Δ0::yPSAT1(variant)-tSER1-NatMX	YAD964	yPSAT1_P02_D10
YSG7173	K27M	MATa	27	ser1Δ0::yPSAT1(variant)-tSER1-NatMX	YAD964	yPSAT1_P02_D12
YSG7174	K27Q	MATa	27	ser1Δ0::yPSAT1(variant)-tSER1-NatMX	YAD964	yPSAT1_P02_E01
YSG7175	K27R	MATa	27	ser1Δ0::yPSAT1(variant)-tSER1-NatMX	YAD964	yPSAT1_P02_E02
YSG7176	K27E	MATa	27	ser1Δ0::yPSAT1(variant)-tSER1-NatMX	YAD964	yPSAT1_P02_E03
YSG7178	K27T	MATa	27	ser1Δ0::yPSAT1(variant)-tSER1-NatMX	YAD964	yPSAT1_P02_E05
YSG7179	K27Q	MATa	27	ser1Δ0::yPSAT1(variant)-tSER1-NatMX	YAD964	yPSAT1_P02_E06
YSG7180	K27T	MATa	27	ser1Δ0::yPSAT1(variant)-tSER1-NatMX	YAD964	yPSAT1_P02_E07
YSG7181	K27N	MATa	27	ser1Δ0::yPSAT1(variant)-tSER1-NatMX	YAD964	yPSAT1_P02_E08
YSG7182	K27Q	MATa	27	ser1Δ0::yPSAT1(variant)-tSER1-NatMX	YAD964	yPSAT1_P02_E09
YSG7183	K27M	MATa	27	ser1Δ0::yPSAT1(variant)-tSER1-NatMX	YAD964	yPSAT1_P02_E10
YSG7184	K27E	MATa	27	ser1Δ0::yPSAT1(variant)-tSER1-NatMX	YAD964	yPSAT1_P02_E11
YSG7185	K27Q	MATa	27	ser1Δ0::yPSAT1(variant)-tSER1-NatMX	YAD964	yPSAT1_P02_E12
YSG7186	K27M	MATa	27	ser1Δ0::yPSAT1(variant)-tSER1-NatMX	YAD964	yPSAT1_P02_F01
YSG7187	K27R	MATa	27	ser1Δ0::yPSAT1(variant)-tSER1-NatMX	YAD964	yPSAT1_P02_F02
YSG7189	V35A	MATa	35	ser1Δ0::yPSAT1(variant)-tSER1-NatMX	YAD964	yPSAT1_P02_F04
YSG7190	V35I	MATa	35	ser1Δ0::yPSAT1(variant)-tSER1-NatMX	YAD964	yPSAT1_P02_F05
YSG7192	V35L	MATa	35	ser1Δ0::yPSAT1(variant)-tSER1-NatMX	YAD964	yPSAT1_P02_F07
YSG7193	V35G	MATa	35	ser1Δ0::yPSAT1(variant)-tSER1-NatMX	YAD964	yPSAT1_P02_F08
YSG7194	V35G	MATa	35	ser1Δ0::yPSAT1(variant)-tSER1-NatMX	YAD964	yPSAT1_P02_F09
YSG7196	V35G	MATa	35	ser1Δ0::yPSAT1(variant)-tSER1-NatMX	YAD964	yPSAT1_P02_F11
YSG7197	V35L	MATa	35	ser1Δ0::yPSAT1(variant)-tSER1-NatMX	YAD964	yPSAT1_P02_F12
YSG7201	V35A	MATa	35	ser1Δ0::yPSAT1(variant)-tSER1-NatMX	YAD964	yPSAT1_P02_G04
YSG7202	V35L	MATa	35	ser1Δ0::yPSAT1(variant)-tSER1-NatMX	YAD964	yPSAT1_P02_G05
YSG7205	P4L	MATa	4	ser1Δ0::yPSAT1(variant)-tSER1-NatMX	YAD964	yPSAT1_P02_G08
YSG7206	P4R	MATa	4	ser1Δ0::yPSAT1(variant)-tSER1-NatMX	YAD964	yPSAT1_P02_G09
YSG7207	P4S	MATa	4	ser1Δ0::yPSAT1(variant)-tSER1-NatMX	YAD964	yPSAT1_P02_G10
YSG7210	P4S	MATa	4	ser1Δ0::yPSAT1(variant)-tSER1-NatMX	YAD964	yPSAT1_P02_H01
YSG7211	P4H	MATa	4	ser1Δ0::yPSAT1(variant)-tSER1-NatMX	YAD964	yPSAT1_P02_H02
YSG7213	P4A	MATa	4	ser1Δ0::yPSAT1(variant)-tSER1-NatMX	YAD964	yPSAT1_P02_H04
YSG7215	P4S	MATa	4	ser1Δ0::yPSAT1(variant)-tSER1-NatMX	YAD964	yPSAT1_P02_H06
YSG7217	P4T	MATa	4	ser1Δ0::yPSAT1(variant)-tSER1-NatMX	YAD964	yPSAT1_P02_H08
YSG7218	P4A	MATa	4	ser1Δ0::yPSAT1(variant)-tSER1-NatMX	YAD964	yPSAT1_P02_H09
YSG7219	P4A	MATa	4	ser1Δ0::yPSAT1(variant)-tSER1-NatMX	YAD964	yPSAT1_P02_H10
YSG7220	P4R	MATa	4	ser1Δ0::yPSAT1(variant)-tSER1-NatMX	YAD964	yPSAT1_P02_H11
YSG7223	P12T	MATa	12	ser1Δ0::yPSAT1(variant)-tSER1-NatMX	YAD964	yPSAT1_P03_A02
YSG7224	P12H	MATa	12	ser1Δ0::yPSAT1(variant)-tSER1-NatMX	YAD964	yPSAT1_P03_A03
YSG7225	P12A	MATa	12	ser1Δ0::yPSAT1(variant)-tSER1-NatMX	YAD964	yPSAT1_P03_A04
YSG7226	P12R	MATa	12	ser1Δ0::yPSAT1(variant)-tSER1-NatMX	YAD964	yPSAT1_P03_A05
YSG7227	P12L	MATa	12	ser1Δ0::yPSAT1(variant)-tSER1-NatMX	YAD964	yPSAT1_P03_A06
YSG7228	P12A	MATa	12	ser1Δ0::yPSAT1(variant)-tSER1-NatMX	YAD964	yPSAT1_P03_A07
YSG7229	P12A	MATa	12	ser1Δ0::yPSAT1(variant)-tSER1-NatMX	YAD964	yPSAT1_P03_A08
YSG7230	P12R	MATa	12	ser1Δ0::yPSAT1(variant)-tSER1-NatMX	YAD964	yPSAT1_P03_A09
YSG7231	P12H	MATa	12	ser1Δ0::yPSAT1(variant)-tSER1-NatMX	YAD964	yPSAT1_P03_A10
YSG7234	P12L	MATa	12	ser1Δ0::yPSAT1(variant)-tSER1-NatMX	YAD964	yPSAT1_P03_B01
YSG7235	P12A	MATa	12	ser1Δ0::yPSAT1(variant)-tSER1-NatMX	YAD964	yPSAT1_P03_B02
YSG7236	P12R	MATa	12	ser1Δ0::yPSAT1(variant)-tSER1-NatMX	YAD964	yPSAT1_P03_B03
YSG7237	P12T	MATa	12	ser1Δ0::yPSAT1(variant)-tSER1-NatMX	YAD964	yPSAT1_P03_B04
YSG7239	P12H	MATa	12	ser1Δ0::yPSAT1(variant)-tSER1-NatMX	YAD964	yPSAT1_P03_B06
YSG7243	S20P	MATa	20	ser1Δ0::yPSAT1(variant)-tSER1-NatMX	YAD964	yPSAT1_P03_B10
YSG7244	S20T	MATa	20	ser1Δ0::yPSAT1(variant)-tSER1-NatMX	YAD964	yPSAT1_P03_B11
YSG7245	S20L	MATa	20	ser1Δ0::yPSAT1(variant)-tSER1-NatMX	YAD964	yPSAT1_P03_B12
YSG7246	S20A	MATa	20	ser1Δ0::yPSAT1(variant)-tSER1-NatMX	YAD964	yPSAT1_P03_C01
YSG7247	S20P	MATa	20	ser1Δ0::yPSAT1(variant)-tSER1-NatMX	YAD964	yPSAT1_P03_C02
YSG7249	S20P	MATa	20	ser1Δ0::yPSAT1(variant)-tSER1-NatMX	YAD964	yPSAT1_P03_C04
YSG7251	S20T	MATa	20	ser1Δ0::yPSAT1(variant)-tSER1-NatMX	YAD964	yPSAT1_P03_C06
YSG7252	E28G	MATa	28	ser1Δ0::yPSAT1(variant)-tSER1-NatMX	YAD964	yPSAT1_P03_C07
YSG7253	E28D	MATa	28	ser1Δ0::yPSAT1(variant)-tSER1-NatMX	YAD964	yPSAT1_P03_C08
YSG7254	E28G	MATa	28	ser1Δ0::yPSAT1(variant)-tSER1-NatMX	YAD964	yPSAT1_P03_C09
YSG7256	E28V	MATa	28	ser1Δ0::yPSAT1(variant)-tSER1-NatMX	YAD964	yPSAT1_P03_C11
YSG7257	E28D	MATa	28	ser1Δ0::yPSAT1(variant)-tSER1-NatMX	YAD964	yPSAT1_P03_C12
YSG7258	E28G	MATa	28	ser1Δ0::yPSAT1(variant)-tSER1-NatMX	YAD964	yPSAT1_P03_D01
YSG7259	E28Q	MATa	28	ser1Δ0::yPSAT1(variant)-tSER1-NatMX	YAD964	yPSAT1_P03_D02
YSG7260	E28A	MATa	28	ser1Δ0::yPSAT1(variant)-tSER1-NatMX	YAD964	yPSAT1_P03_D03
YSG7261	E28Q	MATa	28	ser1Δ0::yPSAT1(variant)-tSER1-NatMX	YAD964	yPSAT1_P03_D04
YSG7262	E28Q	MATa	28	ser1Δ0::yPSAT1(variant)-tSER1-NatMX	YAD964	yPSAT1_P03_D05
YSG7264	E28Q	MATa	28	ser1Δ0::yPSAT1(variant)-tSER1-NatMX	YAD964	yPSAT1_P03_D07
YSG7266	E28V	MATa	28	ser1Δ0::yPSAT1(variant)-tSER1-NatMX	YAD964	yPSAT1_P03_D09
YSG7268	E28G	MATa	28	ser1Δ0::yPSAT1(variant)-tSER1-NatMX	YAD964	yPSAT1_P03_D11
YSG7269	E28G	MATa	28	ser1Δ0::yPSAT1(variant)-tSER1-NatMX	YAD964	yPSAT1_P03_D12
YSG7271	G36D	MATa	36	ser1Δ0::yPSAT1(variant)-tSER1-NatMX	YAD964	yPSAT1_P03_E02
YSG7272	G36S	MATa	36	ser1Δ0::yPSAT1(variant)-tSER1-NatMX	YAD964	yPSAT1_P03_E03
YSG7273	G36V	MATa	36	ser1Δ0::yPSAT1(variant)-tSER1-NatMX	YAD964	yPSAT1_P03_E04
YSG7274	G36S	MATa	36	ser1Δ0::yPSAT1(variant)-tSER1-NatMX	YAD964	yPSAT1_P03_E05
YSG7275	G36A	MATa	36	ser1Δ0::yPSAT1(variant)-tSER1-NatMX	YAD964	yPSAT1_P03_E06
YSG7276	G36A	MATa	36	ser1Δ0::yPSAT1(variant)-tSER1-NatMX	YAD964	yPSAT1_P03_E07
YSG7277	G36C	MATa	36	ser1Δ0::yPSAT1(variant)-tSER1-NatMX	YAD964	yPSAT1_P03_E08
YSG7278	G36C	MATa	36	ser1Δ0::yPSAT1(variant)-tSER1-NatMX	YAD964	yPSAT1_P03_E09
YSG7280	G36V	MATa	36	ser1Δ0::yPSAT1(variant)-tSER1-NatMX	YAD964	yPSAT1_P03_E11
YSG7281	G36V	MATa	36	ser1Δ0::yPSAT1(variant)-tSER1-NatMX	YAD964	yPSAT1_P03_E12
YSG7282	G36S	MATa	36	ser1Δ0::yPSAT1(variant)-tSER1-NatMX	YAD964	yPSAT1_P03_F01
YSG7286	R5W	MATa	5	ser1Δ0::yPSAT1(variant)-tSER1-NatMX	YAD964	yPSAT1_P03_F05
YSG7287	R5M	MATa	5	ser1Δ0::yPSAT1(variant)-tSER1-NatMX	YAD964	yPSAT1_P03_F06
YSG7288	R5W	MATa	5	ser1Δ0::yPSAT1(variant)-tSER1-NatMX	YAD964	yPSAT1_P03_F07
YSG7289	R5G	MATa	5	ser1Δ0::yPSAT1(variant)-tSER1-NatMX	YAD964	yPSAT1_P03_F08
YSG7292	R5G	MATa	5	ser1Δ0::yPSAT1(variant)-tSER1-NatMX	YAD964	yPSAT1_P03_F11
YSG7293	R5W	MATa	5	ser1Δ0::yPSAT1(variant)-tSER1-NatMX	YAD964	yPSAT1_P03_F12
YSG7295	R5M	MATa	5	ser1Δ0::yPSAT1(variant)-tSER1-NatMX	YAD964	yPSAT1_P03_G02
YSG7296	R5K	MATa	5	ser1Δ0::yPSAT1(variant)-tSER1-NatMX	YAD964	yPSAT1_P03_G03
YSG7297	R5M	MATa	5	ser1Δ0::yPSAT1(variant)-tSER1-NatMX	YAD964	yPSAT1_P03_G04
YSG7298	R5W	MATa	5	ser1Δ0::yPSAT1(variant)-tSER1-NatMX	YAD964	yPSAT1_P03_G05
YSG7299	R5S	MATa	5	ser1Δ0::yPSAT1(variant)-tSER1-NatMX	YAD964	yPSAT1_P03_G06
YSG7300	R5G	MATa	5	ser1Δ0::yPSAT1(variant)-tSER1-NatMX	YAD964	yPSAT1_P03_G07
YSG7302	R5W	MATa	5	ser1Δ0::yPSAT1(variant)-tSER1-NatMX	YAD964	yPSAT1_P03_G09
YSG7304	V7M	MATa	7	ser1Δ0::yPSAT1(variant)-tSER1-NatMX	YAD964	yPSAT1_P03_G11
YSG7305	V7L	MATa	7	ser1Δ0::yPSAT1(variant)-tSER1-NatMX	YAD964	yPSAT1_P03_G12
YSG7306	V7E	MATa	7	ser1Δ0::yPSAT1(variant)-tSER1-NatMX	YAD964	yPSAT1_P03_H01
YSG7319	R5G	MATa	5	ser1Δ0::yPSAT1(variant)-tSER1-NatMX	YAD964	yPSAT1_P04_A02
YSG7320	R5G	MATa	5	ser1Δ0::yPSAT1(variant)-tSER1-NatMX	YAD964	yPSAT1_P04_A03
YSG7321	R5G	MATa	5	ser1Δ0::yPSAT1(variant)-tSER1-NatMX	YAD964	yPSAT1_P04_A04
YSG7322	R5T	MATa	5	ser1Δ0::yPSAT1(variant)-tSER1-NatMX	YAD964	yPSAT1_P04_A05
YSG7323	R5W	MATa	5	ser1Δ0::yPSAT1(variant)-tSER1-NatMX	YAD964	yPSAT1_P04_A06
YSG7324	R5T	MATa	5	ser1Δ0::yPSAT1(variant)-tSER1-NatMX	YAD964	yPSAT1_P04_A07
YSG7325	R5T	MATa	5	ser1Δ0::yPSAT1(variant)-tSER1-NatMX	YAD964	yPSAT1_P04_A08
YSG7326	R5T	MATa	5	ser1Δ0::yPSAT1(variant)-tSER1-NatMX	YAD964	yPSAT1_P04_A09
YSG7327	R5T	MATa	5	ser1Δ0::yPSAT1(variant)-tSER1-NatMX	YAD964	yPSAT1_P04_A10
YSG7328	R5T	MATa	5	ser1Δ0::yPSAT1(variant)-tSER1-NatMX	YAD964	yPSAT1_P04_A11
YSG7329	R5T	MATa	5	ser1Δ0::yPSAT1(variant)-tSER1-NatMX	YAD964	yPSAT1_P04_A12
YSG7330	R5G	MATa	5	ser1Δ0::yPSAT1(variant)-tSER1-NatMX	YAD964	yPSAT1_P04_B01
YSG7331	R5G	MATa	5	ser1Δ0::yPSAT1(variant)-tSER1-NatMX	YAD964	yPSAT1_P04_B02
YSG7332	R5G	MATa	5	ser1Δ0::yPSAT1(variant)-tSER1-NatMX	YAD964	yPSAT1_P04_B03
YSG7333	R5M	MATa	5	ser1Δ0::yPSAT1(variant)-tSER1-NatMX	YAD964	yPSAT1_P04_B04
YSG7334	R5T	MATa	5	ser1Δ0::yPSAT1(variant)-tSER1-NatMX	YAD964	yPSAT1_P04_B05
YSG7335	R5K	MATa	5	ser1Δ0::yPSAT1(variant)-tSER1-NatMX	YAD964	yPSAT1_P04_B06
YSG7336	G13D	MATa	13	ser1Δ0::yPSAT1(variant)-tSER1-NatMX	YAD964	yPSAT1_P04_B07
YSG7337	G13C	MATa	13	ser1Δ0::yPSAT1(variant)-tSER1-NatMX	YAD964	yPSAT1_P04_B08
YSG7339	G13R	MATa	13	ser1Δ0::yPSAT1(variant)-tSER1-NatMX	YAD964	yPSAT1_P04_B10
YSG7340	G13S	MATa	13	ser1Δ0::yPSAT1(variant)-tSER1-NatMX	YAD964	yPSAT1_P04_B11
YSG7341	G13S	MATa	13	ser1Δ0::yPSAT1(variant)-tSER1-NatMX	YAD964	yPSAT1_P04_B12
YSG7342	G13C	MATa	13	ser1Δ0::yPSAT1(variant)-tSER1-NatMX	YAD964	yPSAT1_P04_C01
YSG7354	G13D	MATa	13	ser1Δ0::yPSAT1(variant)-tSER1-NatMX	YAD964	yPSAT1_P04_D01
YSG7355	V21M	MATa	21	ser1Δ0::yPSAT1(variant)-tSER1-NatMX	YAD964	yPSAT1_P04_D02
YSG7356	R5T	MATa	5	ser1Δ0::yPSAT1(variant)-tSER1-NatMX	YAD964	yPSAT1_P04_D03
YSG7357	V21M	MATa	21	ser1Δ0::yPSAT1(variant)-tSER1-NatMX	YAD964	yPSAT1_P04_D04
YSG7358	V21L	MATa	21	ser1Δ0::yPSAT1(variant)-tSER1-NatMX	YAD964	yPSAT1_P04_D05
YSG7359	V21M	MATa	21	ser1Δ0::yPSAT1(variant)-tSER1-NatMX	YAD964	yPSAT1_P04_D06
YSG7360	V21L	MATa	21	ser1Δ0::yPSAT1(variant)-tSER1-NatMX	YAD964	yPSAT1_P04_D07
YSG7361	V21M	MATa	21	ser1Δ0::yPSAT1(variant)-tSER1-NatMX	YAD964	yPSAT1_P04_D08
YSG7362	V21A	MATa	21	ser1Δ0::yPSAT1(variant)-tSER1-NatMX	YAD964	yPSAT1_P04_D09
YSG7364	L29F	MATa	29	ser1Δ0::yPSAT1(variant)-tSER1-NatMX	YAD964	yPSAT1_P04_D11
YSG7365	L29I	MATa	29	ser1Δ0::yPSAT1(variant)-tSER1-NatMX	YAD964	yPSAT1_P04_D12
YSG7366	L29V	MATa	29	ser1Δ0::yPSAT1(variant)-tSER1-NatMX	YAD964	yPSAT1_P04_E01
YSG7367	L29V	MATa	29	ser1Δ0::yPSAT1(variant)-tSER1-NatMX	YAD964	yPSAT1_P04_E02
YSG7368	L29I	MATa	29	ser1Δ0::yPSAT1(variant)-tSER1-NatMX	YAD964	yPSAT1_P04_E03
YSG7369	L29S	MATa	29	ser1Δ0::yPSAT1(variant)-tSER1-NatMX	YAD964	yPSAT1_P04_E04
YSG7370	L29I	MATa	29	ser1Δ0::yPSAT1(variant)-tSER1-NatMX	YAD964	yPSAT1_P04_E05
YSG7371	L29V	MATa	29	ser1Δ0::yPSAT1(variant)-tSER1-NatMX	YAD964	yPSAT1_P04_E06
YSG7372	L29I	MATa	29	ser1Δ0::yPSAT1(variant)-tSER1-NatMX	YAD964	yPSAT1_P04_E07
YSG7373	L29S	MATa	29	ser1Δ0::yPSAT1(variant)-tSER1-NatMX	YAD964	yPSAT1_P04_E08
YSG7374	L29S	MATa	29	ser1Δ0::yPSAT1(variant)-tSER1-NatMX	YAD964	yPSAT1_P04_E09
YSG7377	I37N	MATa	37	ser1Δ0::yPSAT1(variant)-tSER1-NatMX	YAD964	yPSAT1_P04_E12
YSG7378	I37L	MATa	37	ser1Δ0::yPSAT1(variant)-tSER1-NatMX	YAD964	yPSAT1_P04_F01
YSG7379	I37L	MATa	37	ser1Δ0::yPSAT1(variant)-tSER1-NatMX	YAD964	yPSAT1_P04_F02
YSG7381	I37T	MATa	37	ser1Δ0::yPSAT1(variant)-tSER1-NatMX	YAD964	yPSAT1_P04_F04
YSG7382	I37S	MATa	37	ser1Δ0::yPSAT1(variant)-tSER1-NatMX	YAD964	yPSAT1_P04_F05
YSG7383	I37T	MATa	37	ser1Δ0::yPSAT1(variant)-tSER1-NatMX	YAD964	yPSAT1_P04_F06
YSG7384	I37N	MATa	37	ser1Δ0::yPSAT1(variant)-tSER1-NatMX	YAD964	yPSAT1_P04_F07
YSG7386	I37L	MATa	37	ser1Δ0::yPSAT1(variant)-tSER1-NatMX	YAD964	yPSAT1_P04_F09
YSG7388	I37S	MATa	37	ser1Δ0::yPSAT1(variant)-tSER1-NatMX	YAD964	yPSAT1_P04_F11
YSG7389	I37S	MATa	37	ser1Δ0::yPSAT1(variant)-tSER1-NatMX	YAD964	yPSAT1_P04_F12
YSG7390	I37M	MATa	37	ser1Δ0::yPSAT1(variant)-tSER1-NatMX	YAD964	yPSAT1_P04_G01
YSG7393	I37T	MATa	37	ser1Δ0::yPSAT1(variant)-tSER1-NatMX	YAD964	yPSAT1_P04_G04
YSG7394	G13C	MATa	13	ser1Δ0::yPSAT1(variant)-tSER1-NatMX	YAD964	yPSAT1_P04_G05
YSG7395	R45W	MATa	45	ser1Δ0::yPSAT1(variant)-tSER1-NatMX	YAD964	yPSAT1_P04_G06
YSG7396	R45M	MATa	45	ser1Δ0::yPSAT1(variant)-tSER1-NatMX	YAD964	yPSAT1_P04_G07
YSG7397	R45M	MATa	45	ser1Δ0::yPSAT1(variant)-tSER1-NatMX	YAD964	yPSAT1_P04_G08
YSG7398	R45K	MATa	45	ser1Δ0::yPSAT1(variant)-tSER1-NatMX	YAD964	yPSAT1_P04_G09
YSG7399	R45G	MATa	45	ser1Δ0::yPSAT1(variant)-tSER1-NatMX	YAD964	yPSAT1_P04_G10
YSG7400	R45W	MATa	45	ser1Δ0::yPSAT1(variant)-tSER1-NatMX	YAD964	yPSAT1_P04_G11
YSG7401	R45W	MATa	45	ser1Δ0::yPSAT1(variant)-tSER1-NatMX	YAD964	yPSAT1_P04_G12
YSG7402	R45T	MATa	45	ser1Δ0::yPSAT1(variant)-tSER1-NatMX	YAD964	yPSAT1_P04_H01
YSG7403	R45T	MATa	45	ser1Δ0::yPSAT1(variant)-tSER1-NatMX	YAD964	yPSAT1_P04_H02
YSG7404	R45K	MATa	45	ser1Δ0::yPSAT1(variant)-tSER1-NatMX	YAD964	yPSAT1_P04_H03
YSG7405	R45K	MATa	45	ser1Δ0::yPSAT1(variant)-tSER1-NatMX	YAD964	yPSAT1_P04_H04
YSG7406	R45M	MATa	45	ser1Δ0::yPSAT1(variant)-tSER1-NatMX	YAD964	yPSAT1_P04_H05
YSG7407	R45G	MATa	45	ser1Δ0::yPSAT1(variant)-tSER1-NatMX	YAD964	yPSAT1_P04_H06
YSG7408	R45T	MATa	45	ser1Δ0::yPSAT1(variant)-tSER1-NatMX	YAD964	yPSAT1_P04_H07
YSG7409	R45W	MATa	45	ser1Δ0::yPSAT1(variant)-tSER1-NatMX	YAD964	yPSAT1_P04_H08
YSG7410	I53L	MATa	53	ser1Δ0::yPSAT1(variant)-tSER1-NatMX	YAD964	yPSAT1_P04_H09
YSG7411	I53L	MATa	53	ser1Δ0::yPSAT1(variant)-tSER1-NatMX	YAD964	yPSAT1_P04_H10
YSG7412	I53V	MATa	53	ser1Δ0::yPSAT1(variant)-tSER1-NatMX	YAD964	yPSAT1_P04_H11
YSG7415	P14H	MATa	14	ser1Δ0::yPSAT1(variant)-tSER1-NatMX	YAD964	yPSAT1_P05_A02
YSG7416	P14A	MATa	14	ser1Δ0::yPSAT1(variant)-tSER1-NatMX	YAD964	yPSAT1_P05_A03
YSG7417	P14L	MATa	14	ser1Δ0::yPSAT1(variant)-tSER1-NatMX	YAD964	yPSAT1_P05_A04
YSG7418	P14T	MATa	14	ser1Δ0::yPSAT1(variant)-tSER1-NatMX	YAD964	yPSAT1_P05_A05
YSG7419	P14A	MATa	14	ser1Δ0::yPSAT1(variant)-tSER1-NatMX	YAD964	yPSAT1_P05_A06
YSG7420	P14A	MATa	14	ser1Δ0::yPSAT1(variant)-tSER1-NatMX	YAD964	yPSAT1_P05_A07
YSG7421	P14A	MATa	14	ser1Δ0::yPSAT1(variant)-tSER1-NatMX	YAD964	yPSAT1_P05_A08
YSG7423	P14H	MATa	14	ser1Δ0::yPSAT1(variant)-tSER1-NatMX	YAD964	yPSAT1_P05_A10
YSG7424	P14H	MATa	14	ser1Δ0::yPSAT1(variant)-tSER1-NatMX	YAD964	yPSAT1_P05_A11
YSG7425	P14R	MATa	14	ser1Δ0::yPSAT1(variant)-tSER1-NatMX	YAD964	yPSAT1_P05_A12
YSG7426	P14S	MATa	14	ser1Δ0::yPSAT1(variant)-tSER1-NatMX	YAD964	yPSAT1_P05_B01
YSG7427	P14L	MATa	14	ser1Δ0::yPSAT1(variant)-tSER1-NatMX	YAD964	yPSAT1_P05_B02
YSG7428	P14A	MATa	14	ser1Δ0::yPSAT1(variant)-tSER1-NatMX	YAD964	yPSAT1_P05_B03
YSG7429	L22S	MATa	22	ser1Δ0::yPSAT1(variant)-tSER1-NatMX	YAD964	yPSAT1_P05_B04
YSG7430	L22F	MATa	22	ser1Δ0::yPSAT1(variant)-tSER1-NatMX	YAD964	yPSAT1_P05_B05
YSG7431	L22M	MATa	22	ser1Δ0::yPSAT1(variant)-tSER1-NatMX	YAD964	yPSAT1_P05_B06
YSG7432	L22M	MATa	22	ser1Δ0::yPSAT1(variant)-tSER1-NatMX	YAD964	yPSAT1_P05_B07
YSG7433	L22V	MATa	22	ser1Δ0::yPSAT1(variant)-tSER1-NatMX	YAD964	yPSAT1_P05_B08
YSG7435	L22V	MATa	22	ser1Δ0::yPSAT1(variant)-tSER1-NatMX	YAD964	yPSAT1_P05_B10
YSG7436	L22M	MATa	22	ser1Δ0::yPSAT1(variant)-tSER1-NatMX	YAD964	yPSAT1_P05_B11
YSG7437	L22V	MATa	22	ser1Δ0::yPSAT1(variant)-tSER1-NatMX	YAD964	yPSAT1_P05_B12
YSG7438	L22V	MATa	22	ser1Δ0::yPSAT1(variant)-tSER1-NatMX	YAD964	yPSAT1_P05_C01
YSG7439	L22V	MATa	22	ser1Δ0::yPSAT1(variant)-tSER1-NatMX	YAD964	yPSAT1_P05_C02
YSG7442	L30V	MATa	30	ser1Δ0::yPSAT1(variant)-tSER1-NatMX	YAD964	yPSAT1_P05_C05
YSG7443	L30S	MATa	30	ser1Δ0::yPSAT1(variant)-tSER1-NatMX	YAD964	yPSAT1_P05_C06
YSG7445	L30F	MATa	30	ser1Δ0::yPSAT1(variant)-tSER1-NatMX	YAD964	yPSAT1_P05_C08
YSG7446	L30S	MATa	30	ser1Δ0::yPSAT1(variant)-tSER1-NatMX	YAD964	yPSAT1_P05_C09
YSG7448	L30V	MATa	30	ser1Δ0::yPSAT1(variant)-tSER1-NatMX	YAD964	yPSAT1_P05_C11
YSG7449	L30F	MATa	30	ser1Δ0::yPSAT1(variant)-tSER1-NatMX	YAD964	yPSAT1_P05_C12
YSG7450	L30F	MATa	30	ser1Δ0::yPSAT1(variant)-tSER1-NatMX	YAD964	yPSAT1_P05_D01
YSG7451	L30F	MATa	30	ser1Δ0::yPSAT1(variant)-tSER1-NatMX	YAD964	yPSAT1_P05_D02
YSG7452	L30V	MATa	30	ser1Δ0::yPSAT1(variant)-tSER1-NatMX	YAD964	yPSAT1_P05_D03
YSG7453	P14L	MATa	14	ser1Δ0::yPSAT1(variant)-tSER1-NatMX	YAD964	yPSAT1_P05_D04
YSG7455	S38R	MATa	38	ser1Δ0::yPSAT1(variant)-tSER1-NatMX	YAD964	yPSAT1_P05_D06
YSG7457	S38I	MATa	38	ser1Δ0::yPSAT1(variant)-tSER1-NatMX	YAD964	yPSAT1_P05_D08
YSG7458	S38N	MATa	38	ser1Δ0::yPSAT1(variant)-tSER1-NatMX	YAD964	yPSAT1_P05_D09
YSG7459	S38N	MATa	38	ser1Δ0::yPSAT1(variant)-tSER1-NatMX	YAD964	yPSAT1_P05_D10
YSG7460	S38R	MATa	38	ser1Δ0::yPSAT1(variant)-tSER1-NatMX	YAD964	yPSAT1_P05_D11
YSG7461	S38I	MATa	38	ser1Δ0::yPSAT1(variant)-tSER1-NatMX	YAD964	yPSAT1_P05_D12
YSG7462	S38N	MATa	38	ser1Δ0::yPSAT1(variant)-tSER1-NatMX	YAD964	yPSAT1_P05_E01
YSG7463	S38T	MATa	38	ser1Δ0::yPSAT1(variant)-tSER1-NatMX	YAD964	yPSAT1_P05_E02
YSG7465	S38T	MATa	38	ser1Δ0::yPSAT1(variant)-tSER1-NatMX	YAD964	yPSAT1_P05_E04
YSG7466	S38G	MATa	38	ser1Δ0::yPSAT1(variant)-tSER1-NatMX	YAD964	yPSAT1_P05_E05
YSG7467	S38C	MATa	38	ser1Δ0::yPSAT1(variant)-tSER1-NatMX	YAD964	yPSAT1_P05_E06
YSG7468	S38G	MATa	38	ser1Δ0::yPSAT1(variant)-tSER1-NatMX	YAD964	yPSAT1_P05_E07
YSG7470	S38G	MATa	38	ser1Δ0::yPSAT1(variant)-tSER1-NatMX	YAD964	yPSAT1_P05_E09
YSG7471	S38R	MATa	38	ser1Δ0::yPSAT1(variant)-tSER1-NatMX	YAD964	yPSAT1_P05_E10
YSG7472	S46A	MATa	46	ser1Δ0::yPSAT1(variant)-tSER1-NatMX	YAD964	yPSAT1_P05_E11
YSG7473	S46A	MATa	46	ser1Δ0::yPSAT1(variant)-tSER1-NatMX	YAD964	yPSAT1_P05_E12
YSG7474	S46T	MATa	46	ser1Δ0::yPSAT1(variant)-tSER1-NatMX	YAD964	yPSAT1_P05_F01
YSG7475	S46A	MATa	46	ser1Δ0::yPSAT1(variant)-tSER1-NatMX	YAD964	yPSAT1_P05_F02
YSG7478	S46T	MATa	46	ser1Δ0::yPSAT1(variant)-tSER1-NatMX	YAD964	yPSAT1_P05_F05
YSG7479	S46L	MATa	46	ser1Δ0::yPSAT1(variant)-tSER1-NatMX	YAD964	yPSAT1_P05_F06
YSG7480	S46A	MATa	46	ser1Δ0::yPSAT1(variant)-tSER1-NatMX	YAD964	yPSAT1_P05_F07
YSG7481	N54Y	MATa	54	ser1Δ0::yPSAT1(variant)-tSER1-NatMX	YAD964	yPSAT1_P05_F08
YSG7482	N54Y	MATa	54	ser1Δ0::yPSAT1(variant)-tSER1-NatMX	YAD964	yPSAT1_P05_F09
YSG7484	N54T	MATa	54	ser1Δ0::yPSAT1(variant)-tSER1-NatMX	YAD964	yPSAT1_P05_F11
YSG7485	N54K	MATa	54	ser1Δ0::yPSAT1(variant)-tSER1-NatMX	YAD964	yPSAT1_P05_F12
YSG7486	N54S	MATa	54	ser1Δ0::yPSAT1(variant)-tSER1-NatMX	YAD964	yPSAT1_P05_G01
YSG7487	N54Y	MATa	54	ser1Δ0::yPSAT1(variant)-tSER1-NatMX	YAD964	yPSAT1_P05_G02
YSG7488	N54S	MATa	54	ser1Δ0::yPSAT1(variant)-tSER1-NatMX	YAD964	yPSAT1_P05_G03
YSG7489	N54Y	MATa	54	ser1Δ0::yPSAT1(variant)-tSER1-NatMX	YAD964	yPSAT1_P05_G04
YSG7490	N54S	MATa	54	ser1Δ0::yPSAT1(variant)-tSER1-NatMX	YAD964	yPSAT1_P05_G05
YSG7491	N54Y	MATa	54	ser1Δ0::yPSAT1(variant)-tSER1-NatMX	YAD964	yPSAT1_P05_G06
YSG7492	N54K	MATa	54	ser1Δ0::yPSAT1(variant)-tSER1-NatMX	YAD964	yPSAT1_P05_G07
YSG7493	N54D	MATa	54	ser1Δ0::yPSAT1(variant)-tSER1-NatMX	YAD964	yPSAT1_P05_G08
YSG7495	N54T	MATa	54	ser1Δ0::yPSAT1(variant)-tSER1-NatMX	YAD964	yPSAT1_P05_G10
YSG7496	N54K	MATa	54	ser1Δ0::yPSAT1(variant)-tSER1-NatMX	YAD964	yPSAT1_P05_G11
YSG7497	N54Y	MATa	54	ser1Δ0::yPSAT1(variant)-tSER1-NatMX	YAD964	yPSAT1_P05_G12
YSG7498	N54Y	MATa	54	ser1Δ0::yPSAT1(variant)-tSER1-NatMX	YAD964	yPSAT1_P05_H01
YSG7499	E62D	MATa	62	ser1Δ0::yPSAT1(variant)-tSER1-NatMX	YAD964	yPSAT1_P05_H02
YSG7500	E62Q	MATa	62	ser1Δ0::yPSAT1(variant)-tSER1-NatMX	YAD964	yPSAT1_P05_H03
YSG7501	E62D	MATa	62	ser1Δ0::yPSAT1(variant)-tSER1-NatMX	YAD964	yPSAT1_P05_H04
YSG7502	E62K	MATa	62	ser1Δ0::yPSAT1(variant)-tSER1-NatMX	YAD964	yPSAT1_P05_H05
YSG7503	E62D	MATa	62	ser1Δ0::yPSAT1(variant)-tSER1-NatMX	YAD964	yPSAT1_P05_H06
YSG7504	E62K	MATa	62	ser1Δ0::yPSAT1(variant)-tSER1-NatMX	YAD964	yPSAT1_P05_H07
YSG7506	E62V	MATa	62	ser1Δ0::yPSAT1(variant)-tSER1-NatMX	YAD964	yPSAT1_P05_H09
YSG7507	E62K	MATa	62	ser1Δ0::yPSAT1(variant)-tSER1-NatMX	YAD964	yPSAT1_P05_H10
YSG7508	E62D	MATa	62	ser1Δ0::yPSAT1(variant)-tSER1-NatMX	YAD964	yPSAT1_P05_H11
YSG7512	L23V	MATa	23	ser1Δ0::yPSAT1(variant)-tSER1-NatMX	YAD964	yPSAT1_P06_A03
YSG7513	L23V	MATa	23	ser1Δ0::yPSAT1(variant)-tSER1-NatMX	YAD964	yPSAT1_P06_A04
YSG7514	L23I	MATa	23	ser1Δ0::yPSAT1(variant)-tSER1-NatMX	YAD964	yPSAT1_P06_A05
YSG7518	D31A	MATa	31	ser1Δ0::yPSAT1(variant)-tSER1-NatMX	YAD964	yPSAT1_P06_A09
YSG7519	D31G	MATa	31	ser1Δ0::yPSAT1(variant)-tSER1-NatMX	YAD964	yPSAT1_P06_A10
YSG7522	D31E	MATa	31	ser1Δ0::yPSAT1(variant)-tSER1-NatMX	YAD964	yPSAT1_P06_B01
YSG7523	D31G	MATa	31	ser1Δ0::yPSAT1(variant)-tSER1-NatMX	YAD964	yPSAT1_P06_B02
YSG7524	D31V	MATa	31	ser1Δ0::yPSAT1(variant)-tSER1-NatMX	YAD964	yPSAT1_P06_B03
YSG7525	D31G	MATa	31	ser1Δ0::yPSAT1(variant)-tSER1-NatMX	YAD964	yPSAT1_P06_B04
YSG7526	D31V	MATa	31	ser1Δ0::yPSAT1(variant)-tSER1-NatMX	YAD964	yPSAT1_P06_B05
YSG7528	D31H	MATa	31	ser1Δ0::yPSAT1(variant)-tSER1-NatMX	YAD964	yPSAT1_P06_B07
YSG7529	D31Y	MATa	31	ser1Δ0::yPSAT1(variant)-tSER1-NatMX	YAD964	yPSAT1_P06_B08
YSG7531	D31G	MATa	31	ser1Δ0::yPSAT1(variant)-tSER1-NatMX	YAD964	yPSAT1_P06_B10
YSG7533	D31V	MATa	31	ser1Δ0::yPSAT1(variant)-tSER1-NatMX	YAD964	yPSAT1_P06_B12
YSG7534	D31G	MATa	31	ser1Δ0::yPSAT1(variant)-tSER1-NatMX	YAD964	yPSAT1_P06_C01
YSG7535	D31E	MATa	31	ser1Δ0::yPSAT1(variant)-tSER1-NatMX	YAD964	yPSAT1_P06_C02
YSG7538	V39D	MATa	39	ser1Δ0::yPSAT1(variant)-tSER1-NatMX	YAD964	yPSAT1_P06_C05
YSG7539	V39L	MATa	39	ser1Δ0::yPSAT1(variant)-tSER1-NatMX	YAD964	yPSAT1_P06_C06
YSG7541	V39G	MATa	39	ser1Δ0::yPSAT1(variant)-tSER1-NatMX	YAD964	yPSAT1_P06_C08
YSG7542	V39D	MATa	39	ser1Δ0::yPSAT1(variant)-tSER1-NatMX	YAD964	yPSAT1_P06_C09
YSG7544	V39L	MATa	39	ser1Δ0::yPSAT1(variant)-tSER1-NatMX	YAD964	yPSAT1_P06_C11
YSG7545	V39G	MATa	39	ser1Δ0::yPSAT1(variant)-tSER1-NatMX	YAD964	yPSAT1_P06_C12
YSG7546	V39D	MATa	39	ser1Δ0::yPSAT1(variant)-tSER1-NatMX	YAD964	yPSAT1_P06_D01
YSG7547	V39D	MATa	39	ser1Δ0::yPSAT1(variant)-tSER1-NatMX	YAD964	yPSAT1_P06_D02
YSG7548	V39D	MATa	39	ser1Δ0::yPSAT1(variant)-tSER1-NatMX	YAD964	yPSAT1_P06_D03
YSG7549	V39F	MATa	39	ser1Δ0::yPSAT1(variant)-tSER1-NatMX	YAD964	yPSAT1_P06_D04
YSG7550	V39F	MATa	39	ser1Δ0::yPSAT1(variant)-tSER1-NatMX	YAD964	yPSAT1_P06_D05
YSG7551	V39A	MATa	39	ser1Δ0::yPSAT1(variant)-tSER1-NatMX	YAD964	yPSAT1_P06_D06
YSG7552	V39G	MATa	39	ser1Δ0::yPSAT1(variant)-tSER1-NatMX	YAD964	yPSAT1_P06_D07
YSG7553	V39L	MATa	39	ser1Δ0::yPSAT1(variant)-tSER1-NatMX	YAD964	yPSAT1_P06_D08
YSG7554	S47P	MATa	47	ser1Δ0::yPSAT1(variant)-tSER1-NatMX	YAD964	yPSAT1_P06_D09
YSG7555	S47A	MATa	47	ser1Δ0::yPSAT1(variant)-tSER1-NatMX	YAD964	yPSAT1_P06_D10
YSG7557	S47A	MATa	47	ser1Δ0::yPSAT1(variant)-tSER1-NatMX	YAD964	yPSAT1_P06_D12
YSG7558	S47L	MATa	47	ser1Δ0::yPSAT1(variant)-tSER1-NatMX	YAD964	yPSAT1_P06_E01
YSG7559	S47P	MATa	47	ser1Δ0::yPSAT1(variant)-tSER1-NatMX	YAD964	yPSAT1_P06_E02
YSG7560	S47L	MATa	47	ser1Δ0::yPSAT1(variant)-tSER1-NatMX	YAD964	yPSAT1_P06_E03
YSG7561	S47L	MATa	47	ser1Δ0::yPSAT1(variant)-tSER1-NatMX	YAD964	yPSAT1_P06_E04
YSG7562	S47P	MATa	47	ser1Δ0::yPSAT1(variant)-tSER1-NatMX	YAD964	yPSAT1_P06_E05
YSG7564	S47A	MATa	47	ser1Δ0::yPSAT1(variant)-tSER1-NatMX	YAD964	yPSAT1_P06_E07
YSG7565	S47P	MATa	47	ser1Δ0::yPSAT1(variant)-tSER1-NatMX	YAD964	yPSAT1_P06_E08
YSG7566	N55Y	MATa	55	ser1Δ0::yPSAT1(variant)-tSER1-NatMX	YAD964	yPSAT1_P06_E09
YSG7567	N55T	MATa	55	ser1Δ0::yPSAT1(variant)-tSER1-NatMX	YAD964	yPSAT1_P06_E10
YSG7568	N55K	MATa	55	ser1Δ0::yPSAT1(variant)-tSER1-NatMX	YAD964	yPSAT1_P06_E11
YSG7569	N55I	MATa	55	ser1Δ0::yPSAT1(variant)-tSER1-NatMX	YAD964	yPSAT1_P06_E12
YSG7570	N55H	MATa	55	ser1Δ0::yPSAT1(variant)-tSER1-NatMX	YAD964	yPSAT1_P06_F01
YSG7571	N55T	MATa	55	ser1Δ0::yPSAT1(variant)-tSER1-NatMX	YAD964	yPSAT1_P06_F02
YSG7573	N55T	MATa	55	ser1Δ0::yPSAT1(variant)-tSER1-NatMX	YAD964	yPSAT1_P06_F04
YSG7576	N55T	MATa	55	ser1Δ0::yPSAT1(variant)-tSER1-NatMX	YAD964	yPSAT1_P06_F07
YSG7577	N55I	MATa	55	ser1Δ0::yPSAT1(variant)-tSER1-NatMX	YAD964	yPSAT1_P06_F08
YSG7578	N55I	MATa	55	ser1Δ0::yPSAT1(variant)-tSER1-NatMX	YAD964	yPSAT1_P06_F09
YSG7580	N55Y	MATa	55	ser1Δ0::yPSAT1(variant)-tSER1-NatMX	YAD964	yPSAT1_P06_F11
YSG7581	L63F	MATa	63	ser1Δ0::yPSAT1(variant)-tSER1-NatMX	YAD964	yPSAT1_P06_F12
YSG7582	L63M	MATa	63	ser1Δ0::yPSAT1(variant)-tSER1-NatMX	YAD964	yPSAT1_P06_G01
YSG7584	L63V	MATa	63	ser1Δ0::yPSAT1(variant)-tSER1-NatMX	YAD964	yPSAT1_P06_G03
YSG7585	L63M	MATa	63	ser1Δ0::yPSAT1(variant)-tSER1-NatMX	YAD964	yPSAT1_P06_G04
YSG7586	L63W	MATa	63	ser1Δ0::yPSAT1(variant)-tSER1-NatMX	YAD964	yPSAT1_P06_G05
YSG7587	L63F	MATa	63	ser1Δ0::yPSAT1(variant)-tSER1-NatMX	YAD964	yPSAT1_P06_G06
YSG7588	L63S	MATa	63	ser1Δ0::yPSAT1(variant)-tSER1-NatMX	YAD964	yPSAT1_P06_G07
YSG7589	L63M	MATa	63	ser1Δ0::yPSAT1(variant)-tSER1-NatMX	YAD964	yPSAT1_P06_G08
YSG7590	L63M	MATa	63	ser1Δ0::yPSAT1(variant)-tSER1-NatMX	YAD964	yPSAT1_P06_G09
YSG7591	L63F	MATa	63	ser1Δ0::yPSAT1(variant)-tSER1-NatMX	YAD964	yPSAT1_P06_G10
YSG7595	L63F	MATa	63	ser1Δ0::yPSAT1(variant)-tSER1-NatMX	YAD964	yPSAT1_P06_H02
YSG7596	L23I	MATa	23	ser1Δ0::yPSAT1(variant)-tSER1-NatMX	YAD964	yPSAT1_P06_H03
YSG7597	K71E	MATa	71	ser1Δ0::yPSAT1(variant)-tSER1-NatMX	YAD964	yPSAT1_P06_H04
YSG7598	K71Q	MATa	71	ser1Δ0::yPSAT1(variant)-tSER1-NatMX	YAD964	yPSAT1_P06_H05
YSG7599	K71R	MATa	71	ser1Δ0::yPSAT1(variant)-tSER1-NatMX	YAD964	yPSAT1_P06_H06
YSG7600	K71T	MATa	71	ser1Δ0::yPSAT1(variant)-tSER1-NatMX	YAD964	yPSAT1_P06_H07
YSG7601	K71E	MATa	71	ser1Δ0::yPSAT1(variant)-tSER1-NatMX	YAD964	yPSAT1_P06_H08
YSG7602	K71T	MATa	71	ser1Δ0::yPSAT1(variant)-tSER1-NatMX	YAD964	yPSAT1_P06_H09
YSG7604	K71M	MATa	71	ser1Δ0::yPSAT1(variant)-tSER1-NatMX	YAD964	yPSAT1_P06_H11
YSG7607	E24G	MATa	24	ser1Δ0::yPSAT1(variant)-tSER1-NatMX	YAD964	yPSAT1_P07_A02
YSG7609	E24V	MATa	24	ser1Δ0::yPSAT1(variant)-tSER1-NatMX	YAD964	yPSAT1_P07_A04
YSG7610	E24D	MATa	24	ser1Δ0::yPSAT1(variant)-tSER1-NatMX	YAD964	yPSAT1_P07_A05
YSG7611	E24A	MATa	24	ser1Δ0::yPSAT1(variant)-tSER1-NatMX	YAD964	yPSAT1_P07_A06
YSG7612	E24V	MATa	24	ser1Δ0::yPSAT1(variant)-tSER1-NatMX	YAD964	yPSAT1_P07_A07
YSG7613	E24V	MATa	24	ser1Δ0::yPSAT1(variant)-tSER1-NatMX	YAD964	yPSAT1_P07_A08
YSG7614	Y32N	MATa	32	ser1Δ0::yPSAT1(variant)-tSER1-NatMX	YAD964	yPSAT1_P07_A09
YSG7616	Y32F	MATa	32	ser1Δ0::yPSAT1(variant)-tSER1-NatMX	YAD964	yPSAT1_P07_A11
YSG7617	Y32S	MATa	32	ser1Δ0::yPSAT1(variant)-tSER1-NatMX	YAD964	yPSAT1_P07_A12
YSG7618	Y32F	MATa	32	ser1Δ0::yPSAT1(variant)-tSER1-NatMX	YAD964	yPSAT1_P07_B01
YSG7619	Y32C	MATa	32	ser1Δ0::yPSAT1(variant)-tSER1-NatMX	YAD964	yPSAT1_P07_B02
YSG7620	Y32F	MATa	32	ser1Δ0::yPSAT1(variant)-tSER1-NatMX	YAD964	yPSAT1_P07_B03
YSG7621	Y32N	MATa	32	ser1Δ0::yPSAT1(variant)-tSER1-NatMX	YAD964	yPSAT1_P07_B04
YSG7622	Y32N	MATa	32	ser1Δ0::yPSAT1(variant)-tSER1-NatMX	YAD964	yPSAT1_P07_B05
YSG7623	Y32C	MATa	32	ser1Δ0::yPSAT1(variant)-tSER1-NatMX	YAD964	yPSAT1_P07_B06
YSG7624	Y32S	MATa	32	ser1Δ0::yPSAT1(variant)-tSER1-NatMX	YAD964	yPSAT1_P07_B07
YSG7625	Y32C	MATa	32	ser1Δ0::yPSAT1(variant)-tSER1-NatMX	YAD964	yPSAT1_P07_B08
YSG7626	Y32D	MATa	32	ser1Δ0::yPSAT1(variant)-tSER1-NatMX	YAD964	yPSAT1_P07_B09
YSG7629	L40F	MATa	40	ser1Δ0::yPSAT1(variant)-tSER1-NatMX	YAD964	yPSAT1_P07_B12
YSG7630	L40F	MATa	40	ser1Δ0::yPSAT1(variant)-tSER1-NatMX	YAD964	yPSAT1_P07_C01
YSG7631	L40H	MATa	40	ser1Δ0::yPSAT1(variant)-tSER1-NatMX	YAD964	yPSAT1_P07_C02
YSG7633	L40V	MATa	40	ser1Δ0::yPSAT1(variant)-tSER1-NatMX	YAD964	yPSAT1_P07_C04
YSG7634	L40H	MATa	40	ser1Δ0::yPSAT1(variant)-tSER1-NatMX	YAD964	yPSAT1_P07_C05
YSG7635	L40R	MATa	40	ser1Δ0::yPSAT1(variant)-tSER1-NatMX	YAD964	yPSAT1_P07_C06
YSG7636	L40R	MATa	40	ser1Δ0::yPSAT1(variant)-tSER1-NatMX	YAD964	yPSAT1_P07_C07
YSG7637	L40R	MATa	40	ser1Δ0::yPSAT1(variant)-tSER1-NatMX	YAD964	yPSAT1_P07_C08
YSG7638	L40P	MATa	40	ser1Δ0::yPSAT1(variant)-tSER1-NatMX	YAD964	yPSAT1_P07_C09
YSG7640	L40F	MATa	40	ser1Δ0::yPSAT1(variant)-tSER1-NatMX	YAD964	yPSAT1_P07_C11
YSG7641	L40R	MATa	40	ser1Δ0::yPSAT1(variant)-tSER1-NatMX	YAD964	yPSAT1_P07_C12
YSG7642	L40P	MATa	40	ser1Δ0::yPSAT1(variant)-tSER1-NatMX	YAD964	yPSAT1_P07_D01
YSG7643	L40H	MATa	40	ser1Δ0::yPSAT1(variant)-tSER1-NatMX	YAD964	yPSAT1_P07_D02
YSG7645	L40F	MATa	40	ser1Δ0::yPSAT1(variant)-tSER1-NatMX	YAD964	yPSAT1_P07_D04
YSG7647	L40H	MATa	40	ser1Δ0::yPSAT1(variant)-tSER1-NatMX	YAD964	yPSAT1_P07_D06
YSG7648	L40R	MATa	40	ser1Δ0::yPSAT1(variant)-tSER1-NatMX	YAD964	yPSAT1_P07_D07
YSG7649	D48A	MATa	48	ser1Δ0::yPSAT1(variant)-tSER1-NatMX	YAD964	yPSAT1_P07_D08
YSG7650	D48G	MATa	48	ser1Δ0::yPSAT1(variant)-tSER1-NatMX	YAD964	yPSAT1_P07_D09
YSG7651	D48E	MATa	48	ser1Δ0::yPSAT1(variant)-tSER1-NatMX	YAD964	yPSAT1_P07_D10
YSG7652	L40F	MATa	40	ser1Δ0::yPSAT1(variant)-tSER1-NatMX	YAD964	yPSAT1_P07_D11
YSG7653	E24V	MATa	24	ser1Δ0::yPSAT1(variant)-tSER1-NatMX	YAD964	yPSAT1_P07_D12
YSG7654	D48E	MATa	48	ser1Δ0::yPSAT1(variant)-tSER1-NatMX	YAD964	yPSAT1_P07_E01
YSG7655	L40P	MATa	40	ser1Δ0::yPSAT1(variant)-tSER1-NatMX	YAD964	yPSAT1_P07_E02
YSG7656	E24V	MATa	24	ser1Δ0::yPSAT1(variant)-tSER1-NatMX	YAD964	yPSAT1_P07_E03
YSG7657	L40V	MATa	40	ser1Δ0::yPSAT1(variant)-tSER1-NatMX	YAD964	yPSAT1_P07_E04
YSG7658	L40F	MATa	40	ser1Δ0::yPSAT1(variant)-tSER1-NatMX	YAD964	yPSAT1_P07_E05
YSG7659	D48V	MATa	48	ser1Δ0::yPSAT1(variant)-tSER1-NatMX	YAD964	yPSAT1_P07_E06
YSG7660	L40I	MATa	40	ser1Δ0::yPSAT1(variant)-tSER1-NatMX	YAD964	yPSAT1_P07_E07
YSG7661	D48E	MATa	48	ser1Δ0::yPSAT1(variant)-tSER1-NatMX	YAD964	yPSAT1_P07_E08
YSG7663	L40H	MATa	40	ser1Δ0::yPSAT1(variant)-tSER1-NatMX	YAD964	yPSAT1_P07_E10
YSG7664	D48G	MATa	48	ser1Δ0::yPSAT1(variant)-tSER1-NatMX	YAD964	yPSAT1_P07_E11
YSG7665	D48H	MATa	48	ser1Δ0::yPSAT1(variant)-tSER1-NatMX	YAD964	yPSAT1_P07_E12
YSG7666	T56I	MATa	56	ser1Δ0::yPSAT1(variant)-tSER1-NatMX	YAD964	yPSAT1_P07_F01
YSG7667	T56K	MATa	56	ser1Δ0::yPSAT1(variant)-tSER1-NatMX	YAD964	yPSAT1_P07_F02
YSG7669	T56S	MATa	56	ser1Δ0::yPSAT1(variant)-tSER1-NatMX	YAD964	yPSAT1_P07_F04
YSG7670	T56P	MATa	56	ser1Δ0::yPSAT1(variant)-tSER1-NatMX	YAD964	yPSAT1_P07_F05
YSG7671	T56R	MATa	56	ser1Δ0::yPSAT1(variant)-tSER1-NatMX	YAD964	yPSAT1_P07_F06
YSG7672	T56P	MATa	56	ser1Δ0::yPSAT1(variant)-tSER1-NatMX	YAD964	yPSAT1_P07_F07
YSG7674	T56P	MATa	56	ser1Δ0::yPSAT1(variant)-tSER1-NatMX	YAD964	yPSAT1_P07_F09
YSG7676	T56R	MATa	56	ser1Δ0::yPSAT1(variant)-tSER1-NatMX	YAD964	yPSAT1_P07_F11
YSG7677	T56I	MATa	56	ser1Δ0::yPSAT1(variant)-tSER1-NatMX	YAD964	yPSAT1_P07_F12
YSG7678	T56S	MATa	56	ser1Δ0::yPSAT1(variant)-tSER1-NatMX	YAD964	yPSAT1_P07_G01
YSG7679	T56S	MATa	56	ser1Δ0::yPSAT1(variant)-tSER1-NatMX	YAD964	yPSAT1_P07_G02
YSG7680	T56P	MATa	56	ser1Δ0::yPSAT1(variant)-tSER1-NatMX	YAD964	yPSAT1_P07_G03
YSG7681	L64R	MATa	64	ser1Δ0::yPSAT1(variant)-tSER1-NatMX	YAD964	yPSAT1_P07_G04
YSG7682	L64R	MATa	64	ser1Δ0::yPSAT1(variant)-tSER1-NatMX	YAD964	yPSAT1_P07_G05
YSG7684	L64V	MATa	64	ser1Δ0::yPSAT1(variant)-tSER1-NatMX	YAD964	yPSAT1_P07_G07
YSG7685	L64Q	MATa	64	ser1Δ0::yPSAT1(variant)-tSER1-NatMX	YAD964	yPSAT1_P07_G08
YSG7686	L64P	MATa	64	ser1Δ0::yPSAT1(variant)-tSER1-NatMX	YAD964	yPSAT1_P07_G09
YSG7687	L64R	MATa	64	ser1Δ0::yPSAT1(variant)-tSER1-NatMX	YAD964	yPSAT1_P07_G10
YSG7688	L64I	MATa	64	ser1Δ0::yPSAT1(variant)-tSER1-NatMX	YAD964	yPSAT1_P07_G11
YSG7689	L64V	MATa	64	ser1Δ0::yPSAT1(variant)-tSER1-NatMX	YAD964	yPSAT1_P07_G12
YSG7690	L64R	MATa	64	ser1Δ0::yPSAT1(variant)-tSER1-NatMX	YAD964	yPSAT1_P07_H01
YSG7691	L64I	MATa	64	ser1Δ0::yPSAT1(variant)-tSER1-NatMX	YAD964	yPSAT1_P07_H02
YSG7692	L64V	MATa	64	ser1Δ0::yPSAT1(variant)-tSER1-NatMX	YAD964	yPSAT1_P07_H03
YSG7693	L64P	MATa	64	ser1Δ0::yPSAT1(variant)-tSER1-NatMX	YAD964	yPSAT1_P07_H04
YSG7694	L64P	MATa	64	ser1Δ0::yPSAT1(variant)-tSER1-NatMX	YAD964	yPSAT1_P07_H05
YSG7695	L64I	MATa	64	ser1Δ0::yPSAT1(variant)-tSER1-NatMX	YAD964	yPSAT1_P07_H06
YSG7696	E24Q	MATa	24	ser1Δ0::yPSAT1(variant)-tSER1-NatMX	YAD964	yPSAT1_P07_H07
YSG7697	V72L	MATa	72	ser1Δ0::yPSAT1(variant)-tSER1-NatMX	YAD964	yPSAT1_P07_H08
YSG7698	V72E	MATa	72	ser1Δ0::yPSAT1(variant)-tSER1-NatMX	YAD964	yPSAT1_P07_H09
YSG7699	V72A	MATa	72	ser1Δ0::yPSAT1(variant)-tSER1-NatMX	YAD964	yPSAT1_P07_H10
YSG7700	V72M	MATa	72	ser1Δ0::yPSAT1(variant)-tSER1-NatMX	YAD964	yPSAT1_P07_H11
YSG7703	N9S	MATa	9	ser1Δ0::yPSAT1(variant)-tSER1-NatMX	YAD964	yPSAT1_P08_A02
YSG7705	I25L	MATa	25	ser1Δ0::yPSAT1(variant)-tSER1-NatMX	YAD964	yPSAT1_P08_A04
YSG7706	I25L	MATa	25	ser1Δ0::yPSAT1(variant)-tSER1-NatMX	YAD964	yPSAT1_P08_A05
YSG7708	L17R	MATa	17	ser1Δ0::yPSAT1(variant)-tSER1-NatMX	YAD964	yPSAT1_P08_A07
YSG7710	L17Q	MATa	17	ser1Δ0::yPSAT1(variant)-tSER1-NatMX	YAD964	yPSAT1_P08_A09
YSG7711	L17P	MATa	17	ser1Δ0::yPSAT1(variant)-tSER1-NatMX	YAD964	yPSAT1_P08_A10
YSG7713	L17M	MATa	17	ser1Δ0::yPSAT1(variant)-tSER1-NatMX	YAD964	yPSAT1_P08_A12
YSG7714	L17P	MATa	17	ser1Δ0::yPSAT1(variant)-tSER1-NatMX	YAD964	yPSAT1_P08_B01
YSG7715	L17Q	MATa	17	ser1Δ0::yPSAT1(variant)-tSER1-NatMX	YAD964	yPSAT1_P08_B02
YSG7716	L17V	MATa	17	ser1Δ0::yPSAT1(variant)-tSER1-NatMX	YAD964	yPSAT1_P08_B03
YSG7717	L17R	MATa	17	ser1Δ0::yPSAT1(variant)-tSER1-NatMX	YAD964	yPSAT1_P08_B04
YSG7718	L17V	MATa	17	ser1Δ0::yPSAT1(variant)-tSER1-NatMX	YAD964	yPSAT1_P08_B05
YSG7721	L17R	MATa	17	ser1Δ0::yPSAT1(variant)-tSER1-NatMX	YAD964	yPSAT1_P08_B08
YSG7722	L17M	MATa	17	ser1Δ0::yPSAT1(variant)-tSER1-NatMX	YAD964	yPSAT1_P08_B09
YSG7723	I25M	MATa	25	ser1Δ0::yPSAT1(variant)-tSER1-NatMX	YAD964	yPSAT1_P08_B10
YSG7724	I25R	MATa	25	ser1Δ0::yPSAT1(variant)-tSER1-NatMX	YAD964	yPSAT1_P08_B11
YSG7725	I25L	MATa	25	ser1Δ0::yPSAT1(variant)-tSER1-NatMX	YAD964	yPSAT1_P08_B12
YSG7726	I25T	MATa	25	ser1Δ0::yPSAT1(variant)-tSER1-NatMX	YAD964	yPSAT1_P08_C01
YSG7727	I25K	MATa	25	ser1Δ0::yPSAT1(variant)-tSER1-NatMX	YAD964	yPSAT1_P08_C02
YSG7729	I25K	MATa	25	ser1Δ0::yPSAT1(variant)-tSER1-NatMX	YAD964	yPSAT1_P08_C04
YSG7732	I25M	MATa	25	ser1Δ0::yPSAT1(variant)-tSER1-NatMX	YAD964	yPSAT1_P08_C07
YSG7733	I25K	MATa	25	ser1Δ0::yPSAT1(variant)-tSER1-NatMX	YAD964	yPSAT1_P08_C08
YSG7734	I25M	MATa	25	ser1Δ0::yPSAT1(variant)-tSER1-NatMX	YAD964	yPSAT1_P08_C09
YSG7737	I25R	MATa	25	ser1Δ0::yPSAT1(variant)-tSER1-NatMX	YAD964	yPSAT1_P08_C12
YSG7739	K33T	MATa	33	ser1Δ0::yPSAT1(variant)-tSER1-NatMX	YAD964	yPSAT1_P08_D02
YSG7740	K33T	MATa	33	ser1Δ0::yPSAT1(variant)-tSER1-NatMX	YAD964	yPSAT1_P08_D03
YSG7741	K33T	MATa	33	ser1Δ0::yPSAT1(variant)-tSER1-NatMX	YAD964	yPSAT1_P08_D04
YSG7742	K33Q	MATa	33	ser1Δ0::yPSAT1(variant)-tSER1-NatMX	YAD964	yPSAT1_P08_D05
YSG7743	K33T	MATa	33	ser1Δ0::yPSAT1(variant)-tSER1-NatMX	YAD964	yPSAT1_P08_D06
YSG7744	K33Q	MATa	33	ser1Δ0::yPSAT1(variant)-tSER1-NatMX	YAD964	yPSAT1_P08_D07
YSG7745	K33Q	MATa	33	ser1Δ0::yPSAT1(variant)-tSER1-NatMX	YAD964	yPSAT1_P08_D08
YSG7746	K33N	MATa	33	ser1Δ0::yPSAT1(variant)-tSER1-NatMX	YAD964	yPSAT1_P08_D09
YSG7747	K33N	MATa	33	ser1Δ0::yPSAT1(variant)-tSER1-NatMX	YAD964	yPSAT1_P08_D10
YSG7748	K33Q	MATa	33	ser1Δ0::yPSAT1(variant)-tSER1-NatMX	YAD964	yPSAT1_P08_D11
YSG7749	K33I	MATa	33	ser1Δ0::yPSAT1(variant)-tSER1-NatMX	YAD964	yPSAT1_P08_D12
YSG7750	Q6P	MATa	6	ser1Δ0::yPSAT1(variant)-tSER1-NatMX	YAD964	yPSAT1_P08_E01
YSG7751	Q6H	MATa	6	ser1Δ0::yPSAT1(variant)-tSER1-NatMX	YAD964	yPSAT1_P08_E02
YSG7752	Q6R	MATa	6	ser1Δ0::yPSAT1(variant)-tSER1-NatMX	YAD964	yPSAT1_P08_E03
YSG7753	Q6R	MATa	6	ser1Δ0::yPSAT1(variant)-tSER1-NatMX	YAD964	yPSAT1_P08_E04
YSG7754	Q6E	MATa	6	ser1Δ0::yPSAT1(variant)-tSER1-NatMX	YAD964	yPSAT1_P08_E05
YSG7755	Q6L	MATa	6	ser1Δ0::yPSAT1(variant)-tSER1-NatMX	YAD964	yPSAT1_P08_E06
YSG7756	Q6K	MATa	6	ser1Δ0::yPSAT1(variant)-tSER1-NatMX	YAD964	yPSAT1_P08_E07
YSG7757	Q6P	MATa	6	ser1Δ0::yPSAT1(variant)-tSER1-NatMX	YAD964	yPSAT1_P08_E08
YSG7758	Q6P	MATa	6	ser1Δ0::yPSAT1(variant)-tSER1-NatMX	YAD964	yPSAT1_P08_E09
YSG7759	Q6K	MATa	6	ser1Δ0::yPSAT1(variant)-tSER1-NatMX	YAD964	yPSAT1_P08_E10
YSG7760	Q6L	MATa	6	ser1Δ0::yPSAT1(variant)-tSER1-NatMX	YAD964	yPSAT1_P08_E11
YSG7761	Q6R	MATa	6	ser1Δ0::yPSAT1(variant)-tSER1-NatMX	YAD964	yPSAT1_P08_E12
YSG7762	Q6L	MATa	6	ser1Δ0::yPSAT1(variant)-tSER1-NatMX	YAD964	yPSAT1_P08_F01
YSG7763	Q6K	MATa	6	ser1Δ0::yPSAT1(variant)-tSER1-NatMX	YAD964	yPSAT1_P08_F02
YSG7765	Q6P	MATa	6	ser1Δ0::yPSAT1(variant)-tSER1-NatMX	YAD964	yPSAT1_P08_F04
YSG7766	Q6K	MATa	6	ser1Δ0::yPSAT1(variant)-tSER1-NatMX	YAD964	yPSAT1_P08_F05
YSG7767	Q6K	MATa	6	ser1Δ0::yPSAT1(variant)-tSER1-NatMX	YAD964	yPSAT1_P08_F06
YSG7768	N55Y	MATa	55	ser1Δ0::yPSAT1(variant)-tSER1-NatMX	YAD964	yPSAT1_P08_F07
YSG7769	N69I	MATa	69	ser1Δ0::yPSAT1(variant)-tSER1-NatMX	YAD964	yPSAT1_P08_F08
YSG7770	N69K	MATa	69	ser1Δ0::yPSAT1(variant)-tSER1-NatMX	YAD964	yPSAT1_P08_F09
YSG7772	N69I	MATa	69	ser1Δ0::yPSAT1(variant)-tSER1-NatMX	YAD964	yPSAT1_P08_F11
YSG7773	N69H	MATa	69	ser1Δ0::yPSAT1(variant)-tSER1-NatMX	YAD964	yPSAT1_P08_F12
YSG7775	N69K	MATa	69	ser1Δ0::yPSAT1(variant)-tSER1-NatMX	YAD964	yPSAT1_P08_G02
YSG7776	N69I	MATa	69	ser1Δ0::yPSAT1(variant)-tSER1-NatMX	YAD964	yPSAT1_P08_G03
YSG7777	N69I	MATa	69	ser1Δ0::yPSAT1(variant)-tSER1-NatMX	YAD964	yPSAT1_P08_G04
YSG7778	N69D	MATa	69	ser1Δ0::yPSAT1(variant)-tSER1-NatMX	YAD964	yPSAT1_P08_G05
YSG7780	N69D	MATa	69	ser1Δ0::yPSAT1(variant)-tSER1-NatMX	YAD964	yPSAT1_P08_G07
YSG7781	N69I	MATa	69	ser1Δ0::yPSAT1(variant)-tSER1-NatMX	YAD964	yPSAT1_P08_G08
YSG7782	N69Y	MATa	69	ser1Δ0::yPSAT1(variant)-tSER1-NatMX	YAD964	yPSAT1_P08_G09
YSG7783	N69D	MATa	69	ser1Δ0::yPSAT1(variant)-tSER1-NatMX	YAD964	yPSAT1_P08_G10
YSG7784	N69D	MATa	69	ser1Δ0::yPSAT1(variant)-tSER1-NatMX	YAD964	yPSAT1_P08_G11
YSG7785	N69D	MATa	69	ser1Δ0::yPSAT1(variant)-tSER1-NatMX	YAD964	yPSAT1_P08_G12
YSG7787	N69T	MATa	69	ser1Δ0::yPSAT1(variant)-tSER1-NatMX	YAD964	yPSAT1_P08_H02
YSG7789	N69I	MATa	69	ser1Δ0::yPSAT1(variant)-tSER1-NatMX	YAD964	yPSAT1_P08_H04
YSG7791	V72L	MATa	72	ser1Δ0::yPSAT1(variant)-tSER1-NatMX	YAD964	yPSAT1_P08_H06
YSG7794	V72M	MATa	72	ser1Δ0::yPSAT1(variant)-tSER1-NatMX	YAD964	yPSAT1_P08_H09
YSG7795	V72M	MATa	72	ser1Δ0::yPSAT1(variant)-tSER1-NatMX	YAD964	yPSAT1_P08_H10
YSG7796	V72A	MATa	72	ser1Δ0::yPSAT1(variant)-tSER1-NatMX	YAD964	yPSAT1_P08_H11
YSG7799	S43T	MATa	43	ser1Δ0::yPSAT1(variant)-tSER1-NatMX	YAD964	yPSAT1_P09_A02
YSG7800	S43C	MATa	43	ser1Δ0::yPSAT1(variant)-tSER1-NatMX	YAD964	yPSAT1_P09_A03
YSG7801	S43I	MATa	43	ser1Δ0::yPSAT1(variant)-tSER1-NatMX	YAD964	yPSAT1_P09_A04
YSG7802	S43I	MATa	43	ser1Δ0::yPSAT1(variant)-tSER1-NatMX	YAD964	yPSAT1_P09_A05
YSG7803	S43I	MATa	43	ser1Δ0::yPSAT1(variant)-tSER1-NatMX	YAD964	yPSAT1_P09_A06
YSG7804	S43C	MATa	43	ser1Δ0::yPSAT1(variant)-tSER1-NatMX	YAD964	yPSAT1_P09_A07
YSG7805	S43T	MATa	43	ser1Δ0::yPSAT1(variant)-tSER1-NatMX	YAD964	yPSAT1_P09_A08
YSG7807	S43T	MATa	43	ser1Δ0::yPSAT1(variant)-tSER1-NatMX	YAD964	yPSAT1_P09_A10
YSG7812	S43G	MATa	43	ser1Δ0::yPSAT1(variant)-tSER1-NatMX	YAD964	yPSAT1_P09_B03
YSG7815	K51M	MATa	51	ser1Δ0::yPSAT1(variant)-tSER1-NatMX	YAD964	yPSAT1_P09_B06
YSG7818	K51R	MATa	51	ser1Δ0::yPSAT1(variant)-tSER1-NatMX	YAD964	yPSAT1_P09_B09
YSG7823	K51M	MATa	51	ser1Δ0::yPSAT1(variant)-tSER1-NatMX	YAD964	yPSAT1_P09_C02
YSG7825	K51M	MATa	51	ser1Δ0::yPSAT1(variant)-tSER1-NatMX	YAD964	yPSAT1_P09_C04
YSG7832	L59I	MATa	59	ser1Δ0::yPSAT1(variant)-tSER1-NatMX	YAD964	yPSAT1_P09_C11
YSG7834	L59I	MATa	59	ser1Δ0::yPSAT1(variant)-tSER1-NatMX	YAD964	yPSAT1_P09_D01
YSG7835	L59I	MATa	59	ser1Δ0::yPSAT1(variant)-tSER1-NatMX	YAD964	yPSAT1_P09_D02
YSG7836	L59I	MATa	59	ser1Δ0::yPSAT1(variant)-tSER1-NatMX	YAD964	yPSAT1_P09_D03
YSG7837	L59P	MATa	59	ser1Δ0::yPSAT1(variant)-tSER1-NatMX	YAD964	yPSAT1_P09_D04
YSG7838	L59R	MATa	59	ser1Δ0::yPSAT1(variant)-tSER1-NatMX	YAD964	yPSAT1_P09_D05
YSG7839	L59I	MATa	59	ser1Δ0::yPSAT1(variant)-tSER1-NatMX	YAD964	yPSAT1_P09_D06
YSG7840	L59F	MATa	59	ser1Δ0::yPSAT1(variant)-tSER1-NatMX	YAD964	yPSAT1_P09_D07
YSG7841	L59V	MATa	59	ser1Δ0::yPSAT1(variant)-tSER1-NatMX	YAD964	yPSAT1_P09_D08
YSG7842	L59H	MATa	59	ser1Δ0::yPSAT1(variant)-tSER1-NatMX	YAD964	yPSAT1_P09_D09
YSG7843	L59V	MATa	59	ser1Δ0::yPSAT1(variant)-tSER1-NatMX	YAD964	yPSAT1_P09_D10
YSG7845	L59I	MATa	59	ser1Δ0::yPSAT1(variant)-tSER1-NatMX	YAD964	yPSAT1_P09_D12
YSG7846	L59P	MATa	59	ser1Δ0::yPSAT1(variant)-tSER1-NatMX	YAD964	yPSAT1_P09_E01
YSG7847	L59I	MATa	59	ser1Δ0::yPSAT1(variant)-tSER1-NatMX	YAD964	yPSAT1_P09_E02
YSG7848	L59V	MATa	59	ser1Δ0::yPSAT1(variant)-tSER1-NatMX	YAD964	yPSAT1_P09_E03
YSG7849	P67A	MATa	67	ser1Δ0::yPSAT1(variant)-tSER1-NatMX	YAD964	yPSAT1_P09_E04
YSG7850	P67A	MATa	67	ser1Δ0::yPSAT1(variant)-tSER1-NatMX	YAD964	yPSAT1_P09_E05
YSG7852	P67Q	MATa	67	ser1Δ0::yPSAT1(variant)-tSER1-NatMX	YAD964	yPSAT1_P09_E07
YSG7853	P67A	MATa	67	ser1Δ0::yPSAT1(variant)-tSER1-NatMX	YAD964	yPSAT1_P09_E08
YSG7854	P67T	MATa	67	ser1Δ0::yPSAT1(variant)-tSER1-NatMX	YAD964	yPSAT1_P09_E09
YSG7855	P67A	MATa	67	ser1Δ0::yPSAT1(variant)-tSER1-NatMX	YAD964	yPSAT1_P09_E10
YSG7856	P67A	MATa	67	ser1Δ0::yPSAT1(variant)-tSER1-NatMX	YAD964	yPSAT1_P09_E11
YSG7857	P67A	MATa	67	ser1Δ0::yPSAT1(variant)-tSER1-NatMX	YAD964	yPSAT1_P09_E12
YSG7858	P67A	MATa	67	ser1Δ0::yPSAT1(variant)-tSER1-NatMX	YAD964	yPSAT1_P09_F01
YSG7861	P67R	MATa	67	ser1Δ0::yPSAT1(variant)-tSER1-NatMX	YAD964	yPSAT1_P09_F04
YSG7864	L75P	MATa	75	ser1Δ0::yPSAT1(variant)-tSER1-NatMX	YAD964	yPSAT1_P09_F07
YSG7865	L75M	MATa	75	ser1Δ0::yPSAT1(variant)-tSER1-NatMX	YAD964	yPSAT1_P09_F08
YSG7868	L75P	MATa	75	ser1Δ0::yPSAT1(variant)-tSER1-NatMX	YAD964	yPSAT1_P09_F11
YSG7869	L75Q	MATa	75	ser1Δ0::yPSAT1(variant)-tSER1-NatMX	YAD964	yPSAT1_P09_F12
YSG7870	L75R	MATa	75	ser1Δ0::yPSAT1(variant)-tSER1-NatMX	YAD964	yPSAT1_P09_G01
YSG7871	L75P	MATa	75	ser1Δ0::yPSAT1(variant)-tSER1-NatMX	YAD964	yPSAT1_P09_G02
YSG7874	L75R	MATa	75	ser1Δ0::yPSAT1(variant)-tSER1-NatMX	YAD964	yPSAT1_P09_G05
YSG7875	L75P	MATa	75	ser1Δ0::yPSAT1(variant)-tSER1-NatMX	YAD964	yPSAT1_P09_G06
YSG7876	L75Q	MATa	75	ser1Δ0::yPSAT1(variant)-tSER1-NatMX	YAD964	yPSAT1_P09_G07
YSG7877	L75P	MATa	75	ser1Δ0::yPSAT1(variant)-tSER1-NatMX	YAD964	yPSAT1_P09_G08
YSG7878	L75M	MATa	75	ser1Δ0::yPSAT1(variant)-tSER1-NatMX	YAD964	yPSAT1_P09_G09
YSG7879	S43C	MATa	43	ser1Δ0::yPSAT1(variant)-tSER1-NatMX	YAD964	yPSAT1_P09_G10
YSG7881	L59R	MATa	59	ser1Δ0::yPSAT1(variant)-tSER1-NatMX	YAD964	yPSAT1_P09_G12
YSG7883	L75P	MATa	75	ser1Δ0::yPSAT1(variant)-tSER1-NatMX	YAD964	yPSAT1_P09_H02
YSG7886	V72L	MATa	72	ser1Δ0::yPSAT1(variant)-tSER1-NatMX	YAD964	yPSAT1_P09_H05
YSG7887	V72G	MATa	72	ser1Δ0::yPSAT1(variant)-tSER1-NatMX	YAD964	yPSAT1_P09_H06
YSG7889	C80W	MATa	80	ser1Δ0::yPSAT1(variant)-tSER1-NatMX	YAD964	yPSAT1_P09_H08
YSG7890	C80S	MATa	80	ser1Δ0::yPSAT1(variant)-tSER1-NatMX	YAD964	yPSAT1_P09_H09
YSG7892	C80G	MATa	80	ser1Δ0::yPSAT1(variant)-tSER1-NatMX	YAD964	yPSAT1_P09_H11
YSG7897	H44P	MATa	44	ser1Δ0::yPSAT1(variant)-tSER1-NatMX	YAD964	yPSAT1_P10_A04
YSG7900	H44N	MATa	44	ser1Δ0::yPSAT1(variant)-tSER1-NatMX	YAD964	yPSAT1_P10_A07
YSG7902	H44L	MATa	44	ser1Δ0::yPSAT1(variant)-tSER1-NatMX	YAD964	yPSAT1_P10_A09
YSG7906	H44Y	MATa	44	ser1Δ0::yPSAT1(variant)-tSER1-NatMX	YAD964	yPSAT1_P10_B01
YSG7909	H44N	MATa	44	ser1Δ0::yPSAT1(variant)-tSER1-NatMX	YAD964	yPSAT1_P10_B04
YSG7910	H44P	MATa	44	ser1Δ0::yPSAT1(variant)-tSER1-NatMX	YAD964	yPSAT1_P10_B05
YSG7914	H44P	MATa	44	ser1Δ0::yPSAT1(variant)-tSER1-NatMX	YAD964	yPSAT1_P10_B09
YSG7919	I52N	MATa	52	ser1Δ0::yPSAT1(variant)-tSER1-NatMX	YAD964	yPSAT1_P10_C02
YSG7921	I52L	MATa	52	ser1Δ0::yPSAT1(variant)-tSER1-NatMX	YAD964	yPSAT1_P10_C04
YSG7922	I52T	MATa	52	ser1Δ0::yPSAT1(variant)-tSER1-NatMX	YAD964	yPSAT1_P10_C05
YSG7926	I52L	MATa	52	ser1Δ0::yPSAT1(variant)-tSER1-NatMX	YAD964	yPSAT1_P10_C09
YSG7929	I52S	MATa	52	ser1Δ0::yPSAT1(variant)-tSER1-NatMX	YAD964	yPSAT1_P10_C12
YSG7930	I52M	MATa	52	ser1Δ0::yPSAT1(variant)-tSER1-NatMX	YAD964	yPSAT1_P10_D01
YSG7932	I52S	MATa	52	ser1Δ0::yPSAT1(variant)-tSER1-NatMX	YAD964	yPSAT1_P10_D03
YSG7935	I52M	MATa	52	ser1Δ0::yPSAT1(variant)-tSER1-NatMX	YAD964	yPSAT1_P10_D06
YSG7936	V60G	MATa	60	ser1Δ0::yPSAT1(variant)-tSER1-NatMX	YAD964	yPSAT1_P10_D07
YSG7937	V60L	MATa	60	ser1Δ0::yPSAT1(variant)-tSER1-NatMX	YAD964	yPSAT1_P10_D08
YSG7938	V60G	MATa	60	ser1Δ0::yPSAT1(variant)-tSER1-NatMX	YAD964	yPSAT1_P10_D09
YSG7939	V60E	MATa	60	ser1Δ0::yPSAT1(variant)-tSER1-NatMX	YAD964	yPSAT1_P10_D10
YSG7941	V60G	MATa	60	ser1Δ0::yPSAT1(variant)-tSER1-NatMX	YAD964	yPSAT1_P10_D12
YSG7942	V60M	MATa	60	ser1Δ0::yPSAT1(variant)-tSER1-NatMX	YAD964	yPSAT1_P10_E01
YSG7943	V60L	MATa	60	ser1Δ0::yPSAT1(variant)-tSER1-NatMX	YAD964	yPSAT1_P10_E02
YSG7944	V60M	MATa	60	ser1Δ0::yPSAT1(variant)-tSER1-NatMX	YAD964	yPSAT1_P10_E03
YSG7945	V60L	MATa	60	ser1Δ0::yPSAT1(variant)-tSER1-NatMX	YAD964	yPSAT1_P10_E04
YSG7946	V60M	MATa	60	ser1Δ0::yPSAT1(variant)-tSER1-NatMX	YAD964	yPSAT1_P10_E05
YSG7947	V60E	MATa	60	ser1Δ0::yPSAT1(variant)-tSER1-NatMX	YAD964	yPSAT1_P10_E06
YSG7948	D68Y	MATa	68	ser1Δ0::yPSAT1(variant)-tSER1-NatMX	YAD964	yPSAT1_P10_E07
YSG7949	D68A	MATa	68	ser1Δ0::yPSAT1(variant)-tSER1-NatMX	YAD964	yPSAT1_P10_E08
YSG7950	D68H	MATa	68	ser1Δ0::yPSAT1(variant)-tSER1-NatMX	YAD964	yPSAT1_P10_E09
YSG7951	D68A	MATa	68	ser1Δ0::yPSAT1(variant)-tSER1-NatMX	YAD964	yPSAT1_P10_E10
YSG7952	D68H	MATa	68	ser1Δ0::yPSAT1(variant)-tSER1-NatMX	YAD964	yPSAT1_P10_E11
YSG7953	D68A	MATa	68	ser1Δ0::yPSAT1(variant)-tSER1-NatMX	YAD964	yPSAT1_P10_E12
YSG7954	D68V	MATa	68	ser1Δ0::yPSAT1(variant)-tSER1-NatMX	YAD964	yPSAT1_P10_F01
YSG7957	D68E	MATa	68	ser1Δ0::yPSAT1(variant)-tSER1-NatMX	YAD964	yPSAT1_P10_F04
YSG7958	D68V	MATa	68	ser1Δ0::yPSAT1(variant)-tSER1-NatMX	YAD964	yPSAT1_P10_F05
YSG7959	D68N	MATa	68	ser1Δ0::yPSAT1(variant)-tSER1-NatMX	YAD964	yPSAT1_P10_F06
YSG7960	D68E	MATa	68	ser1Δ0::yPSAT1(variant)-tSER1-NatMX	YAD964	yPSAT1_P10_F07
YSG7961	D68H	MATa	68	ser1Δ0::yPSAT1(variant)-tSER1-NatMX	YAD964	yPSAT1_P10_F08
YSG7964	D68Y	MATa	68	ser1Δ0::yPSAT1(variant)-tSER1-NatMX	YAD964	yPSAT1_P10_F11
YSG7965	D68Y	MATa	68	ser1Δ0::yPSAT1(variant)-tSER1-NatMX	YAD964	yPSAT1_P10_F12
YSG7973	Q76H	MATa	76	ser1Δ0::yPSAT1(variant)-tSER1-NatMX	YAD964	yPSAT1_P10_G08
YSG7974	Q76P	MATa	76	ser1Δ0::yPSAT1(variant)-tSER1-NatMX	YAD964	yPSAT1_P10_G09
YSG7975	Q76H	MATa	76	ser1Δ0::yPSAT1(variant)-tSER1-NatMX	YAD964	yPSAT1_P10_G10
YSG7977	Q76E	MATa	76	ser1Δ0::yPSAT1(variant)-tSER1-NatMX	YAD964	yPSAT1_P10_G12
YSG7983	Q76R	MATa	76	ser1Δ0::yPSAT1(variant)-tSER1-NatMX	YAD964	yPSAT1_P10_H06
YSG7988	F49L	MATa	49	ser1Δ0::yPSAT1(variant)-tSER1-NatMX	YAD964	yPSAT1_P10_H11
YSG7991	F49C	MATa	49	ser1Δ0::yPSAT1(variant)-tSER1-NatMX	YAD964	yPSAT1_P11_A02
YSG7992	F49C	MATa	49	ser1Δ0::yPSAT1(variant)-tSER1-NatMX	YAD964	yPSAT1_P11_A03
YSG7993	F49Y	MATa	49	ser1Δ0::yPSAT1(variant)-tSER1-NatMX	YAD964	yPSAT1_P11_A04
YSG7994	F49C	MATa	49	ser1Δ0::yPSAT1(variant)-tSER1-NatMX	YAD964	yPSAT1_P11_A05
YSG7995	F49S	MATa	49	ser1Δ0::yPSAT1(variant)-tSER1-NatMX	YAD964	yPSAT1_P11_A06
YSG7996	F49Y	MATa	49	ser1Δ0::yPSAT1(variant)-tSER1-NatMX	YAD964	yPSAT1_P11_A07
YSG7997	F49V	MATa	49	ser1Δ0::yPSAT1(variant)-tSER1-NatMX	YAD964	yPSAT1_P11_A08
YSG7998	F49L	MATa	49	ser1Δ0::yPSAT1(variant)-tSER1-NatMX	YAD964	yPSAT1_P11_A09
YSG7999	F49C	MATa	49	ser1Δ0::yPSAT1(variant)-tSER1-NatMX	YAD964	yPSAT1_P11_A10
YSG8000	F49S	MATa	49	ser1Δ0::yPSAT1(variant)-tSER1-NatMX	YAD964	yPSAT1_P11_A11
YSG8001	F49C	MATa	49	ser1Δ0::yPSAT1(variant)-tSER1-NatMX	YAD964	yPSAT1_P11_A12
YSG8002	F49C	MATa	49	ser1Δ0::yPSAT1(variant)-tSER1-NatMX	YAD964	yPSAT1_P11_B01
YSG8003	F49V	MATa	49	ser1Δ0::yPSAT1(variant)-tSER1-NatMX	YAD964	yPSAT1_P11_B02
YSG8004	F49V	MATa	49	ser1Δ0::yPSAT1(variant)-tSER1-NatMX	YAD964	yPSAT1_P11_B03
YSG8005	E57V	MATa	57	ser1Δ0::yPSAT1(variant)-tSER1-NatMX	YAD964	yPSAT1_P11_B04
YSG8006	E57A	MATa	57	ser1Δ0::yPSAT1(variant)-tSER1-NatMX	YAD964	yPSAT1_P11_B05
YSG8007	E57A	MATa	57	ser1Δ0::yPSAT1(variant)-tSER1-NatMX	YAD964	yPSAT1_P11_B06
YSG8010	E57K	MATa	57	ser1Δ0::yPSAT1(variant)-tSER1-NatMX	YAD964	yPSAT1_P11_B09
YSG8011	E57V	MATa	57	ser1Δ0::yPSAT1(variant)-tSER1-NatMX	YAD964	yPSAT1_P11_B10
YSG8012	E57A	MATa	57	ser1Δ0::yPSAT1(variant)-tSER1-NatMX	YAD964	yPSAT1_P11_B11
YSG8013	E57V	MATa	57	ser1Δ0::yPSAT1(variant)-tSER1-NatMX	YAD964	yPSAT1_P11_B12
YSG8014	E57Q	MATa	57	ser1Δ0::yPSAT1(variant)-tSER1-NatMX	YAD964	yPSAT1_P11_C01
YSG8015	E57Q	MATa	57	ser1Δ0::yPSAT1(variant)-tSER1-NatMX	YAD964	yPSAT1_P11_C02
YSG8017	E57A	MATa	57	ser1Δ0::yPSAT1(variant)-tSER1-NatMX	YAD964	yPSAT1_P11_C04
YSG8018	E57D	MATa	57	ser1Δ0::yPSAT1(variant)-tSER1-NatMX	YAD964	yPSAT1_P11_C05
YSG8019	E57D	MATa	57	ser1Δ0::yPSAT1(variant)-tSER1-NatMX	YAD964	yPSAT1_P11_C06
YSG8020	A65S	MATa	65	ser1Δ0::yPSAT1(variant)-tSER1-NatMX	YAD964	yPSAT1_P11_C07
YSG8021	A65V	MATa	65	ser1Δ0::yPSAT1(variant)-tSER1-NatMX	YAD964	yPSAT1_P11_C08
YSG8022	A65G	MATa	65	ser1Δ0::yPSAT1(variant)-tSER1-NatMX	YAD964	yPSAT1_P11_C09
YSG8024	A65D	MATa	65	ser1Δ0::yPSAT1(variant)-tSER1-NatMX	YAD964	yPSAT1_P11_C11
YSG8025	A65G	MATa	65	ser1Δ0::yPSAT1(variant)-tSER1-NatMX	YAD964	yPSAT1_P11_C12
YSG8027	A65G	MATa	65	ser1Δ0::yPSAT1(variant)-tSER1-NatMX	YAD964	yPSAT1_P11_D02
YSG8028	A65D	MATa	65	ser1Δ0::yPSAT1(variant)-tSER1-NatMX	YAD964	yPSAT1_P11_D03
YSG8030	A65S	MATa	65	ser1Δ0::yPSAT1(variant)-tSER1-NatMX	YAD964	yPSAT1_P11_D05
YSG8031	A65V	MATa	65	ser1Δ0::yPSAT1(variant)-tSER1-NatMX	YAD964	yPSAT1_P11_D06
YSG8032	L40I	MATa	40	ser1Δ0::yPSAT1(variant)-tSER1-NatMX	YAD964	yPSAT1_P11_D07
YSG8033	L40H	MATa	40	ser1Δ0::yPSAT1(variant)-tSER1-NatMX	YAD964	yPSAT1_P11_D08
YSG8034	T56K	MATa	56	ser1Δ0::yPSAT1(variant)-tSER1-NatMX	YAD964	yPSAT1_P11_D09
YSG8035	T56S	MATa	56	ser1Δ0::yPSAT1(variant)-tSER1-NatMX	YAD964	yPSAT1_P11_D10
YSG8036	V72L	MATa	72	ser1Δ0::yPSAT1(variant)-tSER1-NatMX	YAD964	yPSAT1_P11_D11
YSG8038	I73N	MATa	73	ser1Δ0::yPSAT1(variant)-tSER1-NatMX	YAD964	yPSAT1_P11_E01
YSG8039	I73M	MATa	73	ser1Δ0::yPSAT1(variant)-tSER1-NatMX	YAD964	yPSAT1_P11_E02
YSG8041	I73V	MATa	73	ser1Δ0::yPSAT1(variant)-tSER1-NatMX	YAD964	yPSAT1_P11_E04
YSG8042	I73V	MATa	73	ser1Δ0::yPSAT1(variant)-tSER1-NatMX	YAD964	yPSAT1_P11_E05
YSG8043	I73S	MATa	73	ser1Δ0::yPSAT1(variant)-tSER1-NatMX	YAD964	yPSAT1_P11_E06
YSG8044	I73F	MATa	73	ser1Δ0::yPSAT1(variant)-tSER1-NatMX	YAD964	yPSAT1_P11_E07
YSG8045	I73S	MATa	73	ser1Δ0::yPSAT1(variant)-tSER1-NatMX	YAD964	yPSAT1_P11_E08
YSG8046	I73F	MATa	73	ser1Δ0::yPSAT1(variant)-tSER1-NatMX	YAD964	yPSAT1_P11_E09
YSG8047	I73T	MATa	73	ser1Δ0::yPSAT1(variant)-tSER1-NatMX	YAD964	yPSAT1_P11_E10
YSG8048	I73L	MATa	73	ser1Δ0::yPSAT1(variant)-tSER1-NatMX	YAD964	yPSAT1_P11_E11
YSG8049	I73T	MATa	73	ser1Δ0::yPSAT1(variant)-tSER1-NatMX	YAD964	yPSAT1_P11_E12
YSG8050	I73M	MATa	73	ser1Δ0::yPSAT1(variant)-tSER1-NatMX	YAD964	yPSAT1_P11_F01
YSG8051	I73F	MATa	73	ser1Δ0::yPSAT1(variant)-tSER1-NatMX	YAD964	yPSAT1_P11_F02
YSG8054	I73M	MATa	73	ser1Δ0::yPSAT1(variant)-tSER1-NatMX	YAD964	yPSAT1_P11_F05
YSG8055	I73M	MATa	73	ser1Δ0::yPSAT1(variant)-tSER1-NatMX	YAD964	yPSAT1_P11_F06
YSG8057	I73T	MATa	73	ser1Δ0::yPSAT1(variant)-tSER1-NatMX	YAD964	yPSAT1_P11_F08
YSG8058	I73N	MATa	73	ser1Δ0::yPSAT1(variant)-tSER1-NatMX	YAD964	yPSAT1_P11_F09
YSG8060	F49C	MATa	49	ser1Δ0::yPSAT1(variant)-tSER1-NatMX	YAD964	yPSAT1_P11_F11
YSG8061	E57Q	MATa	57	ser1Δ0::yPSAT1(variant)-tSER1-NatMX	YAD964	yPSAT1_P11_F12
YSG8062	A65S	MATa	65	ser1Δ0::yPSAT1(variant)-tSER1-NatMX	YAD964	yPSAT1_P11_G01
YSG8063	I73V	MATa	73	ser1Δ0::yPSAT1(variant)-tSER1-NatMX	YAD964	yPSAT1_P11_G02
YSG8065	C80G	MATa	80	ser1Δ0::yPSAT1(variant)-tSER1-NatMX	YAD964	yPSAT1_P11_G04
YSG8067	C80W	MATa	80	ser1Δ0::yPSAT1(variant)-tSER1-NatMX	YAD964	yPSAT1_P11_G06
YSG8068	C80S	MATa	80	ser1Δ0::yPSAT1(variant)-tSER1-NatMX	YAD964	yPSAT1_P11_G07
YSG8069	C80G	MATa	80	ser1Δ0::yPSAT1(variant)-tSER1-NatMX	YAD964	yPSAT1_P11_G08
YSG8070	C80S	MATa	80	ser1Δ0::yPSAT1(variant)-tSER1-NatMX	YAD964	yPSAT1_P11_G09
YSG8073	C80R	MATa	80	ser1Δ0::yPSAT1(variant)-tSER1-NatMX	YAD964	yPSAT1_P11_G12
YSG8074	I53F	MATa	53	ser1Δ0::yPSAT1(variant)-tSER1-NatMX	YAD964	yPSAT1_P11_H01
YSG8076	I53V	MATa	53	ser1Δ0::yPSAT1(variant)-tSER1-NatMX	YAD964	yPSAT1_P11_H03
YSG8078	I53T	MATa	53	ser1Δ0::yPSAT1(variant)-tSER1-NatMX	YAD964	yPSAT1_P11_H05
YSG8079	I53V	MATa	53	ser1Δ0::yPSAT1(variant)-tSER1-NatMX	YAD964	yPSAT1_P11_H06
YSG8080	I53F	MATa	53	ser1Δ0::yPSAT1(variant)-tSER1-NatMX	YAD964	yPSAT1_P11_H07
YSG8081	I53V	MATa	53	ser1Δ0::yPSAT1(variant)-tSER1-NatMX	YAD964	yPSAT1_P11_H08
YSG8082	I53S	MATa	53	ser1Δ0::yPSAT1(variant)-tSER1-NatMX	YAD964	yPSAT1_P11_H09
YSG8083	I53N	MATa	53	ser1Δ0::yPSAT1(variant)-tSER1-NatMX	YAD964	yPSAT1_P11_H10
YSG8084	I53N	MATa	53	ser1Δ0::yPSAT1(variant)-tSER1-NatMX	YAD964	yPSAT1_P11_H11
YSG8087	A50V	MATa	50	ser1Δ0::yPSAT1(variant)-tSER1-NatMX	YAD964	yPSAT1_P12_A02
YSG8088	A50T	MATa	50	ser1Δ0::yPSAT1(variant)-tSER1-NatMX	YAD964	yPSAT1_P12_A03
YSG8089	A50T	MATa	50	ser1Δ0::yPSAT1(variant)-tSER1-NatMX	YAD964	yPSAT1_P12_A04
YSG8090	A50G	MATa	50	ser1Δ0::yPSAT1(variant)-tSER1-NatMX	YAD964	yPSAT1_P12_A05
YSG8091	A50D	MATa	50	ser1Δ0::yPSAT1(variant)-tSER1-NatMX	YAD964	yPSAT1_P12_A06
YSG8093	A50T	MATa	50	ser1Δ0::yPSAT1(variant)-tSER1-NatMX	YAD964	yPSAT1_P12_A08
YSG8094	A50T	MATa	50	ser1Δ0::yPSAT1(variant)-tSER1-NatMX	YAD964	yPSAT1_P12_A09
YSG8095	A50S	MATa	50	ser1Δ0::yPSAT1(variant)-tSER1-NatMX	YAD964	yPSAT1_P12_A10
YSG8097	A50G	MATa	50	ser1Δ0::yPSAT1(variant)-tSER1-NatMX	YAD964	yPSAT1_P12_A12
YSG8098	A50S	MATa	50	ser1Δ0::yPSAT1(variant)-tSER1-NatMX	YAD964	yPSAT1_P12_B01
YSG8099	A50S	MATa	50	ser1Δ0::yPSAT1(variant)-tSER1-NatMX	YAD964	yPSAT1_P12_B02
YSG8100	A50T	MATa	50	ser1Δ0::yPSAT1(variant)-tSER1-NatMX	YAD964	yPSAT1_P12_B03
YSG8101	A50G	MATa	50	ser1Δ0::yPSAT1(variant)-tSER1-NatMX	YAD964	yPSAT1_P12_B04
YSG8102	N58I	MATa	58	ser1Δ0::yPSAT1(variant)-tSER1-NatMX	YAD964	yPSAT1_P12_B05
YSG8103	N58H	MATa	58	ser1Δ0::yPSAT1(variant)-tSER1-NatMX	YAD964	yPSAT1_P12_B06
YSG8104	N58I	MATa	58	ser1Δ0::yPSAT1(variant)-tSER1-NatMX	YAD964	yPSAT1_P12_B07
YSG8105	N58I	MATa	58	ser1Δ0::yPSAT1(variant)-tSER1-NatMX	YAD964	yPSAT1_P12_B08
YSG8106	N58I	MATa	58	ser1Δ0::yPSAT1(variant)-tSER1-NatMX	YAD964	yPSAT1_P12_B09
YSG8107	N58K	MATa	58	ser1Δ0::yPSAT1(variant)-tSER1-NatMX	YAD964	yPSAT1_P12_B10
YSG8108	N58H	MATa	58	ser1Δ0::yPSAT1(variant)-tSER1-NatMX	YAD964	yPSAT1_P12_B11
YSG8109	N58H	MATa	58	ser1Δ0::yPSAT1(variant)-tSER1-NatMX	YAD964	yPSAT1_P12_B12
YSG8110	N58Y	MATa	58	ser1Δ0::yPSAT1(variant)-tSER1-NatMX	YAD964	yPSAT1_P12_C01
YSG8111	N58H	MATa	58	ser1Δ0::yPSAT1(variant)-tSER1-NatMX	YAD964	yPSAT1_P12_C02
YSG8113	N58Y	MATa	58	ser1Δ0::yPSAT1(variant)-tSER1-NatMX	YAD964	yPSAT1_P12_C04
YSG8114	N58I	MATa	58	ser1Δ0::yPSAT1(variant)-tSER1-NatMX	YAD964	yPSAT1_P12_C05
YSG8115	N58Y	MATa	58	ser1Δ0::yPSAT1(variant)-tSER1-NatMX	YAD964	yPSAT1_P12_C06
YSG8116	N58I	MATa	58	ser1Δ0::yPSAT1(variant)-tSER1-NatMX	YAD964	yPSAT1_P12_C07
YSG8117	N58T	MATa	58	ser1Δ0::yPSAT1(variant)-tSER1-NatMX	YAD964	yPSAT1_P12_C08
YSG8118	V66L	MATa	66	ser1Δ0::yPSAT1(variant)-tSER1-NatMX	YAD964	yPSAT1_P12_C09
YSG8120	V66L	MATa	66	ser1Δ0::yPSAT1(variant)-tSER1-NatMX	YAD964	yPSAT1_P12_C11
YSG8121	V66L	MATa	66	ser1Δ0::yPSAT1(variant)-tSER1-NatMX	YAD964	yPSAT1_P12_C12
YSG8122	V66F	MATa	66	ser1Δ0::yPSAT1(variant)-tSER1-NatMX	YAD964	yPSAT1_P12_D01
YSG8123	V66F	MATa	66	ser1Δ0::yPSAT1(variant)-tSER1-NatMX	YAD964	yPSAT1_P12_D02
YSG8124	V66D	MATa	66	ser1Δ0::yPSAT1(variant)-tSER1-NatMX	YAD964	yPSAT1_P12_D03
YSG8125	V66F	MATa	66	ser1Δ0::yPSAT1(variant)-tSER1-NatMX	YAD964	yPSAT1_P12_D04
YSG8126	V66F	MATa	66	ser1Δ0::yPSAT1(variant)-tSER1-NatMX	YAD964	yPSAT1_P12_D05
YSG8127	V66G	MATa	66	ser1Δ0::yPSAT1(variant)-tSER1-NatMX	YAD964	yPSAT1_P12_D06
YSG8128	V66G	MATa	66	ser1Δ0::yPSAT1(variant)-tSER1-NatMX	YAD964	yPSAT1_P12_D07
YSG8129	V66G	MATa	66	ser1Δ0::yPSAT1(variant)-tSER1-NatMX	YAD964	yPSAT1_P12_D08
YSG8130	V66I	MATa	66	ser1Δ0::yPSAT1(variant)-tSER1-NatMX	YAD964	yPSAT1_P12_D09
YSG8131	V66D	MATa	66	ser1Δ0::yPSAT1(variant)-tSER1-NatMX	YAD964	yPSAT1_P12_D10
YSG8132	V66G	MATa	66	ser1Δ0::yPSAT1(variant)-tSER1-NatMX	YAD964	yPSAT1_P12_D11
YSG8133	V66D	MATa	66	ser1Δ0::yPSAT1(variant)-tSER1-NatMX	YAD964	yPSAT1_P12_D12
YSG8134	F74C	MATa	74	ser1Δ0::yPSAT1(variant)-tSER1-NatMX	YAD964	yPSAT1_P12_E01
YSG8135	F74S	MATa	74	ser1Δ0::yPSAT1(variant)-tSER1-NatMX	YAD964	yPSAT1_P12_E02
YSG8136	F74S	MATa	74	ser1Δ0::yPSAT1(variant)-tSER1-NatMX	YAD964	yPSAT1_P12_E03
YSG8137	F74I	MATa	74	ser1Δ0::yPSAT1(variant)-tSER1-NatMX	YAD964	yPSAT1_P12_E04
YSG8138	F74V	MATa	74	ser1Δ0::yPSAT1(variant)-tSER1-NatMX	YAD964	yPSAT1_P12_E05
YSG8139	F74V	MATa	74	ser1Δ0::yPSAT1(variant)-tSER1-NatMX	YAD964	yPSAT1_P12_E06
YSG8140	F74S	MATa	74	ser1Δ0::yPSAT1(variant)-tSER1-NatMX	YAD964	yPSAT1_P12_E07
YSG8141	F74Y	MATa	74	ser1Δ0::yPSAT1(variant)-tSER1-NatMX	YAD964	yPSAT1_P12_E08
YSG8142	F74I	MATa	74	ser1Δ0::yPSAT1(variant)-tSER1-NatMX	YAD964	yPSAT1_P12_E09
YSG8143	F74Y	MATa	74	ser1Δ0::yPSAT1(variant)-tSER1-NatMX	YAD964	yPSAT1_P12_E10
YSG8144	F74Y	MATa	74	ser1Δ0::yPSAT1(variant)-tSER1-NatMX	YAD964	yPSAT1_P12_E11
YSG8145	F74S	MATa	74	ser1Δ0::yPSAT1(variant)-tSER1-NatMX	YAD964	yPSAT1_P12_E12
YSG8146	F74C	MATa	74	ser1Δ0::yPSAT1(variant)-tSER1-NatMX	YAD964	yPSAT1_P12_F01
YSG8147	F74I	MATa	74	ser1Δ0::yPSAT1(variant)-tSER1-NatMX	YAD964	yPSAT1_P12_F02
YSG8150	A50T	MATa	50	ser1Δ0::yPSAT1(variant)-tSER1-NatMX	YAD964	yPSAT1_P12_F05
YSG8151	N58T	MATa	58	ser1Δ0::yPSAT1(variant)-tSER1-NatMX	YAD964	yPSAT1_P12_F06
YSG8152	V66D	MATa	66	ser1Δ0::yPSAT1(variant)-tSER1-NatMX	YAD964	yPSAT1_P12_F07
YSG8153	F74S	MATa	74	ser1Δ0::yPSAT1(variant)-tSER1-NatMX	YAD964	yPSAT1_P12_F08
YSG8156	I53F	MATa	53	ser1Δ0::yPSAT1(variant)-tSER1-NatMX	YAD964	yPSAT1_P12_F11
YSG8158	I53S	MATa	53	ser1Δ0::yPSAT1(variant)-tSER1-NatMX	YAD964	yPSAT1_P12_G01
YSG8159	I53N	MATa	53	ser1Δ0::yPSAT1(variant)-tSER1-NatMX	YAD964	yPSAT1_P12_G02
YSG8160	I53L	MATa	53	ser1Δ0::yPSAT1(variant)-tSER1-NatMX	YAD964	yPSAT1_P12_G03
YSG8162	R61G	MATa	61	ser1Δ0::yPSAT1(variant)-tSER1-NatMX	YAD964	yPSAT1_P12_G05
YSG8163	R61G	MATa	61	ser1Δ0::yPSAT1(variant)-tSER1-NatMX	YAD964	yPSAT1_P12_G06
YSG8164	R61P	MATa	61	ser1Δ0::yPSAT1(variant)-tSER1-NatMX	YAD964	yPSAT1_P12_G07
YSG8165	R61G	MATa	61	ser1Δ0::yPSAT1(variant)-tSER1-NatMX	YAD964	yPSAT1_P12_G08
YSG8167	N69T	MATa	69	ser1Δ0::yPSAT1(variant)-tSER1-NatMX	YAD964	yPSAT1_P12_G10
YSG8168	N69T	MATa	69	ser1Δ0::yPSAT1(variant)-tSER1-NatMX	YAD964	yPSAT1_P12_G11
YSG8170	N69D	MATa	69	ser1Δ0::yPSAT1(variant)-tSER1-NatMX	YAD964	yPSAT1_P12_H01
YSG8172	N69D	MATa	69	ser1Δ0::yPSAT1(variant)-tSER1-NatMX	YAD964	yPSAT1_P12_H03
YSG8173	N69I	MATa	69	ser1Δ0::yPSAT1(variant)-tSER1-NatMX	YAD964	yPSAT1_P12_H04
YSG8174	N69S	MATa	69	ser1Δ0::yPSAT1(variant)-tSER1-NatMX	YAD964	yPSAT1_P12_H05
YSG8175	N69K	MATa	69	ser1Δ0::yPSAT1(variant)-tSER1-NatMX	YAD964	yPSAT1_P12_H06
YSG8176	N69H	MATa	69	ser1Δ0::yPSAT1(variant)-tSER1-NatMX	YAD964	yPSAT1_P12_H07
YSG8177	N69K	MATa	69	ser1Δ0::yPSAT1(variant)-tSER1-NatMX	YAD964	yPSAT1_P12_H08
YSG8178	G77E	MATa	77	ser1Δ0::yPSAT1(variant)-tSER1-NatMX	YAD964	yPSAT1_P12_H09
YSG8179	G77E	MATa	77	ser1Δ0::yPSAT1(variant)-tSER1-NatMX	YAD964	yPSAT1_P12_H10
YSG8180	G77V	MATa	77	ser1Δ0::yPSAT1(variant)-tSER1-NatMX	YAD964	yPSAT1_P12_H11
YSG8183	K71R	MATa	71	ser1Δ0::yPSAT1(variant)-tSER1-NatMX	YAD964	yPSAT1_P13_A02
YSG8188	G79A	MATa	79	ser1Δ0::yPSAT1(variant)-tSER1-NatMX	YAD964	yPSAT1_P13_A07
YSG8189	G79A	MATa	79	ser1Δ0::yPSAT1(variant)-tSER1-NatMX	YAD964	yPSAT1_P13_A08
YSG8190	G79V	MATa	79	ser1Δ0::yPSAT1(variant)-tSER1-NatMX	YAD964	yPSAT1_P13_A09
YSG8191	G79V	MATa	79	ser1Δ0::yPSAT1(variant)-tSER1-NatMX	YAD964	yPSAT1_P13_A10
YSG8192	G79A	MATa	79	ser1Δ0::yPSAT1(variant)-tSER1-NatMX	YAD964	yPSAT1_P13_A11
YSG8193	G79R	MATa	79	ser1Δ0::yPSAT1(variant)-tSER1-NatMX	YAD964	yPSAT1_P13_A12
YSG8194	G79V	MATa	79	ser1Δ0::yPSAT1(variant)-tSER1-NatMX	YAD964	yPSAT1_P13_B01
YSG8195	G79A	MATa	79	ser1Δ0::yPSAT1(variant)-tSER1-NatMX	YAD964	yPSAT1_P13_B02
YSG8196	G79A	MATa	79	ser1Δ0::yPSAT1(variant)-tSER1-NatMX	YAD964	yPSAT1_P13_B03
YSG8197	G79W	MATa	79	ser1Δ0::yPSAT1(variant)-tSER1-NatMX	YAD964	yPSAT1_P13_B04
YSG8199	G79A	MATa	79	ser1Δ0::yPSAT1(variant)-tSER1-NatMX	YAD964	yPSAT1_P13_B06
YSG8200	G79E	MATa	79	ser1Δ0::yPSAT1(variant)-tSER1-NatMX	YAD964	yPSAT1_P13_B07
YSG8202	G79W	MATa	79	ser1Δ0::yPSAT1(variant)-tSER1-NatMX	YAD964	yPSAT1_P13_B09
YSG8203	K71E	MATa	71	ser1Δ0::yPSAT1(variant)-tSER1-NatMX	YAD964	yPSAT1_P13_B10
YSG8204	V8D	MATa	8	ser1Δ0::yPSAT1(variant)-tSER1-NatMX	YAD964	yPSAT1_P13_B11
YSG8205	K16T	MATa	16	ser1Δ0::yPSAT1(variant)-tSER1-NatMX	YAD964	yPSAT1_P13_B12
YSG8206	E24D	MATa	24	ser1Δ0::yPSAT1(variant)-tSER1-NatMX	YAD964	yPSAT1_P13_C01
YSG8207	G77E	MATa	77	ser1Δ0::yPSAT1(variant)-tSER1-NatMX	YAD964	yPSAT1_P13_C02
YSG8210	G77A	MATa	77	ser1Δ0::yPSAT1(variant)-tSER1-NatMX	YAD964	yPSAT1_P13_C05
YSG8211	G77E	MATa	77	ser1Δ0::yPSAT1(variant)-tSER1-NatMX	YAD964	yPSAT1_P13_C06
YSG8212	G77V	MATa	77	ser1Δ0::yPSAT1(variant)-tSER1-NatMX	YAD964	yPSAT1_P13_C07
YSG8213	G77V	MATa	77	ser1Δ0::yPSAT1(variant)-tSER1-NatMX	YAD964	yPSAT1_P13_C08
YSG8214	G77A	MATa	77	ser1Δ0::yPSAT1(variant)-tSER1-NatMX	YAD964	yPSAT1_P13_C09
YSG8217	G77E	MATa	77	ser1Δ0::yPSAT1(variant)-tSER1-NatMX	YAD964	yPSAT1_P13_C12
YSG8218	Q6E	MATa	6	ser1Δ0::yPSAT1(variant)-tSER1-NatMX	YAD964	yPSAT1_P13_D01
YSG8219	Q6L	MATa	6	ser1Δ0::yPSAT1(variant)-tSER1-NatMX	YAD964	yPSAT1_P13_D02
YSG8220	Q6L	MATa	6	ser1Δ0::yPSAT1(variant)-tSER1-NatMX	YAD964	yPSAT1_P13_D03
YSG8221	Q6K	MATa	6	ser1Δ0::yPSAT1(variant)-tSER1-NatMX	YAD964	yPSAT1_P13_D04
YSG8222	Q6L	MATa	6	ser1Δ0::yPSAT1(variant)-tSER1-NatMX	YAD964	yPSAT1_P13_D05
YSG8223	Q6K	MATa	6	ser1Δ0::yPSAT1(variant)-tSER1-NatMX	YAD964	yPSAT1_P13_D06
YSG8224	Q6L	MATa	6	ser1Δ0::yPSAT1(variant)-tSER1-NatMX	YAD964	yPSAT1_P13_D07
YSG8225	Q6R	MATa	6	ser1Δ0::yPSAT1(variant)-tSER1-NatMX	YAD964	yPSAT1_P13_D08
YSG8226	Q6E	MATa	6	ser1Δ0::yPSAT1(variant)-tSER1-NatMX	YAD964	yPSAT1_P13_D09
YSG8227	Q6P	MATa	6	ser1Δ0::yPSAT1(variant)-tSER1-NatMX	YAD964	yPSAT1_P13_D10
YSG8228	Q6R	MATa	6	ser1Δ0::yPSAT1(variant)-tSER1-NatMX	YAD964	yPSAT1_P13_D11
YSG8231	V8A	MATa	8	ser1Δ0::yPSAT1(variant)-tSER1-NatMX	YAD964	yPSAT1_P13_E02
YSG8232	V8L	MATa	8	ser1Δ0::yPSAT1(variant)-tSER1-NatMX	YAD964	yPSAT1_P13_E03
YSG8233	V8L	MATa	8	ser1Δ0::yPSAT1(variant)-tSER1-NatMX	YAD964	yPSAT1_P13_E04
YSG8234	V8I	MATa	8	ser1Δ0::yPSAT1(variant)-tSER1-NatMX	YAD964	yPSAT1_P13_E05
YSG8235	V8L	MATa	8	ser1Δ0::yPSAT1(variant)-tSER1-NatMX	YAD964	yPSAT1_P13_E06
YSG8236	V8A	MATa	8	ser1Δ0::yPSAT1(variant)-tSER1-NatMX	YAD964	yPSAT1_P13_E07
YSG8237	V8I	MATa	8	ser1Δ0::yPSAT1(variant)-tSER1-NatMX	YAD964	yPSAT1_P13_E08
YSG8238	V8A	MATa	8	ser1Δ0::yPSAT1(variant)-tSER1-NatMX	YAD964	yPSAT1_P13_E09
YSG8239	V8F	MATa	8	ser1Δ0::yPSAT1(variant)-tSER1-NatMX	YAD964	yPSAT1_P13_E10
YSG8240	V8L	MATa	8	ser1Δ0::yPSAT1(variant)-tSER1-NatMX	YAD964	yPSAT1_P13_E11
YSG8241	V8L	MATa	8	ser1Δ0::yPSAT1(variant)-tSER1-NatMX	YAD964	yPSAT1_P13_E12
YSG8243	V8I	MATa	8	ser1Δ0::yPSAT1(variant)-tSER1-NatMX	YAD964	yPSAT1_P13_F02
YSG8245	V8A	MATa	8	ser1Δ0::yPSAT1(variant)-tSER1-NatMX	YAD964	yPSAT1_P13_F04
YSG8246	V8G	MATa	8	ser1Δ0::yPSAT1(variant)-tSER1-NatMX	YAD964	yPSAT1_P13_F05
YSG8247	V8G	MATa	8	ser1Δ0::yPSAT1(variant)-tSER1-NatMX	YAD964	yPSAT1_P13_F06
YSG8248	V8G	MATa	8	ser1Δ0::yPSAT1(variant)-tSER1-NatMX	YAD964	yPSAT1_P13_F07
YSG8249	K16N	MATa	16	ser1Δ0::yPSAT1(variant)-tSER1-NatMX	YAD964	yPSAT1_P13_F08
YSG8250	K16M	MATa	16	ser1Δ0::yPSAT1(variant)-tSER1-NatMX	YAD964	yPSAT1_P13_F09
YSG8252	K16Q	MATa	16	ser1Δ0::yPSAT1(variant)-tSER1-NatMX	YAD964	yPSAT1_P13_F11
YSG8253	K16T	MATa	16	ser1Δ0::yPSAT1(variant)-tSER1-NatMX	YAD964	yPSAT1_P13_F12
YSG8254	K16M	MATa	16	ser1Δ0::yPSAT1(variant)-tSER1-NatMX	YAD964	yPSAT1_P13_G01
YSG8255	K16M	MATa	16	ser1Δ0::yPSAT1(variant)-tSER1-NatMX	YAD964	yPSAT1_P13_G02
YSG8256	K16M	MATa	16	ser1Δ0::yPSAT1(variant)-tSER1-NatMX	YAD964	yPSAT1_P13_G03
YSG8257	K16M	MATa	16	ser1Δ0::yPSAT1(variant)-tSER1-NatMX	YAD964	yPSAT1_P13_G04
YSG8258	K16T	MATa	16	ser1Δ0::yPSAT1(variant)-tSER1-NatMX	YAD964	yPSAT1_P13_G05
YSG8259	K16M	MATa	16	ser1Δ0::yPSAT1(variant)-tSER1-NatMX	YAD964	yPSAT1_P13_G06
YSG8260	K16E	MATa	16	ser1Δ0::yPSAT1(variant)-tSER1-NatMX	YAD964	yPSAT1_P13_G07
YSG8261	K16Q	MATa	16	ser1Δ0::yPSAT1(variant)-tSER1-NatMX	YAD964	yPSAT1_P13_G08
YSG8263	K16E	MATa	16	ser1Δ0::yPSAT1(variant)-tSER1-NatMX	YAD964	yPSAT1_P13_G10
YSG8264	K16M	MATa	16	ser1Δ0::yPSAT1(variant)-tSER1-NatMX	YAD964	yPSAT1_P13_G11
YSG8265	K16M	MATa	16	ser1Δ0::yPSAT1(variant)-tSER1-NatMX	YAD964	yPSAT1_P13_G12
YSG8267	K16M	MATa	16	ser1Δ0::yPSAT1(variant)-tSER1-NatMX	YAD964	yPSAT1_P13_H02
YSG8268	E24Q	MATa	24	ser1Δ0::yPSAT1(variant)-tSER1-NatMX	YAD964	yPSAT1_P13_H03
YSG8270	E24A	MATa	24	ser1Δ0::yPSAT1(variant)-tSER1-NatMX	YAD964	yPSAT1_P13_H05
YSG8271	K16R	MATa	16	ser1Δ0::yPSAT1(variant)-tSER1-NatMX	YAD964	yPSAT1_P13_H06
YSG8272	K16N	MATa	16	ser1Δ0::yPSAT1(variant)-tSER1-NatMX	YAD964	yPSAT1_P13_H07
YSG8274	K16Q	MATa	16	ser1Δ0::yPSAT1(variant)-tSER1-NatMX	YAD964	yPSAT1_P13_H09
YSG8275	E24V	MATa	24	ser1Δ0::yPSAT1(variant)-tSER1-NatMX	YAD964	yPSAT1_P13_H10
YSG8276	E24K	MATa	24	ser1Δ0::yPSAT1(variant)-tSER1-NatMX	YAD964	yPSAT1_P13_H11
YSG8279	E62Q	MATa	62	ser1Δ0::yPSAT1(variant)-tSER1-NatMX	YAD964	yPSAT1_P14_A02
YSG8281	E62G	MATa	62	ser1Δ0::yPSAT1(variant)-tSER1-NatMX	YAD964	yPSAT1_P14_A04
YSG8283	E62A	MATa	62	ser1Δ0::yPSAT1(variant)-tSER1-NatMX	YAD964	yPSAT1_P14_A06
YSG8285	Y70N	MATa	70	ser1Δ0::yPSAT1(variant)-tSER1-NatMX	YAD964	yPSAT1_P14_A08
YSG8286	Y70F	MATa	70	ser1Δ0::yPSAT1(variant)-tSER1-NatMX	YAD964	yPSAT1_P14_A09
YSG8287	Y70N	MATa	70	ser1Δ0::yPSAT1(variant)-tSER1-NatMX	YAD964	yPSAT1_P14_A10
YSG8288	Y70N	MATa	70	ser1Δ0::yPSAT1(variant)-tSER1-NatMX	YAD964	yPSAT1_P14_A11
YSG8289	Y70N	MATa	70	ser1Δ0::yPSAT1(variant)-tSER1-NatMX	YAD964	yPSAT1_P14_A12
YSG8291	Y70N	MATa	70	ser1Δ0::yPSAT1(variant)-tSER1-NatMX	YAD964	yPSAT1_P14_B02
YSG8293	Y70D	MATa	70	ser1Δ0::yPSAT1(variant)-tSER1-NatMX	YAD964	yPSAT1_P14_B04
YSG8294	Y70N	MATa	70	ser1Δ0::yPSAT1(variant)-tSER1-NatMX	YAD964	yPSAT1_P14_B05
YSG8295	Y70D	MATa	70	ser1Δ0::yPSAT1(variant)-tSER1-NatMX	YAD964	yPSAT1_P14_B06
YSG8296	Y70H	MATa	70	ser1Δ0::yPSAT1(variant)-tSER1-NatMX	YAD964	yPSAT1_P14_B07
YSG8297	G78C	MATa	78	ser1Δ0::yPSAT1(variant)-tSER1-NatMX	YAD964	yPSAT1_P14_B08
YSG8298	G78S	MATa	78	ser1Δ0::yPSAT1(variant)-tSER1-NatMX	YAD964	yPSAT1_P14_B09
YSG8299	G78V	MATa	78	ser1Δ0::yPSAT1(variant)-tSER1-NatMX	YAD964	yPSAT1_P14_B10
YSG8303	G78S	MATa	78	ser1Δ0::yPSAT1(variant)-tSER1-NatMX	YAD964	yPSAT1_P14_C02
YSG8305	G78S	MATa	78	ser1Δ0::yPSAT1(variant)-tSER1-NatMX	YAD964	yPSAT1_P14_C04
YSG8306	G78S	MATa	78	ser1Δ0::yPSAT1(variant)-tSER1-NatMX	YAD964	yPSAT1_P14_C05
YSG8307	G78V	MATa	78	ser1Δ0::yPSAT1(variant)-tSER1-NatMX	YAD964	yPSAT1_P14_C06
YSG8309	G78D	MATa	78	ser1Δ0::yPSAT1(variant)-tSER1-NatMX	YAD964	yPSAT1_P14_C08
YSG8310	G78R	MATa	78	ser1Δ0::yPSAT1(variant)-tSER1-NatMX	YAD964	yPSAT1_P14_C09
YSG8312	E62D	MATa	62	ser1Δ0::yPSAT1(variant)-tSER1-NatMX	YAD964	yPSAT1_P14_C11
YSG8313	G78S	MATa	78	ser1Δ0::yPSAT1(variant)-tSER1-NatMX	YAD964	yPSAT1_P14_C12
YSG8314	G78D	MATa	78	ser1Δ0::yPSAT1(variant)-tSER1-NatMX	YAD964	yPSAT1_P14_D01
YSG8316	Q6R	MATa	6	ser1Δ0::yPSAT1(variant)-tSER1-NatMX	YAD964	yPSAT1_P14_D03
YSG8317	Q6L	MATa	6	ser1Δ0::yPSAT1(variant)-tSER1-NatMX	YAD964	yPSAT1_P14_D04
YSG8318	P14R	MATa	14	ser1Δ0::yPSAT1(variant)-tSER1-NatMX	YAD964	yPSAT1_P14_D05
YSG8319	P14A	MATa	14	ser1Δ0::yPSAT1(variant)-tSER1-NatMX	YAD964	yPSAT1_P14_D06
YSG8320	P14L	MATa	14	ser1Δ0::yPSAT1(variant)-tSER1-NatMX	YAD964	yPSAT1_P14_D07
YSG8321	F10S	MATa	10	ser1Δ0::yPSAT1(variant)-tSER1-NatMX	YAD964	yPSAT1_P14_D08
YSG8322	P18L	MATa	18	ser1Δ0::yPSAT1(variant)-tSER1-NatMX	YAD964	yPSAT1_P14_D09
YSG8323	Q26E	MATa	26	ser1Δ0::yPSAT1(variant)-tSER1-NatMX	YAD964	yPSAT1_P14_D10
YSG8324	G34A	MATa	34	ser1Δ0::yPSAT1(variant)-tSER1-NatMX	YAD964	yPSAT1_P14_D11
YSG8325	M42R	MATa	42	ser1Δ0::yPSAT1(variant)-tSER1-NatMX	YAD964	yPSAT1_P14_D12
YSG8326	A3G	MATa	3	ser1Δ0::yPSAT1(variant)-tSER1-NatMX	YAD964	yPSAT1_P14_E01
YSG8327	G11R	MATa	11	ser1Δ0::yPSAT1(variant)-tSER1-NatMX	YAD964	yPSAT1_P14_E02
YSG8328	H19L	MATa	19	ser1Δ0::yPSAT1(variant)-tSER1-NatMX	YAD964	yPSAT1_P14_E03
YSG8329	K27E	MATa	27	ser1Δ0::yPSAT1(variant)-tSER1-NatMX	YAD964	yPSAT1_P14_E04
YSG8330	V35L	MATa	35	ser1Δ0::yPSAT1(variant)-tSER1-NatMX	YAD964	yPSAT1_P14_E05
YSG8331	P4L	MATa	4	ser1Δ0::yPSAT1(variant)-tSER1-NatMX	YAD964	yPSAT1_P14_E06
YSG8332	P12H	MATa	12	ser1Δ0::yPSAT1(variant)-tSER1-NatMX	YAD964	yPSAT1_P14_E07
YSG8333	S20L	MATa	20	ser1Δ0::yPSAT1(variant)-tSER1-NatMX	YAD964	yPSAT1_P14_E08
YSG8334	E28D	MATa	28	ser1Δ0::yPSAT1(variant)-tSER1-NatMX	YAD964	yPSAT1_P14_E09
YSG8335	G36C	MATa	36	ser1Δ0::yPSAT1(variant)-tSER1-NatMX	YAD964	yPSAT1_P14_E10
YSG8336	R5W	MATa	5	ser1Δ0::yPSAT1(variant)-tSER1-NatMX	YAD964	yPSAT1_P14_E11
YSG8337	V7G	MATa	7	ser1Δ0::yPSAT1(variant)-tSER1-NatMX	YAD964	yPSAT1_P14_E12
YSG8338	I37F	MATa	37	ser1Δ0::yPSAT1(variant)-tSER1-NatMX	YAD964	yPSAT1_P14_F01
YSG8339	I37F	MATa	37	ser1Δ0::yPSAT1(variant)-tSER1-NatMX	YAD964	yPSAT1_P14_F02
YSG8341	I53L	MATa	53	ser1Δ0::yPSAT1(variant)-tSER1-NatMX	YAD964	yPSAT1_P14_F04
YSG8342	L22S	MATa	22	ser1Δ0::yPSAT1(variant)-tSER1-NatMX	YAD964	yPSAT1_P14_F05
YSG8344	S46A	MATa	46	ser1Δ0::yPSAT1(variant)-tSER1-NatMX	YAD964	yPSAT1_P14_F07
YSG8345	N54S	MATa	54	ser1Δ0::yPSAT1(variant)-tSER1-NatMX	YAD964	yPSAT1_P14_F08
YSG8346	E62Q	MATa	62	ser1Δ0::yPSAT1(variant)-tSER1-NatMX	YAD964	yPSAT1_P14_F09
YSG8348	V39G	MATa	39	ser1Δ0::yPSAT1(variant)-tSER1-NatMX	YAD964	yPSAT1_P14_F11
YSG8349	V7L	MATa	7	ser1Δ0::yPSAT1(variant)-tSER1-NatMX	YAD964	yPSAT1_P14_F12
YSG8350	V7L	MATa	7	ser1Δ0::yPSAT1(variant)-tSER1-NatMX	YAD964	yPSAT1_P14_G01
YSG8351	V7L	MATa	7	ser1Δ0::yPSAT1(variant)-tSER1-NatMX	YAD964	yPSAT1_P14_G02
YSG8352	V7G	MATa	7	ser1Δ0::yPSAT1(variant)-tSER1-NatMX	YAD964	yPSAT1_P14_G03
YSG8353	V7E	MATa	7	ser1Δ0::yPSAT1(variant)-tSER1-NatMX	YAD964	yPSAT1_P14_G04
YSG8354	V7G	MATa	7	ser1Δ0::yPSAT1(variant)-tSER1-NatMX	YAD964	yPSAT1_P14_G05
YSG8355	V7E	MATa	7	ser1Δ0::yPSAT1(variant)-tSER1-NatMX	YAD964	yPSAT1_P14_G06
YSG8356	V7G	MATa	7	ser1Δ0::yPSAT1(variant)-tSER1-NatMX	YAD964	yPSAT1_P14_G07
YSG8357	A15D	MATa	15	ser1Δ0::yPSAT1(variant)-tSER1-NatMX	YAD964	yPSAT1_P14_G08
YSG8358	A15T	MATa	15	ser1Δ0::yPSAT1(variant)-tSER1-NatMX	YAD964	yPSAT1_P14_G09
YSG8359	A15T	MATa	15	ser1Δ0::yPSAT1(variant)-tSER1-NatMX	YAD964	yPSAT1_P14_G10
YSG8360	A15T	MATa	15	ser1Δ0::yPSAT1(variant)-tSER1-NatMX	YAD964	yPSAT1_P14_G11
YSG8362	A15D	MATa	15	ser1Δ0::yPSAT1(variant)-tSER1-NatMX	YAD964	yPSAT1_P14_H01
YSG8364	A15S	MATa	15	ser1Δ0::yPSAT1(variant)-tSER1-NatMX	YAD964	yPSAT1_P14_H03
YSG8367	A15D	MATa	15	ser1Δ0::yPSAT1(variant)-tSER1-NatMX	YAD964	yPSAT1_P14_H06
YSG8368	A15T	MATa	15	ser1Δ0::yPSAT1(variant)-tSER1-NatMX	YAD964	yPSAT1_P14_H07
YSG8376	A3V	MATa	3	ser1Δ0::yPSAT1(variant)-tSER1-NatMX	YAD964	yPSAT1_P15_A03
YSG8377	A3D	MATa	3	ser1Δ0::yPSAT1(variant)-tSER1-NatMX	YAD964	yPSAT1_P15_A04
YSG8378	A3V	MATa	3	ser1Δ0::yPSAT1(variant)-tSER1-NatMX	YAD964	yPSAT1_P15_A05
YSG8380	A3V	MATa	3	ser1Δ0::yPSAT1(variant)-tSER1-NatMX	YAD964	yPSAT1_P15_A07
YSG8381	A3V	MATa	3	ser1Δ0::yPSAT1(variant)-tSER1-NatMX	YAD964	yPSAT1_P15_A08
YSG8383	G11R	MATa	11	ser1Δ0::yPSAT1(variant)-tSER1-NatMX	YAD964	yPSAT1_P15_A10
YSG8384	G11V	MATa	11	ser1Δ0::yPSAT1(variant)-tSER1-NatMX	YAD964	yPSAT1_P15_A11
YSG8386	G11R	MATa	11	ser1Δ0::yPSAT1(variant)-tSER1-NatMX	YAD964	yPSAT1_P15_B01
YSG8387	G11R	MATa	11	ser1Δ0::yPSAT1(variant)-tSER1-NatMX	YAD964	yPSAT1_P15_B02
YSG8388	G11A	MATa	11	ser1Δ0::yPSAT1(variant)-tSER1-NatMX	YAD964	yPSAT1_P15_B03
YSG8389	G11A	MATa	11	ser1Δ0::yPSAT1(variant)-tSER1-NatMX	YAD964	yPSAT1_P15_B04
YSG8390	K27R	MATa	27	ser1Δ0::yPSAT1(variant)-tSER1-NatMX	YAD964	yPSAT1_P15_B05
YSG8391	H19Y	MATa	19	ser1Δ0::yPSAT1(variant)-tSER1-NatMX	YAD964	yPSAT1_P15_B06
YSG8392	H19Y	MATa	19	ser1Δ0::yPSAT1(variant)-tSER1-NatMX	YAD964	yPSAT1_P15_B07
YSG8393	H19Y	MATa	19	ser1Δ0::yPSAT1(variant)-tSER1-NatMX	YAD964	yPSAT1_P15_B08
YSG8394	H19P	MATa	19	ser1Δ0::yPSAT1(variant)-tSER1-NatMX	YAD964	yPSAT1_P15_B09
YSG8395	L59P	MATa	59	ser1Δ0::yPSAT1(variant)-tSER1-NatMX	YAD964	yPSAT1_P15_B10
YSG8396	K27N	MATa	27	ser1Δ0::yPSAT1(variant)-tSER1-NatMX	YAD964	yPSAT1_P15_B11
YSG8397	K27Q	MATa	27	ser1Δ0::yPSAT1(variant)-tSER1-NatMX	YAD964	yPSAT1_P15_B12
YSG8398	K27M	MATa	27	ser1Δ0::yPSAT1(variant)-tSER1-NatMX	YAD964	yPSAT1_P15_C01
YSG8399	K27M	MATa	27	ser1Δ0::yPSAT1(variant)-tSER1-NatMX	YAD964	yPSAT1_P15_C02
YSG8401	K27R	MATa	27	ser1Δ0::yPSAT1(variant)-tSER1-NatMX	YAD964	yPSAT1_P15_C04
YSG8402	K27T	MATa	27	ser1Δ0::yPSAT1(variant)-tSER1-NatMX	YAD964	yPSAT1_P15_C05
YSG8406	K27Q	MATa	27	ser1Δ0::yPSAT1(variant)-tSER1-NatMX	YAD964	yPSAT1_P15_C09
YSG8409	V35A	MATa	35	ser1Δ0::yPSAT1(variant)-tSER1-NatMX	YAD964	yPSAT1_P15_C12
YSG8410	V35A	MATa	35	ser1Δ0::yPSAT1(variant)-tSER1-NatMX	YAD964	yPSAT1_P15_D01
YSG8411	V35L	MATa	35	ser1Δ0::yPSAT1(variant)-tSER1-NatMX	YAD964	yPSAT1_P15_D02
YSG8412	V35A	MATa	35	ser1Δ0::yPSAT1(variant)-tSER1-NatMX	YAD964	yPSAT1_P15_D03
YSG8413	V35G	MATa	35	ser1Δ0::yPSAT1(variant)-tSER1-NatMX	YAD964	yPSAT1_P15_D04
YSG8414	V35A	MATa	35	ser1Δ0::yPSAT1(variant)-tSER1-NatMX	YAD964	yPSAT1_P15_D05
YSG8416	V35F	MATa	35	ser1Δ0::yPSAT1(variant)-tSER1-NatMX	YAD964	yPSAT1_P15_D07
YSG8417	V35F	MATa	35	ser1Δ0::yPSAT1(variant)-tSER1-NatMX	YAD964	yPSAT1_P15_D08
YSG8418	V35F	MATa	35	ser1Δ0::yPSAT1(variant)-tSER1-NatMX	YAD964	yPSAT1_P15_D09
YSG8419	P67Q	MATa	67	ser1Δ0::yPSAT1(variant)-tSER1-NatMX	YAD964	yPSAT1_P15_D10
YSG8420	S43T	MATa	43	ser1Δ0::yPSAT1(variant)-tSER1-NatMX	YAD964	yPSAT1_P15_D11
YSG8421	S43I	MATa	43	ser1Δ0::yPSAT1(variant)-tSER1-NatMX	YAD964	yPSAT1_P15_D12
YSG8423	S43C	MATa	43	ser1Δ0::yPSAT1(variant)-tSER1-NatMX	YAD964	yPSAT1_P15_E02
YSG8424	S43T	MATa	43	ser1Δ0::yPSAT1(variant)-tSER1-NatMX	YAD964	yPSAT1_P15_E03
YSG8425	E28G	MATa	28	ser1Δ0::yPSAT1(variant)-tSER1-NatMX	YAD964	yPSAT1_P15_E04
YSG8426	K51T	MATa	51	ser1Δ0::yPSAT1(variant)-tSER1-NatMX	YAD964	yPSAT1_P15_E05
YSG8427	K51E	MATa	51	ser1Δ0::yPSAT1(variant)-tSER1-NatMX	YAD964	yPSAT1_P15_E06
YSG8428	K51E	MATa	51	ser1Δ0::yPSAT1(variant)-tSER1-NatMX	YAD964	yPSAT1_P15_E07
YSG8431	K51T	MATa	51	ser1Δ0::yPSAT1(variant)-tSER1-NatMX	YAD964	yPSAT1_P15_E10
YSG8433	K51E	MATa	51	ser1Δ0::yPSAT1(variant)-tSER1-NatMX	YAD964	yPSAT1_P15_E12
YSG8434	K51E	MATa	51	ser1Δ0::yPSAT1(variant)-tSER1-NatMX	YAD964	yPSAT1_P15_F01
YSG8435	E28V	MATa	28	ser1Δ0::yPSAT1(variant)-tSER1-NatMX	YAD964	yPSAT1_P15_F02
YSG8437	L59P	MATa	59	ser1Δ0::yPSAT1(variant)-tSER1-NatMX	YAD964	yPSAT1_P15_F04
YSG8440	L59I	MATa	59	ser1Δ0::yPSAT1(variant)-tSER1-NatMX	YAD964	yPSAT1_P15_F07
YSG8441	E28K	MATa	28	ser1Δ0::yPSAT1(variant)-tSER1-NatMX	YAD964	yPSAT1_P15_F08
YSG8442	P67Q	MATa	67	ser1Δ0::yPSAT1(variant)-tSER1-NatMX	YAD964	yPSAT1_P15_F09
YSG8444	P67S	MATa	67	ser1Δ0::yPSAT1(variant)-tSER1-NatMX	YAD964	yPSAT1_P15_F11
YSG8445	P67Q	MATa	67	ser1Δ0::yPSAT1(variant)-tSER1-NatMX	YAD964	yPSAT1_P15_F12
YSG8446	P67S	MATa	67	ser1Δ0::yPSAT1(variant)-tSER1-NatMX	YAD964	yPSAT1_P15_G01
YSG8447	P67R	MATa	67	ser1Δ0::yPSAT1(variant)-tSER1-NatMX	YAD964	yPSAT1_P15_G02
YSG8448	P67S	MATa	67	ser1Δ0::yPSAT1(variant)-tSER1-NatMX	YAD964	yPSAT1_P15_G03
YSG8449	P67T	MATa	67	ser1Δ0::yPSAT1(variant)-tSER1-NatMX	YAD964	yPSAT1_P15_G04
YSG8451	P67Q	MATa	67	ser1Δ0::yPSAT1(variant)-tSER1-NatMX	YAD964	yPSAT1_P15_G06
YSG8452	E28K	MATa	28	ser1Δ0::yPSAT1(variant)-tSER1-NatMX	YAD964	yPSAT1_P15_G07
YSG8453	L75Q	MATa	75	ser1Δ0::yPSAT1(variant)-tSER1-NatMX	YAD964	yPSAT1_P15_G08
YSG8454	L75M	MATa	75	ser1Δ0::yPSAT1(variant)-tSER1-NatMX	YAD964	yPSAT1_P15_G09
YSG8455	L75R	MATa	75	ser1Δ0::yPSAT1(variant)-tSER1-NatMX	YAD964	yPSAT1_P15_G10
YSG8456	L75P	MATa	75	ser1Δ0::yPSAT1(variant)-tSER1-NatMX	YAD964	yPSAT1_P15_G11
YSG8457	L75P	MATa	75	ser1Δ0::yPSAT1(variant)-tSER1-NatMX	YAD964	yPSAT1_P15_G12
YSG8458	L75R	MATa	75	ser1Δ0::yPSAT1(variant)-tSER1-NatMX	YAD964	yPSAT1_P15_H01
YSG8459	L75R	MATa	75	ser1Δ0::yPSAT1(variant)-tSER1-NatMX	YAD964	yPSAT1_P15_H02
YSG8460	L75P	MATa	75	ser1Δ0::yPSAT1(variant)-tSER1-NatMX	YAD964	yPSAT1_P15_H03
YSG8462	L75V	MATa	75	ser1Δ0::yPSAT1(variant)-tSER1-NatMX	YAD964	yPSAT1_P15_H05
YSG8463	E28D	MATa	28	ser1Δ0::yPSAT1(variant)-tSER1-NatMX	YAD964	yPSAT1_P15_H06
YSG8465	E28G	MATa	28	ser1Δ0::yPSAT1(variant)-tSER1-NatMX	YAD964	yPSAT1_P15_H08
YSG8466	E28A	MATa	28	ser1Δ0::yPSAT1(variant)-tSER1-NatMX	YAD964	yPSAT1_P15_H09
YSG8467	E28K	MATa	28	ser1Δ0::yPSAT1(variant)-tSER1-NatMX	YAD964	yPSAT1_P15_H10
YSG8468	E28D	MATa	28	ser1Δ0::yPSAT1(variant)-tSER1-NatMX	YAD964	yPSAT1_P15_H11
YSG8482	P4S	MATa	4	ser1Δ0::yPSAT1(variant)-tSER1-NatMX	YAD964	yPSAT1_P16_B01
YSG8483	P4A	MATa	4	ser1Δ0::yPSAT1(variant)-tSER1-NatMX	YAD964	yPSAT1_P16_B02
YSG8485	P12H	MATa	12	ser1Δ0::yPSAT1(variant)-tSER1-NatMX	YAD964	yPSAT1_P16_B04
YSG8499	E28K	MATa	28	ser1Δ0::yPSAT1(variant)-tSER1-NatMX	YAD964	yPSAT1_P16_C06
YSG8502	G36C	MATa	36	ser1Δ0::yPSAT1(variant)-tSER1-NatMX	YAD964	yPSAT1_P16_C09
YSG8504	G36C	MATa	36	ser1Δ0::yPSAT1(variant)-tSER1-NatMX	YAD964	yPSAT1_P16_C11
YSG8506	H44L	MATa	44	ser1Δ0::yPSAT1(variant)-tSER1-NatMX	YAD964	yPSAT1_P16_D01
YSG8507	H44Y	MATa	44	ser1Δ0::yPSAT1(variant)-tSER1-NatMX	YAD964	yPSAT1_P16_D02
YSG8508	H44N	MATa	44	ser1Δ0::yPSAT1(variant)-tSER1-NatMX	YAD964	yPSAT1_P16_D03
YSG8510	I52N	MATa	52	ser1Δ0::yPSAT1(variant)-tSER1-NatMX	YAD964	yPSAT1_P16_D05
YSG8511	I52F	MATa	52	ser1Δ0::yPSAT1(variant)-tSER1-NatMX	YAD964	yPSAT1_P16_D06
YSG8512	I52T	MATa	52	ser1Δ0::yPSAT1(variant)-tSER1-NatMX	YAD964	yPSAT1_P16_D07
YSG8513	I52T	MATa	52	ser1Δ0::yPSAT1(variant)-tSER1-NatMX	YAD964	yPSAT1_P16_D08
YSG8514	I52M	MATa	52	ser1Δ0::yPSAT1(variant)-tSER1-NatMX	YAD964	yPSAT1_P16_D09
YSG8515	I52L	MATa	52	ser1Δ0::yPSAT1(variant)-tSER1-NatMX	YAD964	yPSAT1_P16_D10
YSG8516	I52V	MATa	52	ser1Δ0::yPSAT1(variant)-tSER1-NatMX	YAD964	yPSAT1_P16_D11
YSG8518	V60G	MATa	60	ser1Δ0::yPSAT1(variant)-tSER1-NatMX	YAD964	yPSAT1_P16_E01
YSG8519	V60M	MATa	60	ser1Δ0::yPSAT1(variant)-tSER1-NatMX	YAD964	yPSAT1_P16_E02
YSG8520	V60E	MATa	60	ser1Δ0::yPSAT1(variant)-tSER1-NatMX	YAD964	yPSAT1_P16_E03
YSG8521	V60L	MATa	60	ser1Δ0::yPSAT1(variant)-tSER1-NatMX	YAD964	yPSAT1_P16_E04
YSG8522	V60E	MATa	60	ser1Δ0::yPSAT1(variant)-tSER1-NatMX	YAD964	yPSAT1_P16_E05
YSG8523	V60E	MATa	60	ser1Δ0::yPSAT1(variant)-tSER1-NatMX	YAD964	yPSAT1_P16_E06
YSG8525	D68N	MATa	68	ser1Δ0::yPSAT1(variant)-tSER1-NatMX	YAD964	yPSAT1_P16_E08
YSG8526	D68N	MATa	68	ser1Δ0::yPSAT1(variant)-tSER1-NatMX	YAD964	yPSAT1_P16_E09
YSG8527	D68N	MATa	68	ser1Δ0::yPSAT1(variant)-tSER1-NatMX	YAD964	yPSAT1_P16_E10
YSG8528	D68N	MATa	68	ser1Δ0::yPSAT1(variant)-tSER1-NatMX	YAD964	yPSAT1_P16_E11
YSG8529	D68Y	MATa	68	ser1Δ0::yPSAT1(variant)-tSER1-NatMX	YAD964	yPSAT1_P16_E12
YSG8530	D68E	MATa	68	ser1Δ0::yPSAT1(variant)-tSER1-NatMX	YAD964	yPSAT1_P16_F01
YSG8531	D68E	MATa	68	ser1Δ0::yPSAT1(variant)-tSER1-NatMX	YAD964	yPSAT1_P16_F02
YSG8533	D68N	MATa	68	ser1Δ0::yPSAT1(variant)-tSER1-NatMX	YAD964	yPSAT1_P16_F04
YSG8534	D68N	MATa	68	ser1Δ0::yPSAT1(variant)-tSER1-NatMX	YAD964	yPSAT1_P16_F05
YSG8535	D68N	MATa	68	ser1Δ0::yPSAT1(variant)-tSER1-NatMX	YAD964	yPSAT1_P16_F06
YSG8537	Q76H	MATa	76	ser1Δ0::yPSAT1(variant)-tSER1-NatMX	YAD964	yPSAT1_P16_F08
YSG8538	Q76E	MATa	76	ser1Δ0::yPSAT1(variant)-tSER1-NatMX	YAD964	yPSAT1_P16_F09
YSG8540	Q76H	MATa	76	ser1Δ0::yPSAT1(variant)-tSER1-NatMX	YAD964	yPSAT1_P16_F11
YSG8541	Q76R	MATa	76	ser1Δ0::yPSAT1(variant)-tSER1-NatMX	YAD964	yPSAT1_P16_F12
YSG8543	Q76H	MATa	76	ser1Δ0::yPSAT1(variant)-tSER1-NatMX	YAD964	yPSAT1_P16_G02
YSG8544	Q76P	MATa	76	ser1Δ0::yPSAT1(variant)-tSER1-NatMX	YAD964	yPSAT1_P16_G03
YSG8545	Q76H	MATa	76	ser1Δ0::yPSAT1(variant)-tSER1-NatMX	YAD964	yPSAT1_P16_G04
YSG8546	Q76E	MATa	76	ser1Δ0::yPSAT1(variant)-tSER1-NatMX	YAD964	yPSAT1_P16_G05
YSG8547	Q76H	MATa	76	ser1Δ0::yPSAT1(variant)-tSER1-NatMX	YAD964	yPSAT1_P16_G06
YSG8548	Q76P	MATa	76	ser1Δ0::yPSAT1(variant)-tSER1-NatMX	YAD964	yPSAT1_P16_G07
YSG8554	G36D	MATa	36	ser1Δ0::yPSAT1(variant)-tSER1-NatMX	YAD964	yPSAT1_P16_H01
YSG8555	D68E	MATa	68	ser1Δ0::yPSAT1(variant)-tSER1-NatMX	YAD964	yPSAT1_P16_H02
YSG8556	Q76H	MATa	76	ser1Δ0::yPSAT1(variant)-tSER1-NatMX	YAD964	yPSAT1_P16_H03
YSG8567	S108T	MATa	108	ser1Δ0::yPSAT1(variant)-tSER1-NatMX	YAD964	yPSAT1_P17_A02
YSG8568	S108T	MATa	108	ser1Δ0::yPSAT1(variant)-tSER1-NatMX	YAD964	yPSAT1_P17_A03
YSG8569	S108A	MATa	108	ser1Δ0::yPSAT1(variant)-tSER1-NatMX	YAD964	yPSAT1_P17_A04
YSG8570	S108A	MATa	108	ser1Δ0::yPSAT1(variant)-tSER1-NatMX	YAD964	yPSAT1_P17_A05
YSG8572	S108T	MATa	108	ser1Δ0::yPSAT1(variant)-tSER1-NatMX	YAD964	yPSAT1_P17_A07
YSG8573	S108A	MATa	108	ser1Δ0::yPSAT1(variant)-tSER1-NatMX	YAD964	yPSAT1_P17_A08
YSG8574	S108L	MATa	108	ser1Δ0::yPSAT1(variant)-tSER1-NatMX	YAD964	yPSAT1_P17_A09
YSG8575	A109G	MATa	109	ser1Δ0::yPSAT1(variant)-tSER1-NatMX	YAD964	yPSAT1_P17_A10
YSG8576	A109S	MATa	109	ser1Δ0::yPSAT1(variant)-tSER1-NatMX	YAD964	yPSAT1_P17_A11
YSG8577	A109S	MATa	109	ser1Δ0::yPSAT1(variant)-tSER1-NatMX	YAD964	yPSAT1_P17_A12
YSG8578	A109D	MATa	109	ser1Δ0::yPSAT1(variant)-tSER1-NatMX	YAD964	yPSAT1_P17_B01
YSG8579	A109T	MATa	109	ser1Δ0::yPSAT1(variant)-tSER1-NatMX	YAD964	yPSAT1_P17_B02
YSG8580	A109S	MATa	109	ser1Δ0::yPSAT1(variant)-tSER1-NatMX	YAD964	yPSAT1_P17_B03
YSG8582	A109G	MATa	109	ser1Δ0::yPSAT1(variant)-tSER1-NatMX	YAD964	yPSAT1_P17_B05
YSG8583	A109G	MATa	109	ser1Δ0::yPSAT1(variant)-tSER1-NatMX	YAD964	yPSAT1_P17_B06
YSG8584	A109G	MATa	109	ser1Δ0::yPSAT1(variant)-tSER1-NatMX	YAD964	yPSAT1_P17_B07
YSG8586	A109G	MATa	109	ser1Δ0::yPSAT1(variant)-tSER1-NatMX	YAD964	yPSAT1_P17_B09
YSG8587	A109G	MATa	109	ser1Δ0::yPSAT1(variant)-tSER1-NatMX	YAD964	yPSAT1_P17_B10
YSG8588	A109P	MATa	109	ser1Δ0::yPSAT1(variant)-tSER1-NatMX	YAD964	yPSAT1_P17_B11
YSG8591	E114Q	MATa	114	ser1Δ0::yPSAT1(variant)-tSER1-NatMX	YAD964	yPSAT1_P17_C02
YSG8593	E114K	MATa	114	ser1Δ0::yPSAT1(variant)-tSER1-NatMX	YAD964	yPSAT1_P17_C04
YSG8594	E114D	MATa	114	ser1Δ0::yPSAT1(variant)-tSER1-NatMX	YAD964	yPSAT1_P17_C05
YSG8595	E114G	MATa	114	ser1Δ0::yPSAT1(variant)-tSER1-NatMX	YAD964	yPSAT1_P17_C06
YSG8597	E114D	MATa	114	ser1Δ0::yPSAT1(variant)-tSER1-NatMX	YAD964	yPSAT1_P17_C08
YSG8598	E114Q	MATa	114	ser1Δ0::yPSAT1(variant)-tSER1-NatMX	YAD964	yPSAT1_P17_C09
YSG8600	E114Q	MATa	114	ser1Δ0::yPSAT1(variant)-tSER1-NatMX	YAD964	yPSAT1_P17_C11
YSG8601	E114V	MATa	114	ser1Δ0::yPSAT1(variant)-tSER1-NatMX	YAD964	yPSAT1_P17_C12
YSG8602	S108L	MATa	108	ser1Δ0::yPSAT1(variant)-tSER1-NatMX	YAD964	yPSAT1_P17_D01
YSG8603	E114Q	MATa	114	ser1Δ0::yPSAT1(variant)-tSER1-NatMX	YAD964	yPSAT1_P17_D02
YSG8604	E114V	MATa	114	ser1Δ0::yPSAT1(variant)-tSER1-NatMX	YAD964	yPSAT1_P17_D03
YSG8605	L88V	MATa	88	ser1Δ0::yPSAT1(variant)-tSER1-NatMX	YAD964	yPSAT1_P17_D04
YSG8606	L88I	MATa	88	ser1Δ0::yPSAT1(variant)-tSER1-NatMX	YAD964	yPSAT1_P17_D05
YSG8607	L88V	MATa	88	ser1Δ0::yPSAT1(variant)-tSER1-NatMX	YAD964	yPSAT1_P17_D06
YSG8609	L88I	MATa	88	ser1Δ0::yPSAT1(variant)-tSER1-NatMX	YAD964	yPSAT1_P17_D08
YSG8610	L88S	MATa	88	ser1Δ0::yPSAT1(variant)-tSER1-NatMX	YAD964	yPSAT1_P17_D09
YSG8611	L88V	MATa	88	ser1Δ0::yPSAT1(variant)-tSER1-NatMX	YAD964	yPSAT1_P17_D10
YSG8612	L88S	MATa	88	ser1Δ0::yPSAT1(variant)-tSER1-NatMX	YAD964	yPSAT1_P17_D11
YSG8613	L88F	MATa	88	ser1Δ0::yPSAT1(variant)-tSER1-NatMX	YAD964	yPSAT1_P17_D12
YSG8614	L88F	MATa	88	ser1Δ0::yPSAT1(variant)-tSER1-NatMX	YAD964	yPSAT1_P17_E01
YSG8615	L88F	MATa	88	ser1Δ0::yPSAT1(variant)-tSER1-NatMX	YAD964	yPSAT1_P17_E02
YSG8616	G96A	MATa	96	ser1Δ0::yPSAT1(variant)-tSER1-NatMX	YAD964	yPSAT1_P17_E03
YSG8617	G96E	MATa	96	ser1Δ0::yPSAT1(variant)-tSER1-NatMX	YAD964	yPSAT1_P17_E04
YSG8618	G96E	MATa	96	ser1Δ0::yPSAT1(variant)-tSER1-NatMX	YAD964	yPSAT1_P17_E05
YSG8619	G96A	MATa	96	ser1Δ0::yPSAT1(variant)-tSER1-NatMX	YAD964	yPSAT1_P17_E06
YSG8620	G96E	MATa	96	ser1Δ0::yPSAT1(variant)-tSER1-NatMX	YAD964	yPSAT1_P17_E07
YSG8621	G96A	MATa	96	ser1Δ0::yPSAT1(variant)-tSER1-NatMX	YAD964	yPSAT1_P17_E08
YSG8622	G96A	MATa	96	ser1Δ0::yPSAT1(variant)-tSER1-NatMX	YAD964	yPSAT1_P17_E09
YSG8623	G96E	MATa	96	ser1Δ0::yPSAT1(variant)-tSER1-NatMX	YAD964	yPSAT1_P17_E10
YSG8624	G96E	MATa	96	ser1Δ0::yPSAT1(variant)-tSER1-NatMX	YAD964	yPSAT1_P17_E11
YSG8625	G96V	MATa	96	ser1Δ0::yPSAT1(variant)-tSER1-NatMX	YAD964	yPSAT1_P17_E12
YSG8626	G96V	MATa	96	ser1Δ0::yPSAT1(variant)-tSER1-NatMX	YAD964	yPSAT1_P17_F01
YSG8627	G96A	MATa	96	ser1Δ0::yPSAT1(variant)-tSER1-NatMX	YAD964	yPSAT1_P17_F02
YSG8629	A85T	MATa	85	ser1Δ0::yPSAT1(variant)-tSER1-NatMX	YAD964	yPSAT1_P17_F04
YSG8630	A85S	MATa	85	ser1Δ0::yPSAT1(variant)-tSER1-NatMX	YAD964	yPSAT1_P17_F05
YSG8631	A85V	MATa	85	ser1Δ0::yPSAT1(variant)-tSER1-NatMX	YAD964	yPSAT1_P17_F06
YSG8632	A85V	MATa	85	ser1Δ0::yPSAT1(variant)-tSER1-NatMX	YAD964	yPSAT1_P17_F07
YSG8633	A85V	MATa	85	ser1Δ0::yPSAT1(variant)-tSER1-NatMX	YAD964	yPSAT1_P17_F08
YSG8634	A85T	MATa	85	ser1Δ0::yPSAT1(variant)-tSER1-NatMX	YAD964	yPSAT1_P17_F09
YSG8636	A85V	MATa	85	ser1Δ0::yPSAT1(variant)-tSER1-NatMX	YAD964	yPSAT1_P17_F11
YSG8637	A85T	MATa	85	ser1Δ0::yPSAT1(variant)-tSER1-NatMX	YAD964	yPSAT1_P17_F12
YSG8638	A85D	MATa	85	ser1Δ0::yPSAT1(variant)-tSER1-NatMX	YAD964	yPSAT1_P17_G01
YSG8639	A85S	MATa	85	ser1Δ0::yPSAT1(variant)-tSER1-NatMX	YAD964	yPSAT1_P17_G02
YSG8640	A85G	MATa	85	ser1Δ0::yPSAT1(variant)-tSER1-NatMX	YAD964	yPSAT1_P17_G03
YSG8644	A85S	MATa	85	ser1Δ0::yPSAT1(variant)-tSER1-NatMX	YAD964	yPSAT1_P17_G07
YSG8646	A85T	MATa	85	ser1Δ0::yPSAT1(variant)-tSER1-NatMX	YAD964	yPSAT1_P17_G09
YSG8648	L93W	MATa	93	ser1Δ0::yPSAT1(variant)-tSER1-NatMX	YAD964	yPSAT1_P17_G11
YSG8650	L93W	MATa	93	ser1Δ0::yPSAT1(variant)-tSER1-NatMX	YAD964	yPSAT1_P17_H01
YSG8651	L93V	MATa	93	ser1Δ0::yPSAT1(variant)-tSER1-NatMX	YAD964	yPSAT1_P17_H02
YSG8654	L93F	MATa	93	ser1Δ0::yPSAT1(variant)-tSER1-NatMX	YAD964	yPSAT1_P17_H05
YSG8655	L93V	MATa	93	ser1Δ0::yPSAT1(variant)-tSER1-NatMX	YAD964	yPSAT1_P17_H06
YSG8660	P87T	MATa	87	ser1Δ0::yPSAT1(variant)-tSER1-NatMX	YAD964	yPSAT1_P17_H11
YSG8665	N122D	MATa	122	ser1Δ0::yPSAT1(variant)-tSER1-NatMX	YAD964	yPSAT1_P18_A04
YSG8666	N122I	MATa	122	ser1Δ0::yPSAT1(variant)-tSER1-NatMX	YAD964	yPSAT1_P18_A05
YSG8667	N122T	MATa	122	ser1Δ0::yPSAT1(variant)-tSER1-NatMX	YAD964	yPSAT1_P18_A06
YSG8668	N122K	MATa	122	ser1Δ0::yPSAT1(variant)-tSER1-NatMX	YAD964	yPSAT1_P18_A07
YSG8669	N122H	MATa	122	ser1Δ0::yPSAT1(variant)-tSER1-NatMX	YAD964	yPSAT1_P18_A08
YSG8670	N122D	MATa	122	ser1Δ0::yPSAT1(variant)-tSER1-NatMX	YAD964	yPSAT1_P18_A09
YSG8671	N122D	MATa	122	ser1Δ0::yPSAT1(variant)-tSER1-NatMX	YAD964	yPSAT1_P18_A10
YSG8672	N122H	MATa	122	ser1Δ0::yPSAT1(variant)-tSER1-NatMX	YAD964	yPSAT1_P18_A11
YSG8673	N122H	MATa	122	ser1Δ0::yPSAT1(variant)-tSER1-NatMX	YAD964	yPSAT1_P18_A12
YSG8674	N122Y	MATa	122	ser1Δ0::yPSAT1(variant)-tSER1-NatMX	YAD964	yPSAT1_P18_B01
YSG8676	N122H	MATa	122	ser1Δ0::yPSAT1(variant)-tSER1-NatMX	YAD964	yPSAT1_P18_B03
YSG8677	I123M	MATa	123	ser1Δ0::yPSAT1(variant)-tSER1-NatMX	YAD964	yPSAT1_P18_B04
YSG8679	I123N	MATa	123	ser1Δ0::yPSAT1(variant)-tSER1-NatMX	YAD964	yPSAT1_P18_B06
YSG8681	I123L	MATa	123	ser1Δ0::yPSAT1(variant)-tSER1-NatMX	YAD964	yPSAT1_P18_B08
YSG8682	I123F	MATa	123	ser1Δ0::yPSAT1(variant)-tSER1-NatMX	YAD964	yPSAT1_P18_B09
YSG8683	I123N	MATa	123	ser1Δ0::yPSAT1(variant)-tSER1-NatMX	YAD964	yPSAT1_P18_B10
YSG8684	I123N	MATa	123	ser1Δ0::yPSAT1(variant)-tSER1-NatMX	YAD964	yPSAT1_P18_B11
YSG8685	I123N	MATa	123	ser1Δ0::yPSAT1(variant)-tSER1-NatMX	YAD964	yPSAT1_P18_B12
YSG8686	I123M	MATa	123	ser1Δ0::yPSAT1(variant)-tSER1-NatMX	YAD964	yPSAT1_P18_C01
YSG8687	I123L	MATa	123	ser1Δ0::yPSAT1(variant)-tSER1-NatMX	YAD964	yPSAT1_P18_C02
YSG8689	I123F	MATa	123	ser1Δ0::yPSAT1(variant)-tSER1-NatMX	YAD964	yPSAT1_P18_C04
YSG8690	I123L	MATa	123	ser1Δ0::yPSAT1(variant)-tSER1-NatMX	YAD964	yPSAT1_P18_C05
YSG8691	I123L	MATa	123	ser1Δ0::yPSAT1(variant)-tSER1-NatMX	YAD964	yPSAT1_P18_C06
YSG8693	V124L	MATa	124	ser1Δ0::yPSAT1(variant)-tSER1-NatMX	YAD964	yPSAT1_P18_C08
YSG8694	V124F	MATa	124	ser1Δ0::yPSAT1(variant)-tSER1-NatMX	YAD964	yPSAT1_P18_C09
YSG8696	V124A	MATa	124	ser1Δ0::yPSAT1(variant)-tSER1-NatMX	YAD964	yPSAT1_P18_C11
YSG8697	V124D	MATa	124	ser1Δ0::yPSAT1(variant)-tSER1-NatMX	YAD964	yPSAT1_P18_C12
YSG8698	V124G	MATa	124	ser1Δ0::yPSAT1(variant)-tSER1-NatMX	YAD964	yPSAT1_P18_D01
YSG8699	V124L	MATa	124	ser1Δ0::yPSAT1(variant)-tSER1-NatMX	YAD964	yPSAT1_P18_D02
YSG8700	V124F	MATa	124	ser1Δ0::yPSAT1(variant)-tSER1-NatMX	YAD964	yPSAT1_P18_D03
YSG8701	V124L	MATa	124	ser1Δ0::yPSAT1(variant)-tSER1-NatMX	YAD964	yPSAT1_P18_D04
YSG8702	V124F	MATa	124	ser1Δ0::yPSAT1(variant)-tSER1-NatMX	YAD964	yPSAT1_P18_D05
YSG8703	V124L	MATa	124	ser1Δ0::yPSAT1(variant)-tSER1-NatMX	YAD964	yPSAT1_P18_D06
YSG8704	V124L	MATa	124	ser1Δ0::yPSAT1(variant)-tSER1-NatMX	YAD964	yPSAT1_P18_D07
YSG8705	V124A	MATa	124	ser1Δ0::yPSAT1(variant)-tSER1-NatMX	YAD964	yPSAT1_P18_D08
YSG8706	V124D	MATa	124	ser1Δ0::yPSAT1(variant)-tSER1-NatMX	YAD964	yPSAT1_P18_D09
YSG8707	N122D	MATa	122	ser1Δ0::yPSAT1(variant)-tSER1-NatMX	YAD964	yPSAT1_P18_D10
YSG8708	I123F	MATa	123	ser1Δ0::yPSAT1(variant)-tSER1-NatMX	YAD964	yPSAT1_P18_D11
YSG8709	V124A	MATa	124	ser1Δ0::yPSAT1(variant)-tSER1-NatMX	YAD964	yPSAT1_P18_D12
YSG8710	A95V	MATa	95	ser1Δ0::yPSAT1(variant)-tSER1-NatMX	YAD964	yPSAT1_P18_E01
YSG8711	P87A	MATa	87	ser1Δ0::yPSAT1(variant)-tSER1-NatMX	YAD964	yPSAT1_P18_E02
YSG8712	P87R	MATa	87	ser1Δ0::yPSAT1(variant)-tSER1-NatMX	YAD964	yPSAT1_P18_E03
YSG8713	P87T	MATa	87	ser1Δ0::yPSAT1(variant)-tSER1-NatMX	YAD964	yPSAT1_P18_E04
YSG8714	P87T	MATa	87	ser1Δ0::yPSAT1(variant)-tSER1-NatMX	YAD964	yPSAT1_P18_E05
YSG8715	P87R	MATa	87	ser1Δ0::yPSAT1(variant)-tSER1-NatMX	YAD964	yPSAT1_P18_E06
YSG8716	P87T	MATa	87	ser1Δ0::yPSAT1(variant)-tSER1-NatMX	YAD964	yPSAT1_P18_E07
YSG8717	P87H	MATa	87	ser1Δ0::yPSAT1(variant)-tSER1-NatMX	YAD964	yPSAT1_P18_E08
YSG8718	P87A	MATa	87	ser1Δ0::yPSAT1(variant)-tSER1-NatMX	YAD964	yPSAT1_P18_E09
YSG8719	P87H	MATa	87	ser1Δ0::yPSAT1(variant)-tSER1-NatMX	YAD964	yPSAT1_P18_E10
YSG8720	P87R	MATa	87	ser1Δ0::yPSAT1(variant)-tSER1-NatMX	YAD964	yPSAT1_P18_E11
YSG8721	P87A	MATa	87	ser1Δ0::yPSAT1(variant)-tSER1-NatMX	YAD964	yPSAT1_P18_E12
YSG8727	A95T	MATa	95	ser1Δ0::yPSAT1(variant)-tSER1-NatMX	YAD964	yPSAT1_P18_F06
YSG8730	A95V	MATa	95	ser1Δ0::yPSAT1(variant)-tSER1-NatMX	YAD964	yPSAT1_P18_F09
YSG8733	A95T	MATa	95	ser1Δ0::yPSAT1(variant)-tSER1-NatMX	YAD964	yPSAT1_P18_F12
YSG8734	A95S	MATa	95	ser1Δ0::yPSAT1(variant)-tSER1-NatMX	YAD964	yPSAT1_P18_G01
YSG8735	A95G	MATa	95	ser1Δ0::yPSAT1(variant)-tSER1-NatMX	YAD964	yPSAT1_P18_G02
YSG8736	A95S	MATa	95	ser1Δ0::yPSAT1(variant)-tSER1-NatMX	YAD964	yPSAT1_P18_G03
YSG8737	A95P	MATa	95	ser1Δ0::yPSAT1(variant)-tSER1-NatMX	YAD964	yPSAT1_P18_G04
YSG8738	V86I	MATa	86	ser1Δ0::yPSAT1(variant)-tSER1-NatMX	YAD964	yPSAT1_P18_G05
YSG8739	V86A	MATa	86	ser1Δ0::yPSAT1(variant)-tSER1-NatMX	YAD964	yPSAT1_P18_G06
YSG8740	V86G	MATa	86	ser1Δ0::yPSAT1(variant)-tSER1-NatMX	YAD964	yPSAT1_P18_G07
YSG8741	V86D	MATa	86	ser1Δ0::yPSAT1(variant)-tSER1-NatMX	YAD964	yPSAT1_P18_G08
YSG8743	V86L	MATa	86	ser1Δ0::yPSAT1(variant)-tSER1-NatMX	YAD964	yPSAT1_P18_G10
YSG8746	V86G	MATa	86	ser1Δ0::yPSAT1(variant)-tSER1-NatMX	YAD964	yPSAT1_P18_H01
YSG8748	V86A	MATa	86	ser1Δ0::yPSAT1(variant)-tSER1-NatMX	YAD964	yPSAT1_P18_H03
YSG8749	V86F	MATa	86	ser1Δ0::yPSAT1(variant)-tSER1-NatMX	YAD964	yPSAT1_P18_H04
YSG8750	V86A	MATa	86	ser1Δ0::yPSAT1(variant)-tSER1-NatMX	YAD964	yPSAT1_P18_H05
YSG8751	V86A	MATa	86	ser1Δ0::yPSAT1(variant)-tSER1-NatMX	YAD964	yPSAT1_P18_H06
YSG8752	V86L	MATa	86	ser1Δ0::yPSAT1(variant)-tSER1-NatMX	YAD964	yPSAT1_P18_H07
YSG8754	V86I	MATa	86	ser1Δ0::yPSAT1(variant)-tSER1-NatMX	YAD964	yPSAT1_P18_H09
YSG8755	V86A	MATa	86	ser1Δ0::yPSAT1(variant)-tSER1-NatMX	YAD964	yPSAT1_P18_H10
YSG8759	I91V	MATa	91	ser1Δ0::yPSAT1(variant)-tSER1-NatMX	YAD964	yPSAT1_P19_A02
YSG8760	I91F	MATa	91	ser1Δ0::yPSAT1(variant)-tSER1-NatMX	YAD964	yPSAT1_P19_A03
YSG8761	I91L	MATa	91	ser1Δ0::yPSAT1(variant)-tSER1-NatMX	YAD964	yPSAT1_P19_A04
YSG8762	I91S	MATa	91	ser1Δ0::yPSAT1(variant)-tSER1-NatMX	YAD964	yPSAT1_P19_A05
YSG8763	I91L	MATa	91	ser1Δ0::yPSAT1(variant)-tSER1-NatMX	YAD964	yPSAT1_P19_A06
YSG8764	I91S	MATa	91	ser1Δ0::yPSAT1(variant)-tSER1-NatMX	YAD964	yPSAT1_P19_A07
YSG8765	I91F	MATa	91	ser1Δ0::yPSAT1(variant)-tSER1-NatMX	YAD964	yPSAT1_P19_A08
YSG8766	I91F	MATa	91	ser1Δ0::yPSAT1(variant)-tSER1-NatMX	YAD964	yPSAT1_P19_A09
YSG8767	I91L	MATa	91	ser1Δ0::yPSAT1(variant)-tSER1-NatMX	YAD964	yPSAT1_P19_A10
YSG8768	I91L	MATa	91	ser1Δ0::yPSAT1(variant)-tSER1-NatMX	YAD964	yPSAT1_P19_A11
YSG8769	I91V	MATa	91	ser1Δ0::yPSAT1(variant)-tSER1-NatMX	YAD964	yPSAT1_P19_A12
YSG8770	I91L	MATa	91	ser1Δ0::yPSAT1(variant)-tSER1-NatMX	YAD964	yPSAT1_P19_B01
YSG8771	I91L	MATa	91	ser1Δ0::yPSAT1(variant)-tSER1-NatMX	YAD964	yPSAT1_P19_B02
YSG8772	I91S	MATa	91	ser1Δ0::yPSAT1(variant)-tSER1-NatMX	YAD964	yPSAT1_P19_B03
YSG8773	I91L	MATa	91	ser1Δ0::yPSAT1(variant)-tSER1-NatMX	YAD964	yPSAT1_P19_B04
YSG8774	I91F	MATa	91	ser1Δ0::yPSAT1(variant)-tSER1-NatMX	YAD964	yPSAT1_P19_B05
YSG8775	I91V	MATa	91	ser1Δ0::yPSAT1(variant)-tSER1-NatMX	YAD964	yPSAT1_P19_B06
YSG8777	S84I	MATa	84	ser1Δ0::yPSAT1(variant)-tSER1-NatMX	YAD964	yPSAT1_P19_B08
YSG8779	S84C	MATa	84	ser1Δ0::yPSAT1(variant)-tSER1-NatMX	YAD964	yPSAT1_P19_B10
YSG8780	S84T	MATa	84	ser1Δ0::yPSAT1(variant)-tSER1-NatMX	YAD964	yPSAT1_P19_B11
YSG8781	S84R	MATa	84	ser1Δ0::yPSAT1(variant)-tSER1-NatMX	YAD964	yPSAT1_P19_B12
YSG8783	S84I	MATa	84	ser1Δ0::yPSAT1(variant)-tSER1-NatMX	YAD964	yPSAT1_P19_C02
YSG8786	S84C	MATa	84	ser1Δ0::yPSAT1(variant)-tSER1-NatMX	YAD964	yPSAT1_P19_C05
YSG8787	S84C	MATa	84	ser1Δ0::yPSAT1(variant)-tSER1-NatMX	YAD964	yPSAT1_P19_C06
YSG8788	S84T	MATa	84	ser1Δ0::yPSAT1(variant)-tSER1-NatMX	YAD964	yPSAT1_P19_C07
YSG8789	S84T	MATa	84	ser1Δ0::yPSAT1(variant)-tSER1-NatMX	YAD964	yPSAT1_P19_C08
YSG8790	S84T	MATa	84	ser1Δ0::yPSAT1(variant)-tSER1-NatMX	YAD964	yPSAT1_P19_C09
YSG8792	S84C	MATa	84	ser1Δ0::yPSAT1(variant)-tSER1-NatMX	YAD964	yPSAT1_P19_C11
YSG8793	S84R	MATa	84	ser1Δ0::yPSAT1(variant)-tSER1-NatMX	YAD964	yPSAT1_P19_C12
YSG8794	G92D	MATa	92	ser1Δ0::yPSAT1(variant)-tSER1-NatMX	YAD964	yPSAT1_P19_D01
YSG8795	G92A	MATa	92	ser1Δ0::yPSAT1(variant)-tSER1-NatMX	YAD964	yPSAT1_P19_D02
YSG8796	G92D	MATa	92	ser1Δ0::yPSAT1(variant)-tSER1-NatMX	YAD964	yPSAT1_P19_D03
YSG8797	G92A	MATa	92	ser1Δ0::yPSAT1(variant)-tSER1-NatMX	YAD964	yPSAT1_P19_D04
YSG8798	G92A	MATa	92	ser1Δ0::yPSAT1(variant)-tSER1-NatMX	YAD964	yPSAT1_P19_D05
YSG8799	G92A	MATa	92	ser1Δ0::yPSAT1(variant)-tSER1-NatMX	YAD964	yPSAT1_P19_D06
YSG8800	G92A	MATa	92	ser1Δ0::yPSAT1(variant)-tSER1-NatMX	YAD964	yPSAT1_P19_D07
YSG8801	G92C	MATa	92	ser1Δ0::yPSAT1(variant)-tSER1-NatMX	YAD964	yPSAT1_P19_D08
YSG8802	G92S	MATa	92	ser1Δ0::yPSAT1(variant)-tSER1-NatMX	YAD964	yPSAT1_P19_D09
YSG8803	G92A	MATa	92	ser1Δ0::yPSAT1(variant)-tSER1-NatMX	YAD964	yPSAT1_P19_D10
YSG8804	G92D	MATa	92	ser1Δ0::yPSAT1(variant)-tSER1-NatMX	YAD964	yPSAT1_P19_D11
YSG8805	G92A	MATa	92	ser1Δ0::yPSAT1(variant)-tSER1-NatMX	YAD964	yPSAT1_P19_D12
YSG8806	G92A	MATa	92	ser1Δ0::yPSAT1(variant)-tSER1-NatMX	YAD964	yPSAT1_P19_E01
YSG8807	G92S	MATa	92	ser1Δ0::yPSAT1(variant)-tSER1-NatMX	YAD964	yPSAT1_P19_E02
YSG8808	G92S	MATa	92	ser1Δ0::yPSAT1(variant)-tSER1-NatMX	YAD964	yPSAT1_P19_E03
YSG8809	G92A	MATa	92	ser1Δ0::yPSAT1(variant)-tSER1-NatMX	YAD964	yPSAT1_P19_E04
YSG8810	G92V	MATa	92	ser1Δ0::yPSAT1(variant)-tSER1-NatMX	YAD964	yPSAT1_P19_E05
YSG8811	G92V	MATa	92	ser1Δ0::yPSAT1(variant)-tSER1-NatMX	YAD964	yPSAT1_P19_E06
YSG8813	K94E	MATa	94	ser1Δ0::yPSAT1(variant)-tSER1-NatMX	YAD964	yPSAT1_P19_E08
YSG8814	K94N	MATa	94	ser1Δ0::yPSAT1(variant)-tSER1-NatMX	YAD964	yPSAT1_P19_E09
YSG8815	K94N	MATa	94	ser1Δ0::yPSAT1(variant)-tSER1-NatMX	YAD964	yPSAT1_P19_E10
YSG8816	K94E	MATa	94	ser1Δ0::yPSAT1(variant)-tSER1-NatMX	YAD964	yPSAT1_P19_E11
YSG8817	K94T	MATa	94	ser1Δ0::yPSAT1(variant)-tSER1-NatMX	YAD964	yPSAT1_P19_E12
YSG8818	K94N	MATa	94	ser1Δ0::yPSAT1(variant)-tSER1-NatMX	YAD964	yPSAT1_P19_F01
YSG8819	K94T	MATa	94	ser1Δ0::yPSAT1(variant)-tSER1-NatMX	YAD964	yPSAT1_P19_F02
YSG8821	K94N	MATa	94	ser1Δ0::yPSAT1(variant)-tSER1-NatMX	YAD964	yPSAT1_P19_F04
YSG8822	K94Q	MATa	94	ser1Δ0::yPSAT1(variant)-tSER1-NatMX	YAD964	yPSAT1_P19_F05
YSG8823	K94N	MATa	94	ser1Δ0::yPSAT1(variant)-tSER1-NatMX	YAD964	yPSAT1_P19_F06
YSG8824	K94N	MATa	94	ser1Δ0::yPSAT1(variant)-tSER1-NatMX	YAD964	yPSAT1_P19_F07
YSG8825	K94N	MATa	94	ser1Δ0::yPSAT1(variant)-tSER1-NatMX	YAD964	yPSAT1_P19_F08
YSG8826	K94R	MATa	94	ser1Δ0::yPSAT1(variant)-tSER1-NatMX	YAD964	yPSAT1_P19_F09
YSG8828	K94E	MATa	94	ser1Δ0::yPSAT1(variant)-tSER1-NatMX	YAD964	yPSAT1_P19_F11
YSG8829	K94T	MATa	94	ser1Δ0::yPSAT1(variant)-tSER1-NatMX	YAD964	yPSAT1_P19_F12
YSG8831	L88F	MATa	88	ser1Δ0::yPSAT1(variant)-tSER1-NatMX	YAD964	yPSAT1_P19_G02
YSG8832	L88V	MATa	88	ser1Δ0::yPSAT1(variant)-tSER1-NatMX	YAD964	yPSAT1_P19_G03
YSG8833	L88I	MATa	88	ser1Δ0::yPSAT1(variant)-tSER1-NatMX	YAD964	yPSAT1_P19_G04
YSG8834	L88V	MATa	88	ser1Δ0::yPSAT1(variant)-tSER1-NatMX	YAD964	yPSAT1_P19_G05
YSG8835	L88V	MATa	88	ser1Δ0::yPSAT1(variant)-tSER1-NatMX	YAD964	yPSAT1_P19_G06
YSG8836	L88F	MATa	88	ser1Δ0::yPSAT1(variant)-tSER1-NatMX	YAD964	yPSAT1_P19_G07
YSG8837	L88S	MATa	88	ser1Δ0::yPSAT1(variant)-tSER1-NatMX	YAD964	yPSAT1_P19_G08
YSG8839	L88F	MATa	88	ser1Δ0::yPSAT1(variant)-tSER1-NatMX	YAD964	yPSAT1_P19_G10
YSG8840	L88V	MATa	88	ser1Δ0::yPSAT1(variant)-tSER1-NatMX	YAD964	yPSAT1_P19_G11
YSG8841	L88F	MATa	88	ser1Δ0::yPSAT1(variant)-tSER1-NatMX	YAD964	yPSAT1_P19_G12
YSG8842	I91F	MATa	91	ser1Δ0::yPSAT1(variant)-tSER1-NatMX	YAD964	yPSAT1_P19_H01
YSG8845	K94R	MATa	94	ser1Δ0::yPSAT1(variant)-tSER1-NatMX	YAD964	yPSAT1_P19_H04
YSG8846	K94Q	MATa	94	ser1Δ0::yPSAT1(variant)-tSER1-NatMX	YAD964	yPSAT1_P19_H05
YSG8847	K94Q	MATa	94	ser1Δ0::yPSAT1(variant)-tSER1-NatMX	YAD964	yPSAT1_P19_H06
YSG8848	K94I	MATa	94	ser1Δ0::yPSAT1(variant)-tSER1-NatMX	YAD964	yPSAT1_P19_H07
YSG8849	K94T	MATa	94	ser1Δ0::yPSAT1(variant)-tSER1-NatMX	YAD964	yPSAT1_P19_H08
YSG8850	K94R	MATa	94	ser1Δ0::yPSAT1(variant)-tSER1-NatMX	YAD964	yPSAT1_P19_H09
YSG8851	K94Q	MATa	94	ser1Δ0::yPSAT1(variant)-tSER1-NatMX	YAD964	yPSAT1_P19_H10
YSG8852	K94N	MATa	94	ser1Δ0::yPSAT1(variant)-tSER1-NatMX	YAD964	yPSAT1_P19_H11
YSG8855	E113A	MATa	113	ser1Δ0::yPSAT1(variant)-tSER1-NatMX	YAD964	yPSAT1_P20_A02
YSG8857	E113Q	MATa	113	ser1Δ0::yPSAT1(variant)-tSER1-NatMX	YAD964	yPSAT1_P20_A04
YSG8858	E113Q	MATa	113	ser1Δ0::yPSAT1(variant)-tSER1-NatMX	YAD964	yPSAT1_P20_A05
YSG8859	E113Q	MATa	113	ser1Δ0::yPSAT1(variant)-tSER1-NatMX	YAD964	yPSAT1_P20_A06
YSG8861	E113D	MATa	113	ser1Δ0::yPSAT1(variant)-tSER1-NatMX	YAD964	yPSAT1_P20_A08
YSG8862	E113G	MATa	113	ser1Δ0::yPSAT1(variant)-tSER1-NatMX	YAD964	yPSAT1_P20_A09
YSG8863	F118S	MATa	118	ser1Δ0::yPSAT1(variant)-tSER1-NatMX	YAD964	yPSAT1_P20_A10
YSG8867	F118I	MATa	118	ser1Δ0::yPSAT1(variant)-tSER1-NatMX	YAD964	yPSAT1_P20_B02
YSG8869	F118Y	MATa	118	ser1Δ0::yPSAT1(variant)-tSER1-NatMX	YAD964	yPSAT1_P20_B04
YSG8870	F118I	MATa	118	ser1Δ0::yPSAT1(variant)-tSER1-NatMX	YAD964	yPSAT1_P20_B05
YSG8873	F118I	MATa	118	ser1Δ0::yPSAT1(variant)-tSER1-NatMX	YAD964	yPSAT1_P20_B08
YSG8875	F118S	MATa	118	ser1Δ0::yPSAT1(variant)-tSER1-NatMX	YAD964	yPSAT1_P20_B10
YSG8878	F118L	MATa	118	ser1Δ0::yPSAT1(variant)-tSER1-NatMX	YAD964	yPSAT1_P20_C01
YSG8881	G119W	MATa	119	ser1Δ0::yPSAT1(variant)-tSER1-NatMX	YAD964	yPSAT1_P20_C04
YSG8882	G119W	MATa	119	ser1Δ0::yPSAT1(variant)-tSER1-NatMX	YAD964	yPSAT1_P20_C05
YSG8883	G119W	MATa	119	ser1Δ0::yPSAT1(variant)-tSER1-NatMX	YAD964	yPSAT1_P20_C06
YSG8884	G119A	MATa	119	ser1Δ0::yPSAT1(variant)-tSER1-NatMX	YAD964	yPSAT1_P20_C07
YSG8885	G119W	MATa	119	ser1Δ0::yPSAT1(variant)-tSER1-NatMX	YAD964	yPSAT1_P20_C08
YSG8888	G119W	MATa	119	ser1Δ0::yPSAT1(variant)-tSER1-NatMX	YAD964	yPSAT1_P20_C11
YSG8889	G119A	MATa	119	ser1Δ0::yPSAT1(variant)-tSER1-NatMX	YAD964	yPSAT1_P20_C12
YSG8890	G119A	MATa	119	ser1Δ0::yPSAT1(variant)-tSER1-NatMX	YAD964	yPSAT1_P20_D01
YSG8891	G119W	MATa	119	ser1Δ0::yPSAT1(variant)-tSER1-NatMX	YAD964	yPSAT1_P20_D02
YSG8892	G119R	MATa	119	ser1Δ0::yPSAT1(variant)-tSER1-NatMX	YAD964	yPSAT1_P20_D03
YSG8893	G119E	MATa	119	ser1Δ0::yPSAT1(variant)-tSER1-NatMX	YAD964	yPSAT1_P20_D04
YSG8894	G119V	MATa	119	ser1Δ0::yPSAT1(variant)-tSER1-NatMX	YAD964	yPSAT1_P20_D05
YSG8895	G119W	MATa	119	ser1Δ0::yPSAT1(variant)-tSER1-NatMX	YAD964	yPSAT1_P20_D06
YSG8896	T120I	MATa	120	ser1Δ0::yPSAT1(variant)-tSER1-NatMX	YAD964	yPSAT1_P20_D07
YSG8898	T120N	MATa	120	ser1Δ0::yPSAT1(variant)-tSER1-NatMX	YAD964	yPSAT1_P20_D09
YSG8900	T120N	MATa	120	ser1Δ0::yPSAT1(variant)-tSER1-NatMX	YAD964	yPSAT1_P20_D11
YSG8901	T120S	MATa	120	ser1Δ0::yPSAT1(variant)-tSER1-NatMX	YAD964	yPSAT1_P20_D12
YSG8902	T120N	MATa	120	ser1Δ0::yPSAT1(variant)-tSER1-NatMX	YAD964	yPSAT1_P20_E01
YSG8903	T120I	MATa	120	ser1Δ0::yPSAT1(variant)-tSER1-NatMX	YAD964	yPSAT1_P20_E02
YSG8904	T120P	MATa	120	ser1Δ0::yPSAT1(variant)-tSER1-NatMX	YAD964	yPSAT1_P20_E03
YSG8906	T120N	MATa	120	ser1Δ0::yPSAT1(variant)-tSER1-NatMX	YAD964	yPSAT1_P20_E05
YSG8907	T120P	MATa	120	ser1Δ0::yPSAT1(variant)-tSER1-NatMX	YAD964	yPSAT1_P20_E06
YSG8908	I134T	MATa	134	ser1Δ0::yPSAT1(variant)-tSER1-NatMX	YAD964	yPSAT1_P20_E07
YSG8909	I134L	MATa	134	ser1Δ0::yPSAT1(variant)-tSER1-NatMX	YAD964	yPSAT1_P20_E08
YSG8910	T120S	MATa	120	ser1Δ0::yPSAT1(variant)-tSER1-NatMX	YAD964	yPSAT1_P20_E09
YSG8912	I121L	MATa	121	ser1Δ0::yPSAT1(variant)-tSER1-NatMX	YAD964	yPSAT1_P20_E11
YSG8913	I121L	MATa	121	ser1Δ0::yPSAT1(variant)-tSER1-NatMX	YAD964	yPSAT1_P20_E12
YSG8914	I121V	MATa	121	ser1Δ0::yPSAT1(variant)-tSER1-NatMX	YAD964	yPSAT1_P20_F01
YSG8915	I121T	MATa	121	ser1Δ0::yPSAT1(variant)-tSER1-NatMX	YAD964	yPSAT1_P20_F02
YSG8917	I121M	MATa	121	ser1Δ0::yPSAT1(variant)-tSER1-NatMX	YAD964	yPSAT1_P20_F04
YSG8918	I121M	MATa	121	ser1Δ0::yPSAT1(variant)-tSER1-NatMX	YAD964	yPSAT1_P20_F05
YSG8919	I121R	MATa	121	ser1Δ0::yPSAT1(variant)-tSER1-NatMX	YAD964	yPSAT1_P20_F06
YSG8920	I121V	MATa	121	ser1Δ0::yPSAT1(variant)-tSER1-NatMX	YAD964	yPSAT1_P20_F07
YSG8921	I121K	MATa	121	ser1Δ0::yPSAT1(variant)-tSER1-NatMX	YAD964	yPSAT1_P20_F08
YSG8924	I121R	MATa	121	ser1Δ0::yPSAT1(variant)-tSER1-NatMX	YAD964	yPSAT1_P20_F11
YSG8928	I121V	MATa	121	ser1Δ0::yPSAT1(variant)-tSER1-NatMX	YAD964	yPSAT1_P20_G03
YSG8929	E113Q	MATa	113	ser1Δ0::yPSAT1(variant)-tSER1-NatMX	YAD964	yPSAT1_P20_G04
YSG8931	G119W	MATa	119	ser1Δ0::yPSAT1(variant)-tSER1-NatMX	YAD964	yPSAT1_P20_G06
YSG8932	I121L	MATa	121	ser1Δ0::yPSAT1(variant)-tSER1-NatMX	YAD964	yPSAT1_P20_G07
YSG8933	K94Q	MATa	94	ser1Δ0::yPSAT1(variant)-tSER1-NatMX	YAD964	yPSAT1_P20_G08
YSG8935	I121L	MATa	121	ser1Δ0::yPSAT1(variant)-tSER1-NatMX	YAD964	yPSAT1_P20_G10
YSG8936	K94T	MATa	94	ser1Δ0::yPSAT1(variant)-tSER1-NatMX	YAD964	yPSAT1_P20_G11
YSG8937	K94R	MATa	94	ser1Δ0::yPSAT1(variant)-tSER1-NatMX	YAD964	yPSAT1_P20_G12
YSG8938	K94I	MATa	94	ser1Δ0::yPSAT1(variant)-tSER1-NatMX	YAD964	yPSAT1_P20_H01
YSG8939	K94Q	MATa	94	ser1Δ0::yPSAT1(variant)-tSER1-NatMX	YAD964	yPSAT1_P20_H02
YSG8940	K94T	MATa	94	ser1Δ0::yPSAT1(variant)-tSER1-NatMX	YAD964	yPSAT1_P20_H03
YSG8941	K94T	MATa	94	ser1Δ0::yPSAT1(variant)-tSER1-NatMX	YAD964	yPSAT1_P20_H04
YSG8942	K94R	MATa	94	ser1Δ0::yPSAT1(variant)-tSER1-NatMX	YAD964	yPSAT1_P20_H05
YSG8943	V102A	MATa	102	ser1Δ0::yPSAT1(variant)-tSER1-NatMX	YAD964	yPSAT1_P20_H06
YSG8944	T104P	MATa	104	ser1Δ0::yPSAT1(variant)-tSER1-NatMX	YAD964	yPSAT1_P20_H07
YSG8946	K110R	MATa	110	ser1Δ0::yPSAT1(variant)-tSER1-NatMX	YAD964	yPSAT1_P20_H09
YSG8947	A111D	MATa	111	ser1Δ0::yPSAT1(variant)-tSER1-NatMX	YAD964	yPSAT1_P20_H10
YSG8952	V102L	MATa	102	ser1Δ0::yPSAT1(variant)-tSER1-NatMX	YAD964	yPSAT1_P21_A03
YSG8953	V102E	MATa	102	ser1Δ0::yPSAT1(variant)-tSER1-NatMX	YAD964	yPSAT1_P21_A04
YSG8954	V102A	MATa	102	ser1Δ0::yPSAT1(variant)-tSER1-NatMX	YAD964	yPSAT1_P21_A05
YSG8955	V102G	MATa	102	ser1Δ0::yPSAT1(variant)-tSER1-NatMX	YAD964	yPSAT1_P21_A06
YSG8956	V102E	MATa	102	ser1Δ0::yPSAT1(variant)-tSER1-NatMX	YAD964	yPSAT1_P21_A07
YSG8958	V102E	MATa	102	ser1Δ0::yPSAT1(variant)-tSER1-NatMX	YAD964	yPSAT1_P21_A09
YSG8959	V102E	MATa	102	ser1Δ0::yPSAT1(variant)-tSER1-NatMX	YAD964	yPSAT1_P21_A10
YSG8962	V103E	MATa	103	ser1Δ0::yPSAT1(variant)-tSER1-NatMX	YAD964	yPSAT1_P21_B01
YSG8963	V103E	MATa	103	ser1Δ0::yPSAT1(variant)-tSER1-NatMX	YAD964	yPSAT1_P21_B02
YSG8964	V103G	MATa	103	ser1Δ0::yPSAT1(variant)-tSER1-NatMX	YAD964	yPSAT1_P21_B03
YSG8965	V103G	MATa	103	ser1Δ0::yPSAT1(variant)-tSER1-NatMX	YAD964	yPSAT1_P21_B04
YSG8966	V103A	MATa	103	ser1Δ0::yPSAT1(variant)-tSER1-NatMX	YAD964	yPSAT1_P21_B05
YSG8967	V103E	MATa	103	ser1Δ0::yPSAT1(variant)-tSER1-NatMX	YAD964	yPSAT1_P21_B06
YSG8968	V103G	MATa	103	ser1Δ0::yPSAT1(variant)-tSER1-NatMX	YAD964	yPSAT1_P21_B07
YSG8971	T104K	MATa	104	ser1Δ0::yPSAT1(variant)-tSER1-NatMX	YAD964	yPSAT1_P21_B10
YSG8972	T104P	MATa	104	ser1Δ0::yPSAT1(variant)-tSER1-NatMX	YAD964	yPSAT1_P21_B11
YSG8973	T104R	MATa	104	ser1Δ0::yPSAT1(variant)-tSER1-NatMX	YAD964	yPSAT1_P21_B12
YSG8974	T104A	MATa	104	ser1Δ0::yPSAT1(variant)-tSER1-NatMX	YAD964	yPSAT1_P21_C01
YSG8975	T104S	MATa	104	ser1Δ0::yPSAT1(variant)-tSER1-NatMX	YAD964	yPSAT1_P21_C02
YSG8977	T104R	MATa	104	ser1Δ0::yPSAT1(variant)-tSER1-NatMX	YAD964	yPSAT1_P21_C04
YSG8978	T104S	MATa	104	ser1Δ0::yPSAT1(variant)-tSER1-NatMX	YAD964	yPSAT1_P21_C05
YSG8980	T104K	MATa	104	ser1Δ0::yPSAT1(variant)-tSER1-NatMX	YAD964	yPSAT1_P21_C07
YSG8981	T104S	MATa	104	ser1Δ0::yPSAT1(variant)-tSER1-NatMX	YAD964	yPSAT1_P21_C08
YSG8982	T104A	MATa	104	ser1Δ0::yPSAT1(variant)-tSER1-NatMX	YAD964	yPSAT1_P21_C09
YSG8984	T104R	MATa	104	ser1Δ0::yPSAT1(variant)-tSER1-NatMX	YAD964	yPSAT1_P21_C11
YSG8985	T104R	MATa	104	ser1Δ0::yPSAT1(variant)-tSER1-NatMX	YAD964	yPSAT1_P21_C12
YSG8986	G105A	MATa	105	ser1Δ0::yPSAT1(variant)-tSER1-NatMX	YAD964	yPSAT1_P21_D01
YSG8987	G105V	MATa	105	ser1Δ0::yPSAT1(variant)-tSER1-NatMX	YAD964	yPSAT1_P21_D02
YSG8988	G105A	MATa	105	ser1Δ0::yPSAT1(variant)-tSER1-NatMX	YAD964	yPSAT1_P21_D03
YSG8989	G105A	MATa	105	ser1Δ0::yPSAT1(variant)-tSER1-NatMX	YAD964	yPSAT1_P21_D04
YSG8990	G105E	MATa	105	ser1Δ0::yPSAT1(variant)-tSER1-NatMX	YAD964	yPSAT1_P21_D05
YSG8991	G105E	MATa	105	ser1Δ0::yPSAT1(variant)-tSER1-NatMX	YAD964	yPSAT1_P21_D06
YSG8992	G105A	MATa	105	ser1Δ0::yPSAT1(variant)-tSER1-NatMX	YAD964	yPSAT1_P21_D07
YSG8993	G105V	MATa	105	ser1Δ0::yPSAT1(variant)-tSER1-NatMX	YAD964	yPSAT1_P21_D08
YSG8994	G105E	MATa	105	ser1Δ0::yPSAT1(variant)-tSER1-NatMX	YAD964	yPSAT1_P21_D09
YSG8995	G105A	MATa	105	ser1Δ0::yPSAT1(variant)-tSER1-NatMX	YAD964	yPSAT1_P21_D10
YSG8996	G105V	MATa	105	ser1Δ0::yPSAT1(variant)-tSER1-NatMX	YAD964	yPSAT1_P21_D11
YSG8998	K110E	MATa	110	ser1Δ0::yPSAT1(variant)-tSER1-NatMX	YAD964	yPSAT1_P21_E01
YSG8999	K110T	MATa	110	ser1Δ0::yPSAT1(variant)-tSER1-NatMX	YAD964	yPSAT1_P21_E02
YSG9000	K110T	MATa	110	ser1Δ0::yPSAT1(variant)-tSER1-NatMX	YAD964	yPSAT1_P21_E03
YSG9001	K110R	MATa	110	ser1Δ0::yPSAT1(variant)-tSER1-NatMX	YAD964	yPSAT1_P21_E04
YSG9002	K110R	MATa	110	ser1Δ0::yPSAT1(variant)-tSER1-NatMX	YAD964	yPSAT1_P21_E05
YSG9003	K110R	MATa	110	ser1Δ0::yPSAT1(variant)-tSER1-NatMX	YAD964	yPSAT1_P21_E06
YSG9004	K110N	MATa	110	ser1Δ0::yPSAT1(variant)-tSER1-NatMX	YAD964	yPSAT1_P21_E07
YSG9005	K110E	MATa	110	ser1Δ0::yPSAT1(variant)-tSER1-NatMX	YAD964	yPSAT1_P21_E08
YSG9006	K110R	MATa	110	ser1Δ0::yPSAT1(variant)-tSER1-NatMX	YAD964	yPSAT1_P21_E09
YSG9007	K110N	MATa	110	ser1Δ0::yPSAT1(variant)-tSER1-NatMX	YAD964	yPSAT1_P21_E10
YSG9008	K110N	MATa	110	ser1Δ0::yPSAT1(variant)-tSER1-NatMX	YAD964	yPSAT1_P21_E11
YSG9009	K110R	MATa	110	ser1Δ0::yPSAT1(variant)-tSER1-NatMX	YAD964	yPSAT1_P21_E12
YSG9010	K110M	MATa	110	ser1Δ0::yPSAT1(variant)-tSER1-NatMX	YAD964	yPSAT1_P21_F01
YSG9011	K110T	MATa	110	ser1Δ0::yPSAT1(variant)-tSER1-NatMX	YAD964	yPSAT1_P21_F02
YSG9013	A111D	MATa	111	ser1Δ0::yPSAT1(variant)-tSER1-NatMX	YAD964	yPSAT1_P21_F04
YSG9014	A111T	MATa	111	ser1Δ0::yPSAT1(variant)-tSER1-NatMX	YAD964	yPSAT1_P21_F05
YSG9015	A111P	MATa	111	ser1Δ0::yPSAT1(variant)-tSER1-NatMX	YAD964	yPSAT1_P21_F06
YSG9016	A111T	MATa	111	ser1Δ0::yPSAT1(variant)-tSER1-NatMX	YAD964	yPSAT1_P21_F07
YSG9017	A111D	MATa	111	ser1Δ0::yPSAT1(variant)-tSER1-NatMX	YAD964	yPSAT1_P21_F08
YSG9020	A111P	MATa	111	ser1Δ0::yPSAT1(variant)-tSER1-NatMX	YAD964	yPSAT1_P21_F11
YSG9021	A111T	MATa	111	ser1Δ0::yPSAT1(variant)-tSER1-NatMX	YAD964	yPSAT1_P21_F12
YSG9022	A111P	MATa	111	ser1Δ0::yPSAT1(variant)-tSER1-NatMX	YAD964	yPSAT1_P21_G01
YSG9023	A111G	MATa	111	ser1Δ0::yPSAT1(variant)-tSER1-NatMX	YAD964	yPSAT1_P21_G02
YSG9024	A111G	MATa	111	ser1Δ0::yPSAT1(variant)-tSER1-NatMX	YAD964	yPSAT1_P21_G03
YSG9025	A111T	MATa	111	ser1Δ0::yPSAT1(variant)-tSER1-NatMX	YAD964	yPSAT1_P21_G04
YSG9026	A111P	MATa	111	ser1Δ0::yPSAT1(variant)-tSER1-NatMX	YAD964	yPSAT1_P21_G05
YSG9027	A111T	MATa	111	ser1Δ0::yPSAT1(variant)-tSER1-NatMX	YAD964	yPSAT1_P21_G06
YSG9028	A111V	MATa	111	ser1Δ0::yPSAT1(variant)-tSER1-NatMX	YAD964	yPSAT1_P21_G07
YSG9029	A111D	MATa	111	ser1Δ0::yPSAT1(variant)-tSER1-NatMX	YAD964	yPSAT1_P21_G08
YSG9030	A111T	MATa	111	ser1Δ0::yPSAT1(variant)-tSER1-NatMX	YAD964	yPSAT1_P21_G09
YSG9031	A112E	MATa	112	ser1Δ0::yPSAT1(variant)-tSER1-NatMX	YAD964	yPSAT1_P21_G10
YSG9032	A112P	MATa	112	ser1Δ0::yPSAT1(variant)-tSER1-NatMX	YAD964	yPSAT1_P21_G11
YSG9033	A112E	MATa	112	ser1Δ0::yPSAT1(variant)-tSER1-NatMX	YAD964	yPSAT1_P21_G12
YSG9034	A112E	MATa	112	ser1Δ0::yPSAT1(variant)-tSER1-NatMX	YAD964	yPSAT1_P21_H01
YSG9035	A112E	MATa	112	ser1Δ0::yPSAT1(variant)-tSER1-NatMX	YAD964	yPSAT1_P21_H02
YSG9036	A112P	MATa	112	ser1Δ0::yPSAT1(variant)-tSER1-NatMX	YAD964	yPSAT1_P21_H03
YSG9037	A112P	MATa	112	ser1Δ0::yPSAT1(variant)-tSER1-NatMX	YAD964	yPSAT1_P21_H04
YSG9038	A112G	MATa	112	ser1Δ0::yPSAT1(variant)-tSER1-NatMX	YAD964	yPSAT1_P21_H05
YSG9039	A112P	MATa	112	ser1Δ0::yPSAT1(variant)-tSER1-NatMX	YAD964	yPSAT1_P21_H06
YSG9040	E113G	MATa	113	ser1Δ0::yPSAT1(variant)-tSER1-NatMX	YAD964	yPSAT1_P21_H07
YSG9042	E113A	MATa	113	ser1Δ0::yPSAT1(variant)-tSER1-NatMX	YAD964	yPSAT1_P21_H09
YSG9043	E113Q	MATa	113	ser1Δ0::yPSAT1(variant)-tSER1-NatMX	YAD964	yPSAT1_P21_H10
YSG9044	E113D	MATa	113	ser1Δ0::yPSAT1(variant)-tSER1-NatMX	YAD964	yPSAT1_P21_H11
YSG9047	C98W	MATa	98	ser1Δ0::yPSAT1(variant)-tSER1-NatMX	YAD964	yPSAT1_P22_A02
YSG9049	C98S	MATa	98	ser1Δ0::yPSAT1(variant)-tSER1-NatMX	YAD964	yPSAT1_P22_A04
YSG9050	C98W	MATa	98	ser1Δ0::yPSAT1(variant)-tSER1-NatMX	YAD964	yPSAT1_P22_A05
YSG9051	C98F	MATa	98	ser1Δ0::yPSAT1(variant)-tSER1-NatMX	YAD964	yPSAT1_P22_A06
YSG9052	C98W	MATa	98	ser1Δ0::yPSAT1(variant)-tSER1-NatMX	YAD964	yPSAT1_P22_A07
YSG9053	C98F	MATa	98	ser1Δ0::yPSAT1(variant)-tSER1-NatMX	YAD964	yPSAT1_P22_A08
YSG9057	C98S	MATa	98	ser1Δ0::yPSAT1(variant)-tSER1-NatMX	YAD964	yPSAT1_P22_A12
YSG9058	C98F	MATa	98	ser1Δ0::yPSAT1(variant)-tSER1-NatMX	YAD964	yPSAT1_P22_B01
YSG9061	A99S	MATa	99	ser1Δ0::yPSAT1(variant)-tSER1-NatMX	YAD964	yPSAT1_P22_B04
YSG9062	A99D	MATa	99	ser1Δ0::yPSAT1(variant)-tSER1-NatMX	YAD964	yPSAT1_P22_B05
YSG9063	A99P	MATa	99	ser1Δ0::yPSAT1(variant)-tSER1-NatMX	YAD964	yPSAT1_P22_B06
YSG9064	A99S	MATa	99	ser1Δ0::yPSAT1(variant)-tSER1-NatMX	YAD964	yPSAT1_P22_B07
YSG9065	A99G	MATa	99	ser1Δ0::yPSAT1(variant)-tSER1-NatMX	YAD964	yPSAT1_P22_B08
YSG9066	A99G	MATa	99	ser1Δ0::yPSAT1(variant)-tSER1-NatMX	YAD964	yPSAT1_P22_B09
YSG9067	A99G	MATa	99	ser1Δ0::yPSAT1(variant)-tSER1-NatMX	YAD964	yPSAT1_P22_B10
YSG9068	A99D	MATa	99	ser1Δ0::yPSAT1(variant)-tSER1-NatMX	YAD964	yPSAT1_P22_B11
YSG9069	A99T	MATa	99	ser1Δ0::yPSAT1(variant)-tSER1-NatMX	YAD964	yPSAT1_P22_B12
YSG9070	A99S	MATa	99	ser1Δ0::yPSAT1(variant)-tSER1-NatMX	YAD964	yPSAT1_P22_C01
YSG9071	A99P	MATa	99	ser1Δ0::yPSAT1(variant)-tSER1-NatMX	YAD964	yPSAT1_P22_C02
YSG9073	A99G	MATa	99	ser1Δ0::yPSAT1(variant)-tSER1-NatMX	YAD964	yPSAT1_P22_C04
YSG9074	A99G	MATa	99	ser1Δ0::yPSAT1(variant)-tSER1-NatMX	YAD964	yPSAT1_P22_C05
YSG9075	A99D	MATa	99	ser1Δ0::yPSAT1(variant)-tSER1-NatMX	YAD964	yPSAT1_P22_C06
YSG9076	D100H	MATa	100	ser1Δ0::yPSAT1(variant)-tSER1-NatMX	YAD964	yPSAT1_P22_C07
YSG9077	D100G	MATa	100	ser1Δ0::yPSAT1(variant)-tSER1-NatMX	YAD964	yPSAT1_P22_C08
YSG9078	D100V	MATa	100	ser1Δ0::yPSAT1(variant)-tSER1-NatMX	YAD964	yPSAT1_P22_C09
YSG9080	D100E	MATa	100	ser1Δ0::yPSAT1(variant)-tSER1-NatMX	YAD964	yPSAT1_P22_C11
YSG9081	D100G	MATa	100	ser1Δ0::yPSAT1(variant)-tSER1-NatMX	YAD964	yPSAT1_P22_C12
YSG9082	D100Y	MATa	100	ser1Δ0::yPSAT1(variant)-tSER1-NatMX	YAD964	yPSAT1_P22_D01
YSG9083	D100G	MATa	100	ser1Δ0::yPSAT1(variant)-tSER1-NatMX	YAD964	yPSAT1_P22_D02
YSG9085	D100G	MATa	100	ser1Δ0::yPSAT1(variant)-tSER1-NatMX	YAD964	yPSAT1_P22_D04
YSG9086	D100Y	MATa	100	ser1Δ0::yPSAT1(variant)-tSER1-NatMX	YAD964	yPSAT1_P22_D05
YSG9087	D100V	MATa	100	ser1Δ0::yPSAT1(variant)-tSER1-NatMX	YAD964	yPSAT1_P22_D06
YSG9089	D100E	MATa	100	ser1Δ0::yPSAT1(variant)-tSER1-NatMX	YAD964	yPSAT1_P22_D08
YSG9090	D100N	MATa	100	ser1Δ0::yPSAT1(variant)-tSER1-NatMX	YAD964	yPSAT1_P22_D09
YSG9091	D100N	MATa	100	ser1Δ0::yPSAT1(variant)-tSER1-NatMX	YAD964	yPSAT1_P22_D10
YSG9092	D100G	MATa	100	ser1Δ0::yPSAT1(variant)-tSER1-NatMX	YAD964	yPSAT1_P22_D11
YSG9093	D100E	MATa	100	ser1Δ0::yPSAT1(variant)-tSER1-NatMX	YAD964	yPSAT1_P22_D12
YSG9094	Y101N	MATa	101	ser1Δ0::yPSAT1(variant)-tSER1-NatMX	YAD964	yPSAT1_P22_E01
YSG9095	Y101N	MATa	101	ser1Δ0::yPSAT1(variant)-tSER1-NatMX	YAD964	yPSAT1_P22_E02
YSG9096	Y101D	MATa	101	ser1Δ0::yPSAT1(variant)-tSER1-NatMX	YAD964	yPSAT1_P22_E03
YSG9097	Y101N	MATa	101	ser1Δ0::yPSAT1(variant)-tSER1-NatMX	YAD964	yPSAT1_P22_E04
YSG9101	Y101H	MATa	101	ser1Δ0::yPSAT1(variant)-tSER1-NatMX	YAD964	yPSAT1_P22_E08
YSG9102	Y101H	MATa	101	ser1Δ0::yPSAT1(variant)-tSER1-NatMX	YAD964	yPSAT1_P22_E09
YSG9103	Y101F	MATa	101	ser1Δ0::yPSAT1(variant)-tSER1-NatMX	YAD964	yPSAT1_P22_E10
YSG9104	Y101H	MATa	101	ser1Δ0::yPSAT1(variant)-tSER1-NatMX	YAD964	yPSAT1_P22_E11
YSG9105	Y101N	MATa	101	ser1Δ0::yPSAT1(variant)-tSER1-NatMX	YAD964	yPSAT1_P22_E12
YSG9106	Y101S	MATa	101	ser1Δ0::yPSAT1(variant)-tSER1-NatMX	YAD964	yPSAT1_P22_F01
YSG9109	Y101C	MATa	101	ser1Δ0::yPSAT1(variant)-tSER1-NatMX	YAD964	yPSAT1_P22_F04
YSG9110	Y101S	MATa	101	ser1Δ0::yPSAT1(variant)-tSER1-NatMX	YAD964	yPSAT1_P22_F05
YSG9111	Y101F	MATa	101	ser1Δ0::yPSAT1(variant)-tSER1-NatMX	YAD964	yPSAT1_P22_F06
YSG9112	A106V	MATa	106	ser1Δ0::yPSAT1(variant)-tSER1-NatMX	YAD964	yPSAT1_P22_F07
YSG9113	A106V	MATa	106	ser1Δ0::yPSAT1(variant)-tSER1-NatMX	YAD964	yPSAT1_P22_F08
YSG9114	A106D	MATa	106	ser1Δ0::yPSAT1(variant)-tSER1-NatMX	YAD964	yPSAT1_P22_F09
YSG9116	A106G	MATa	106	ser1Δ0::yPSAT1(variant)-tSER1-NatMX	YAD964	yPSAT1_P22_F11
YSG9117	A106P	MATa	106	ser1Δ0::yPSAT1(variant)-tSER1-NatMX	YAD964	yPSAT1_P22_F12
YSG9119	A106D	MATa	106	ser1Δ0::yPSAT1(variant)-tSER1-NatMX	YAD964	yPSAT1_P22_G02
YSG9120	A106D	MATa	106	ser1Δ0::yPSAT1(variant)-tSER1-NatMX	YAD964	yPSAT1_P22_G03
YSG9121	A106V	MATa	106	ser1Δ0::yPSAT1(variant)-tSER1-NatMX	YAD964	yPSAT1_P22_G04
YSG9123	A106D	MATa	106	ser1Δ0::yPSAT1(variant)-tSER1-NatMX	YAD964	yPSAT1_P22_G06
YSG9124	W107R	MATa	107	ser1Δ0::yPSAT1(variant)-tSER1-NatMX	YAD964	yPSAT1_P22_G07
YSG9125	W107C	MATa	107	ser1Δ0::yPSAT1(variant)-tSER1-NatMX	YAD964	yPSAT1_P22_G08
YSG9126	W107S	MATa	107	ser1Δ0::yPSAT1(variant)-tSER1-NatMX	YAD964	yPSAT1_P22_G09
YSG9127	W107R	MATa	107	ser1Δ0::yPSAT1(variant)-tSER1-NatMX	YAD964	yPSAT1_P22_G10
YSG9128	W107R	MATa	107	ser1Δ0::yPSAT1(variant)-tSER1-NatMX	YAD964	yPSAT1_P22_G11
YSG9129	W107C	MATa	107	ser1Δ0::yPSAT1(variant)-tSER1-NatMX	YAD964	yPSAT1_P22_G12
YSG9130	W107L	MATa	107	ser1Δ0::yPSAT1(variant)-tSER1-NatMX	YAD964	yPSAT1_P22_H01
YSG9131	W107S	MATa	107	ser1Δ0::yPSAT1(variant)-tSER1-NatMX	YAD964	yPSAT1_P22_H02
YSG9132	W107C	MATa	107	ser1Δ0::yPSAT1(variant)-tSER1-NatMX	YAD964	yPSAT1_P22_H03
YSG9134	W107S	MATa	107	ser1Δ0::yPSAT1(variant)-tSER1-NatMX	YAD964	yPSAT1_P22_H05
YSG9135	W107L	MATa	107	ser1Δ0::yPSAT1(variant)-tSER1-NatMX	YAD964	yPSAT1_P22_H06
YSG9136	W107R	MATa	107	ser1Δ0::yPSAT1(variant)-tSER1-NatMX	YAD964	yPSAT1_P22_H07
YSG9137	W107C	MATa	107	ser1Δ0::yPSAT1(variant)-tSER1-NatMX	YAD964	yPSAT1_P22_H08
YSG9138	W107R	MATa	107	ser1Δ0::yPSAT1(variant)-tSER1-NatMX	YAD964	yPSAT1_P22_H09
YSG9139	S108T	MATa	108	ser1Δ0::yPSAT1(variant)-tSER1-NatMX	YAD964	yPSAT1_P22_H10
YSG9140	S108T	MATa	108	ser1Δ0::yPSAT1(variant)-tSER1-NatMX	YAD964	yPSAT1_P22_H11
YSG9148	H125R	MATa	125	ser1Δ0::yPSAT1(variant)-tSER1-NatMX	YAD964	yPSAT1_P23_A07
YSG9149	H125L	MATa	125	ser1Δ0::yPSAT1(variant)-tSER1-NatMX	YAD964	yPSAT1_P23_A08
YSG9150	H125Q	MATa	125	ser1Δ0::yPSAT1(variant)-tSER1-NatMX	YAD964	yPSAT1_P23_A09
YSG9151	H125P	MATa	125	ser1Δ0::yPSAT1(variant)-tSER1-NatMX	YAD964	yPSAT1_P23_A10
YSG9152	H125N	MATa	125	ser1Δ0::yPSAT1(variant)-tSER1-NatMX	YAD964	yPSAT1_P23_A11
YSG9153	H125Q	MATa	125	ser1Δ0::yPSAT1(variant)-tSER1-NatMX	YAD964	yPSAT1_P23_A12
YSG9154	H125D	MATa	125	ser1Δ0::yPSAT1(variant)-tSER1-NatMX	YAD964	yPSAT1_P23_B01
YSG9157	H125N	MATa	125	ser1Δ0::yPSAT1(variant)-tSER1-NatMX	YAD964	yPSAT1_P23_B04
YSG9158	H125Q	MATa	125	ser1Δ0::yPSAT1(variant)-tSER1-NatMX	YAD964	yPSAT1_P23_B05
YSG9159	H125N	MATa	125	ser1Δ0::yPSAT1(variant)-tSER1-NatMX	YAD964	yPSAT1_P23_B06
YSG9160	S130N	MATa	130	ser1Δ0::yPSAT1(variant)-tSER1-NatMX	YAD964	yPSAT1_P23_B07
YSG9161	S130C	MATa	130	ser1Δ0::yPSAT1(variant)-tSER1-NatMX	YAD964	yPSAT1_P23_B08
YSG9162	S130T	MATa	130	ser1Δ0::yPSAT1(variant)-tSER1-NatMX	YAD964	yPSAT1_P23_B09
YSG9163	S130R	MATa	130	ser1Δ0::yPSAT1(variant)-tSER1-NatMX	YAD964	yPSAT1_P23_B10
YSG9164	S130N	MATa	130	ser1Δ0::yPSAT1(variant)-tSER1-NatMX	YAD964	yPSAT1_P23_B11
YSG9165	S130G	MATa	130	ser1Δ0::yPSAT1(variant)-tSER1-NatMX	YAD964	yPSAT1_P23_B12
YSG9166	S130N	MATa	130	ser1Δ0::yPSAT1(variant)-tSER1-NatMX	YAD964	yPSAT1_P23_C01
YSG9167	S130I	MATa	130	ser1Δ0::yPSAT1(variant)-tSER1-NatMX	YAD964	yPSAT1_P23_C02
YSG9169	S130I	MATa	130	ser1Δ0::yPSAT1(variant)-tSER1-NatMX	YAD964	yPSAT1_P23_C04
YSG9170	S130R	MATa	130	ser1Δ0::yPSAT1(variant)-tSER1-NatMX	YAD964	yPSAT1_P23_C05
YSG9171	S130N	MATa	130	ser1Δ0::yPSAT1(variant)-tSER1-NatMX	YAD964	yPSAT1_P23_C06
YSG9173	S130N	MATa	130	ser1Δ0::yPSAT1(variant)-tSER1-NatMX	YAD964	yPSAT1_P23_C08
YSG9174	S130C	MATa	130	ser1Δ0::yPSAT1(variant)-tSER1-NatMX	YAD964	yPSAT1_P23_C09
YSG9176	S130C	MATa	130	ser1Δ0::yPSAT1(variant)-tSER1-NatMX	YAD964	yPSAT1_P23_C11
YSG9177	S130T	MATa	130	ser1Δ0::yPSAT1(variant)-tSER1-NatMX	YAD964	yPSAT1_P23_C12
YSG9178	I134M	MATa	134	ser1Δ0::yPSAT1(variant)-tSER1-NatMX	YAD964	yPSAT1_P23_D01
YSG9179	I134S	MATa	134	ser1Δ0::yPSAT1(variant)-tSER1-NatMX	YAD964	yPSAT1_P23_D02
YSG9180	I134T	MATa	134	ser1Δ0::yPSAT1(variant)-tSER1-NatMX	YAD964	yPSAT1_P23_D03
YSG9181	I134V	MATa	134	ser1Δ0::yPSAT1(variant)-tSER1-NatMX	YAD964	yPSAT1_P23_D04
YSG9182	I134S	MATa	134	ser1Δ0::yPSAT1(variant)-tSER1-NatMX	YAD964	yPSAT1_P23_D05
YSG9183	I134F	MATa	134	ser1Δ0::yPSAT1(variant)-tSER1-NatMX	YAD964	yPSAT1_P23_D06
YSG9185	I134N	MATa	134	ser1Δ0::yPSAT1(variant)-tSER1-NatMX	YAD964	yPSAT1_P23_D08
YSG9186	I134S	MATa	134	ser1Δ0::yPSAT1(variant)-tSER1-NatMX	YAD964	yPSAT1_P23_D09
YSG9187	I134S	MATa	134	ser1Δ0::yPSAT1(variant)-tSER1-NatMX	YAD964	yPSAT1_P23_D10
YSG9188	I134V	MATa	134	ser1Δ0::yPSAT1(variant)-tSER1-NatMX	YAD964	yPSAT1_P23_D11
YSG9189	I134L	MATa	134	ser1Δ0::yPSAT1(variant)-tSER1-NatMX	YAD964	yPSAT1_P23_D12
YSG9190	I134N	MATa	134	ser1Δ0::yPSAT1(variant)-tSER1-NatMX	YAD964	yPSAT1_P23_E01
YSG9191	I134S	MATa	134	ser1Δ0::yPSAT1(variant)-tSER1-NatMX	YAD964	yPSAT1_P23_E02
YSG9193	P137A	MATa	137	ser1Δ0::yPSAT1(variant)-tSER1-NatMX	YAD964	yPSAT1_P23_E04
YSG9194	P137L	MATa	137	ser1Δ0::yPSAT1(variant)-tSER1-NatMX	YAD964	yPSAT1_P23_E05
YSG9195	P137L	MATa	137	ser1Δ0::yPSAT1(variant)-tSER1-NatMX	YAD964	yPSAT1_P23_E06
YSG9197	T132P	MATa	132	ser1Δ0::yPSAT1(variant)-tSER1-NatMX	YAD964	yPSAT1_P23_E08
YSG9199	T132K	MATa	132	ser1Δ0::yPSAT1(variant)-tSER1-NatMX	YAD964	yPSAT1_P23_E10
YSG9200	T132K	MATa	132	ser1Δ0::yPSAT1(variant)-tSER1-NatMX	YAD964	yPSAT1_P23_E11
YSG9201	T132I	MATa	132	ser1Δ0::yPSAT1(variant)-tSER1-NatMX	YAD964	yPSAT1_P23_E12
YSG9203	T132A	MATa	132	ser1Δ0::yPSAT1(variant)-tSER1-NatMX	YAD964	yPSAT1_P23_F02
YSG9205	T132A	MATa	132	ser1Δ0::yPSAT1(variant)-tSER1-NatMX	YAD964	yPSAT1_P23_F04
YSG9206	T132S	MATa	132	ser1Δ0::yPSAT1(variant)-tSER1-NatMX	YAD964	yPSAT1_P23_F05
YSG9207	T132I	MATa	132	ser1Δ0::yPSAT1(variant)-tSER1-NatMX	YAD964	yPSAT1_P23_F06
YSG9208	T132A	MATa	132	ser1Δ0::yPSAT1(variant)-tSER1-NatMX	YAD964	yPSAT1_P23_F07
YSG9209	T132K	MATa	132	ser1Δ0::yPSAT1(variant)-tSER1-NatMX	YAD964	yPSAT1_P23_F08
YSG9210	T132A	MATa	132	ser1Δ0::yPSAT1(variant)-tSER1-NatMX	YAD964	yPSAT1_P23_F09
YSG9212	K133I	MATa	133	ser1Δ0::yPSAT1(variant)-tSER1-NatMX	YAD964	yPSAT1_P23_F11
YSG9213	K133Q	MATa	133	ser1Δ0::yPSAT1(variant)-tSER1-NatMX	YAD964	yPSAT1_P23_F12
YSG9214	K133E	MATa	133	ser1Δ0::yPSAT1(variant)-tSER1-NatMX	YAD964	yPSAT1_P23_G01
YSG9215	K133R	MATa	133	ser1Δ0::yPSAT1(variant)-tSER1-NatMX	YAD964	yPSAT1_P23_G02
YSG9216	K133N	MATa	133	ser1Δ0::yPSAT1(variant)-tSER1-NatMX	YAD964	yPSAT1_P23_G03
YSG9217	K133Q	MATa	133	ser1Δ0::yPSAT1(variant)-tSER1-NatMX	YAD964	yPSAT1_P23_G04
YSG9218	K133N	MATa	133	ser1Δ0::yPSAT1(variant)-tSER1-NatMX	YAD964	yPSAT1_P23_G05
YSG9219	K133Q	MATa	133	ser1Δ0::yPSAT1(variant)-tSER1-NatMX	YAD964	yPSAT1_P23_G06
YSG9220	K133R	MATa	133	ser1Δ0::yPSAT1(variant)-tSER1-NatMX	YAD964	yPSAT1_P23_G07
YSG9221	K133I	MATa	133	ser1Δ0::yPSAT1(variant)-tSER1-NatMX	YAD964	yPSAT1_P23_G08
YSG9222	K133T	MATa	133	ser1Δ0::yPSAT1(variant)-tSER1-NatMX	YAD964	yPSAT1_P23_G09
YSG9223	K133Q	MATa	133	ser1Δ0::yPSAT1(variant)-tSER1-NatMX	YAD964	yPSAT1_P23_G10
YSG9224	K133I	MATa	133	ser1Δ0::yPSAT1(variant)-tSER1-NatMX	YAD964	yPSAT1_P23_G11
YSG9226	K133I	MATa	133	ser1Δ0::yPSAT1(variant)-tSER1-NatMX	YAD964	yPSAT1_P23_H01
YSG9227	K133R	MATa	133	ser1Δ0::yPSAT1(variant)-tSER1-NatMX	YAD964	yPSAT1_P23_H02
YSG9228	K133E	MATa	133	ser1Δ0::yPSAT1(variant)-tSER1-NatMX	YAD964	yPSAT1_P23_H03
YSG9229	S138N	MATa	138	ser1Δ0::yPSAT1(variant)-tSER1-NatMX	YAD964	yPSAT1_P23_H04
YSG9230	S138I	MATa	138	ser1Δ0::yPSAT1(variant)-tSER1-NatMX	YAD964	yPSAT1_P23_H05
YSG9231	S138C	MATa	138	ser1Δ0::yPSAT1(variant)-tSER1-NatMX	YAD964	yPSAT1_P23_H06
YSG9232	S138G	MATa	138	ser1Δ0::yPSAT1(variant)-tSER1-NatMX	YAD964	yPSAT1_P23_H07
YSG9233	S138G	MATa	138	ser1Δ0::yPSAT1(variant)-tSER1-NatMX	YAD964	yPSAT1_P23_H08
YSG9234	S138I	MATa	138	ser1Δ0::yPSAT1(variant)-tSER1-NatMX	YAD964	yPSAT1_P23_H09
YSG9235	S138T	MATa	138	ser1Δ0::yPSAT1(variant)-tSER1-NatMX	YAD964	yPSAT1_P23_H10
YSG9236	S138I	MATa	138	ser1Δ0::yPSAT1(variant)-tSER1-NatMX	YAD964	yPSAT1_P23_H11
YSG9239	S138G	MATa	138	ser1Δ0::yPSAT1(variant)-tSER1-NatMX	YAD964	yPSAT1_P24_A02
YSG9240	S138C	MATa	138	ser1Δ0::yPSAT1(variant)-tSER1-NatMX	YAD964	yPSAT1_P24_A03
YSG9241	S138C	MATa	138	ser1Δ0::yPSAT1(variant)-tSER1-NatMX	YAD964	yPSAT1_P24_A04
YSG9242	S138N	MATa	138	ser1Δ0::yPSAT1(variant)-tSER1-NatMX	YAD964	yPSAT1_P24_A05
YSG9243	S138G	MATa	138	ser1Δ0::yPSAT1(variant)-tSER1-NatMX	YAD964	yPSAT1_P24_A06
YSG9244	S138I	MATa	138	ser1Δ0::yPSAT1(variant)-tSER1-NatMX	YAD964	yPSAT1_P24_A07
YSG9245	S138I	MATa	138	ser1Δ0::yPSAT1(variant)-tSER1-NatMX	YAD964	yPSAT1_P24_A08
YSG9246	S138T	MATa	138	ser1Δ0::yPSAT1(variant)-tSER1-NatMX	YAD964	yPSAT1_P24_A09
YSG9247	T139S	MATa	139	ser1Δ0::yPSAT1(variant)-tSER1-NatMX	YAD964	yPSAT1_P24_A10
YSG9248	T139N	MATa	139	ser1Δ0::yPSAT1(variant)-tSER1-NatMX	YAD964	yPSAT1_P24_A11
YSG9249	T139N	MATa	139	ser1Δ0::yPSAT1(variant)-tSER1-NatMX	YAD964	yPSAT1_P24_A12
YSG9250	T139P	MATa	139	ser1Δ0::yPSAT1(variant)-tSER1-NatMX	YAD964	yPSAT1_P24_B01
YSG9251	T139A	MATa	139	ser1Δ0::yPSAT1(variant)-tSER1-NatMX	YAD964	yPSAT1_P24_B02
YSG9252	T139A	MATa	139	ser1Δ0::yPSAT1(variant)-tSER1-NatMX	YAD964	yPSAT1_P24_B03
YSG9253	T139A	MATa	139	ser1Δ0::yPSAT1(variant)-tSER1-NatMX	YAD964	yPSAT1_P24_B04
YSG9254	T139I	MATa	139	ser1Δ0::yPSAT1(variant)-tSER1-NatMX	YAD964	yPSAT1_P24_B05
YSG9255	T139P	MATa	139	ser1Δ0::yPSAT1(variant)-tSER1-NatMX	YAD964	yPSAT1_P24_B06
YSG9256	T139N	MATa	139	ser1Δ0::yPSAT1(variant)-tSER1-NatMX	YAD964	yPSAT1_P24_B07
YSG9257	T139N	MATa	139	ser1Δ0::yPSAT1(variant)-tSER1-NatMX	YAD964	yPSAT1_P24_B08
YSG9258	T139N	MATa	139	ser1Δ0::yPSAT1(variant)-tSER1-NatMX	YAD964	yPSAT1_P24_B09
YSG9259	T139P	MATa	139	ser1Δ0::yPSAT1(variant)-tSER1-NatMX	YAD964	yPSAT1_P24_B10
YSG9260	T139P	MATa	139	ser1Δ0::yPSAT1(variant)-tSER1-NatMX	YAD964	yPSAT1_P24_B11
YSG9261	T139P	MATa	139	ser1Δ0::yPSAT1(variant)-tSER1-NatMX	YAD964	yPSAT1_P24_B12
YSG9262	W140G	MATa	140	ser1Δ0::yPSAT1(variant)-tSER1-NatMX	YAD964	yPSAT1_P24_C01
YSG9265	W140C	MATa	140	ser1Δ0::yPSAT1(variant)-tSER1-NatMX	YAD964	yPSAT1_P24_C04
YSG9266	W140R	MATa	140	ser1Δ0::yPSAT1(variant)-tSER1-NatMX	YAD964	yPSAT1_P24_C05
YSG9268	W140G	MATa	140	ser1Δ0::yPSAT1(variant)-tSER1-NatMX	YAD964	yPSAT1_P24_C07
YSG9269	W140C	MATa	140	ser1Δ0::yPSAT1(variant)-tSER1-NatMX	YAD964	yPSAT1_P24_C08
YSG9270	W140C	MATa	140	ser1Δ0::yPSAT1(variant)-tSER1-NatMX	YAD964	yPSAT1_P24_C09
YSG9272	W140C	MATa	140	ser1Δ0::yPSAT1(variant)-tSER1-NatMX	YAD964	yPSAT1_P24_C11
YSG9274	W140R	MATa	140	ser1Δ0::yPSAT1(variant)-tSER1-NatMX	YAD964	yPSAT1_P24_D01
YSG9275	W140G	MATa	140	ser1Δ0::yPSAT1(variant)-tSER1-NatMX	YAD964	yPSAT1_P24_D02
YSG9276	W140G	MATa	140	ser1Δ0::yPSAT1(variant)-tSER1-NatMX	YAD964	yPSAT1_P24_D03
YSG9277	N141Y	MATa	141	ser1Δ0::yPSAT1(variant)-tSER1-NatMX	YAD964	yPSAT1_P24_D04
YSG9278	N141D	MATa	141	ser1Δ0::yPSAT1(variant)-tSER1-NatMX	YAD964	yPSAT1_P24_D05
YSG9279	N141K	MATa	141	ser1Δ0::yPSAT1(variant)-tSER1-NatMX	YAD964	yPSAT1_P24_D06
YSG9280	N141H	MATa	141	ser1Δ0::yPSAT1(variant)-tSER1-NatMX	YAD964	yPSAT1_P24_D07
YSG9281	N141S	MATa	141	ser1Δ0::yPSAT1(variant)-tSER1-NatMX	YAD964	yPSAT1_P24_D08
YSG9282	N141H	MATa	141	ser1Δ0::yPSAT1(variant)-tSER1-NatMX	YAD964	yPSAT1_P24_D09
YSG9283	N141Y	MATa	141	ser1Δ0::yPSAT1(variant)-tSER1-NatMX	YAD964	yPSAT1_P24_D10
YSG9284	N141K	MATa	141	ser1Δ0::yPSAT1(variant)-tSER1-NatMX	YAD964	yPSAT1_P24_D11
YSG9285	N141H	MATa	141	ser1Δ0::yPSAT1(variant)-tSER1-NatMX	YAD964	yPSAT1_P24_D12
YSG9286	N141I	MATa	141	ser1Δ0::yPSAT1(variant)-tSER1-NatMX	YAD964	yPSAT1_P24_E01
YSG9287	N141H	MATa	141	ser1Δ0::yPSAT1(variant)-tSER1-NatMX	YAD964	yPSAT1_P24_E02
YSG9288	N141H	MATa	141	ser1Δ0::yPSAT1(variant)-tSER1-NatMX	YAD964	yPSAT1_P24_E03
YSG9289	N141I	MATa	141	ser1Δ0::yPSAT1(variant)-tSER1-NatMX	YAD964	yPSAT1_P24_E04
YSG9292	N141H	MATa	141	ser1Δ0::yPSAT1(variant)-tSER1-NatMX	YAD964	yPSAT1_P24_E07
YSG9293	N141S	MATa	141	ser1Δ0::yPSAT1(variant)-tSER1-NatMX	YAD964	yPSAT1_P24_E08
YSG9294	N141D	MATa	141	ser1Δ0::yPSAT1(variant)-tSER1-NatMX	YAD964	yPSAT1_P24_E09
YSG9295	N141K	MATa	141	ser1Δ0::yPSAT1(variant)-tSER1-NatMX	YAD964	yPSAT1_P24_E10
YSG9296	N141H	MATa	141	ser1Δ0::yPSAT1(variant)-tSER1-NatMX	YAD964	yPSAT1_P24_E11
YSG9297	N141D	MATa	141	ser1Δ0::yPSAT1(variant)-tSER1-NatMX	YAD964	yPSAT1_P24_E12
YSG9298	A146P	MATa	146	ser1Δ0::yPSAT1(variant)-tSER1-NatMX	YAD964	yPSAT1_P24_F01
YSG9299	A146D	MATa	146	ser1Δ0::yPSAT1(variant)-tSER1-NatMX	YAD964	yPSAT1_P24_F02
YSG9301	A146S	MATa	146	ser1Δ0::yPSAT1(variant)-tSER1-NatMX	YAD964	yPSAT1_P24_F04
YSG9304	A146G	MATa	146	ser1Δ0::yPSAT1(variant)-tSER1-NatMX	YAD964	yPSAT1_P24_F07
YSG9305	A146V	MATa	146	ser1Δ0::yPSAT1(variant)-tSER1-NatMX	YAD964	yPSAT1_P24_F08
YSG9306	A146G	MATa	146	ser1Δ0::yPSAT1(variant)-tSER1-NatMX	YAD964	yPSAT1_P24_F09
YSG9308	A146S	MATa	146	ser1Δ0::yPSAT1(variant)-tSER1-NatMX	YAD964	yPSAT1_P24_F11
YSG9309	A146T	MATa	146	ser1Δ0::yPSAT1(variant)-tSER1-NatMX	YAD964	yPSAT1_P24_F12
YSG9310	A146D	MATa	146	ser1Δ0::yPSAT1(variant)-tSER1-NatMX	YAD964	yPSAT1_P24_G01
YSG9311	A146V	MATa	146	ser1Δ0::yPSAT1(variant)-tSER1-NatMX	YAD964	yPSAT1_P24_G02
YSG9312	A146T	MATa	146	ser1Δ0::yPSAT1(variant)-tSER1-NatMX	YAD964	yPSAT1_P24_G03
YSG9313	A146T	MATa	146	ser1Δ0::yPSAT1(variant)-tSER1-NatMX	YAD964	yPSAT1_P24_G04
YSG9314	A146D	MATa	146	ser1Δ0::yPSAT1(variant)-tSER1-NatMX	YAD964	yPSAT1_P24_G05
YSG9315	A146T	MATa	146	ser1Δ0::yPSAT1(variant)-tSER1-NatMX	YAD964	yPSAT1_P24_G06
YSG9317	S147F	MATa	147	ser1Δ0::yPSAT1(variant)-tSER1-NatMX	YAD964	yPSAT1_P24_G08
YSG9318	S147P	MATa	147	ser1Δ0::yPSAT1(variant)-tSER1-NatMX	YAD964	yPSAT1_P24_G09
YSG9319	S147P	MATa	147	ser1Δ0::yPSAT1(variant)-tSER1-NatMX	YAD964	yPSAT1_P24_G10
YSG9320	S147P	MATa	147	ser1Δ0::yPSAT1(variant)-tSER1-NatMX	YAD964	yPSAT1_P24_G11
YSG9321	S147F	MATa	147	ser1Δ0::yPSAT1(variant)-tSER1-NatMX	YAD964	yPSAT1_P24_G12
YSG9322	S147P	MATa	147	ser1Δ0::yPSAT1(variant)-tSER1-NatMX	YAD964	yPSAT1_P24_H01
YSG9323	S147C	MATa	147	ser1Δ0::yPSAT1(variant)-tSER1-NatMX	YAD964	yPSAT1_P24_H02
YSG9324	S147C	MATa	147	ser1Δ0::yPSAT1(variant)-tSER1-NatMX	YAD964	yPSAT1_P24_H03
YSG9325	S147P	MATa	147	ser1Δ0::yPSAT1(variant)-tSER1-NatMX	YAD964	yPSAT1_P24_H04
YSG9326	S147F	MATa	147	ser1Δ0::yPSAT1(variant)-tSER1-NatMX	YAD964	yPSAT1_P24_H05
YSG9327	S147C	MATa	147	ser1Δ0::yPSAT1(variant)-tSER1-NatMX	YAD964	yPSAT1_P24_H06
YSG9328	Y148S	MATa	148	ser1Δ0::yPSAT1(variant)-tSER1-NatMX	YAD964	yPSAT1_P24_H07
YSG9330	Y148H	MATa	148	ser1Δ0::yPSAT1(variant)-tSER1-NatMX	YAD964	yPSAT1_P24_H09
YSG9331	Y148S	MATa	148	ser1Δ0::yPSAT1(variant)-tSER1-NatMX	YAD964	yPSAT1_P24_H10
YSG9332	Y148C	MATa	148	ser1Δ0::yPSAT1(variant)-tSER1-NatMX	YAD964	yPSAT1_P24_H11
YSG9335	P126H	MATa	126	ser1Δ0::yPSAT1(variant)-tSER1-NatMX	YAD964	yPSAT1_P25_A02
YSG9337	P126H	MATa	126	ser1Δ0::yPSAT1(variant)-tSER1-NatMX	YAD964	yPSAT1_P25_A04
YSG9340	P126H	MATa	126	ser1Δ0::yPSAT1(variant)-tSER1-NatMX	YAD964	yPSAT1_P25_A07
YSG9341	P126H	MATa	126	ser1Δ0::yPSAT1(variant)-tSER1-NatMX	YAD964	yPSAT1_P25_A08
YSG9343	P126H	MATa	126	ser1Δ0::yPSAT1(variant)-tSER1-NatMX	YAD964	yPSAT1_P25_A10
YSG9344	P126R	MATa	126	ser1Δ0::yPSAT1(variant)-tSER1-NatMX	YAD964	yPSAT1_P25_A11
YSG9345	P126R	MATa	126	ser1Δ0::yPSAT1(variant)-tSER1-NatMX	YAD964	yPSAT1_P25_A12
YSG9346	P126A	MATa	126	ser1Δ0::yPSAT1(variant)-tSER1-NatMX	YAD964	yPSAT1_P25_B01
YSG9348	P126R	MATa	126	ser1Δ0::yPSAT1(variant)-tSER1-NatMX	YAD964	yPSAT1_P25_B03
YSG9350	K127Q	MATa	127	ser1Δ0::yPSAT1(variant)-tSER1-NatMX	YAD964	yPSAT1_P25_B05
YSG9351	K127R	MATa	127	ser1Δ0::yPSAT1(variant)-tSER1-NatMX	YAD964	yPSAT1_P25_B06
YSG9352	K127E	MATa	127	ser1Δ0::yPSAT1(variant)-tSER1-NatMX	YAD964	yPSAT1_P25_B07
YSG9353	K127T	MATa	127	ser1Δ0::yPSAT1(variant)-tSER1-NatMX	YAD964	yPSAT1_P25_B08
YSG9354	K127T	MATa	127	ser1Δ0::yPSAT1(variant)-tSER1-NatMX	YAD964	yPSAT1_P25_B09
YSG9357	K127R	MATa	127	ser1Δ0::yPSAT1(variant)-tSER1-NatMX	YAD964	yPSAT1_P25_B12
YSG9358	K127N	MATa	127	ser1Δ0::yPSAT1(variant)-tSER1-NatMX	YAD964	yPSAT1_P25_C01
YSG9359	K127E	MATa	127	ser1Δ0::yPSAT1(variant)-tSER1-NatMX	YAD964	yPSAT1_P25_C02
YSG9361	K127E	MATa	127	ser1Δ0::yPSAT1(variant)-tSER1-NatMX	YAD964	yPSAT1_P25_C04
YSG9363	K127T	MATa	127	ser1Δ0::yPSAT1(variant)-tSER1-NatMX	YAD964	yPSAT1_P25_C06
YSG9364	K127T	MATa	127	ser1Δ0::yPSAT1(variant)-tSER1-NatMX	YAD964	yPSAT1_P25_C07
YSG9365	K127Q	MATa	127	ser1Δ0::yPSAT1(variant)-tSER1-NatMX	YAD964	yPSAT1_P25_C08
YSG9366	K127E	MATa	127	ser1Δ0::yPSAT1(variant)-tSER1-NatMX	YAD964	yPSAT1_P25_C09
YSG9368	L128R	MATa	128	ser1Δ0::yPSAT1(variant)-tSER1-NatMX	YAD964	yPSAT1_P25_C11
YSG9370	L128I	MATa	128	ser1Δ0::yPSAT1(variant)-tSER1-NatMX	YAD964	yPSAT1_P25_D01
YSG9371	L128I	MATa	128	ser1Δ0::yPSAT1(variant)-tSER1-NatMX	YAD964	yPSAT1_P25_D02
YSG9372	L128I	MATa	128	ser1Δ0::yPSAT1(variant)-tSER1-NatMX	YAD964	yPSAT1_P25_D03
YSG9373	L128I	MATa	128	ser1Δ0::yPSAT1(variant)-tSER1-NatMX	YAD964	yPSAT1_P25_D04
YSG9374	L128R	MATa	128	ser1Δ0::yPSAT1(variant)-tSER1-NatMX	YAD964	yPSAT1_P25_D05
YSG9375	L128R	MATa	128	ser1Δ0::yPSAT1(variant)-tSER1-NatMX	YAD964	yPSAT1_P25_D06
YSG9376	L128I	MATa	128	ser1Δ0::yPSAT1(variant)-tSER1-NatMX	YAD964	yPSAT1_P25_D07
YSG9378	L128H	MATa	128	ser1Δ0::yPSAT1(variant)-tSER1-NatMX	YAD964	yPSAT1_P25_D09
YSG9379	L128R	MATa	128	ser1Δ0::yPSAT1(variant)-tSER1-NatMX	YAD964	yPSAT1_P25_D10
YSG9380	L128H	MATa	128	ser1Δ0::yPSAT1(variant)-tSER1-NatMX	YAD964	yPSAT1_P25_D11
YSG9381	L128V	MATa	128	ser1Δ0::yPSAT1(variant)-tSER1-NatMX	YAD964	yPSAT1_P25_D12
YSG9382	L128I	MATa	128	ser1Δ0::yPSAT1(variant)-tSER1-NatMX	YAD964	yPSAT1_P25_E01
YSG9384	G129V	MATa	129	ser1Δ0::yPSAT1(variant)-tSER1-NatMX	YAD964	yPSAT1_P25_E03
YSG9385	G129V	MATa	129	ser1Δ0::yPSAT1(variant)-tSER1-NatMX	YAD964	yPSAT1_P25_E04
YSG9387	G129A	MATa	129	ser1Δ0::yPSAT1(variant)-tSER1-NatMX	YAD964	yPSAT1_P25_E06
YSG9388	G129V	MATa	129	ser1Δ0::yPSAT1(variant)-tSER1-NatMX	YAD964	yPSAT1_P25_E07
YSG9389	G129V	MATa	129	ser1Δ0::yPSAT1(variant)-tSER1-NatMX	YAD964	yPSAT1_P25_E08
YSG9390	G129A	MATa	129	ser1Δ0::yPSAT1(variant)-tSER1-NatMX	YAD964	yPSAT1_P25_E09
YSG9391	I134V	MATa	134	ser1Δ0::yPSAT1(variant)-tSER1-NatMX	YAD964	yPSAT1_P25_E10
YSG9392	I134V	MATa	134	ser1Δ0::yPSAT1(variant)-tSER1-NatMX	YAD964	yPSAT1_P25_E11
YSG9393	I134V	MATa	134	ser1Δ0::yPSAT1(variant)-tSER1-NatMX	YAD964	yPSAT1_P25_E12
YSG9394	I134M	MATa	134	ser1Δ0::yPSAT1(variant)-tSER1-NatMX	YAD964	yPSAT1_P25_F01
YSG9397	I134M	MATa	134	ser1Δ0::yPSAT1(variant)-tSER1-NatMX	YAD964	yPSAT1_P25_F04
YSG9398	I134M	MATa	134	ser1Δ0::yPSAT1(variant)-tSER1-NatMX	YAD964	yPSAT1_P25_F05
YSG9399	I134M	MATa	134	ser1Δ0::yPSAT1(variant)-tSER1-NatMX	YAD964	yPSAT1_P25_F06
YSG9400	I134F	MATa	134	ser1Δ0::yPSAT1(variant)-tSER1-NatMX	YAD964	yPSAT1_P25_F07
YSG9401	I134V	MATa	134	ser1Δ0::yPSAT1(variant)-tSER1-NatMX	YAD964	yPSAT1_P25_F08
YSG9402	I134M	MATa	134	ser1Δ0::yPSAT1(variant)-tSER1-NatMX	YAD964	yPSAT1_P25_F09
YSG9404	P137Q	MATa	137	ser1Δ0::yPSAT1(variant)-tSER1-NatMX	YAD964	yPSAT1_P25_F11
YSG9405	P137L	MATa	137	ser1Δ0::yPSAT1(variant)-tSER1-NatMX	YAD964	yPSAT1_P25_F12
YSG9407	P137Q	MATa	137	ser1Δ0::yPSAT1(variant)-tSER1-NatMX	YAD964	yPSAT1_P25_G02
YSG9408	P137A	MATa	137	ser1Δ0::yPSAT1(variant)-tSER1-NatMX	YAD964	yPSAT1_P25_G03
YSG9409	P137L	MATa	137	ser1Δ0::yPSAT1(variant)-tSER1-NatMX	YAD964	yPSAT1_P25_G04
YSG9410	P137L	MATa	137	ser1Δ0::yPSAT1(variant)-tSER1-NatMX	YAD964	yPSAT1_P25_G05
YSG9411	I134S	MATa	134	ser1Δ0::yPSAT1(variant)-tSER1-NatMX	YAD964	yPSAT1_P25_G06
YSG9412	P135T	MATa	135	ser1Δ0::yPSAT1(variant)-tSER1-NatMX	YAD964	yPSAT1_P25_G07
YSG9413	K127E	MATa	127	ser1Δ0::yPSAT1(variant)-tSER1-NatMX	YAD964	yPSAT1_P25_G08
YSG9414	P135Q	MATa	135	ser1Δ0::yPSAT1(variant)-tSER1-NatMX	YAD964	yPSAT1_P25_G09
YSG9415	P135A	MATa	135	ser1Δ0::yPSAT1(variant)-tSER1-NatMX	YAD964	yPSAT1_P25_G10
YSG9417	P135A	MATa	135	ser1Δ0::yPSAT1(variant)-tSER1-NatMX	YAD964	yPSAT1_P25_G12
YSG9419	P135R	MATa	135	ser1Δ0::yPSAT1(variant)-tSER1-NatMX	YAD964	yPSAT1_P25_H02
YSG9420	P135R	MATa	135	ser1Δ0::yPSAT1(variant)-tSER1-NatMX	YAD964	yPSAT1_P25_H03
YSG9422	P135Q	MATa	135	ser1Δ0::yPSAT1(variant)-tSER1-NatMX	YAD964	yPSAT1_P25_H05
YSG9423	P135T	MATa	135	ser1Δ0::yPSAT1(variant)-tSER1-NatMX	YAD964	yPSAT1_P25_H06
YSG9425	P135T	MATa	135	ser1Δ0::yPSAT1(variant)-tSER1-NatMX	YAD964	yPSAT1_P25_H08
YSG9426	P135A	MATa	135	ser1Δ0::yPSAT1(variant)-tSER1-NatMX	YAD964	yPSAT1_P25_H09
YSG9427	D136E	MATa	136	ser1Δ0::yPSAT1(variant)-tSER1-NatMX	YAD964	yPSAT1_P25_H10
YSG9428	D136E	MATa	136	ser1Δ0::yPSAT1(variant)-tSER1-NatMX	YAD964	yPSAT1_P25_H11
YSG9433	D136V	MATa	136	ser1Δ0::yPSAT1(variant)-tSER1-NatMX	YAD964	yPSAT1_P26_A04
YSG9434	D136A	MATa	136	ser1Δ0::yPSAT1(variant)-tSER1-NatMX	YAD964	yPSAT1_P26_A05
YSG9435	D136N	MATa	136	ser1Δ0::yPSAT1(variant)-tSER1-NatMX	YAD964	yPSAT1_P26_A06
YSG9436	D136N	MATa	136	ser1Δ0::yPSAT1(variant)-tSER1-NatMX	YAD964	yPSAT1_P26_A07
YSG9437	D136G	MATa	136	ser1Δ0::yPSAT1(variant)-tSER1-NatMX	YAD964	yPSAT1_P26_A08
YSG9438	D136H	MATa	136	ser1Δ0::yPSAT1(variant)-tSER1-NatMX	YAD964	yPSAT1_P26_A09
YSG9439	D136G	MATa	136	ser1Δ0::yPSAT1(variant)-tSER1-NatMX	YAD964	yPSAT1_P26_A10
YSG9442	D136G	MATa	136	ser1Δ0::yPSAT1(variant)-tSER1-NatMX	YAD964	yPSAT1_P26_B01
YSG9443	D136H	MATa	136	ser1Δ0::yPSAT1(variant)-tSER1-NatMX	YAD964	yPSAT1_P26_B02
YSG9444	D136G	MATa	136	ser1Δ0::yPSAT1(variant)-tSER1-NatMX	YAD964	yPSAT1_P26_B03
YSG9445	D136E	MATa	136	ser1Δ0::yPSAT1(variant)-tSER1-NatMX	YAD964	yPSAT1_P26_B04
YSG9446	D136H	MATa	136	ser1Δ0::yPSAT1(variant)-tSER1-NatMX	YAD964	yPSAT1_P26_B05
YSG9447	D136N	MATa	136	ser1Δ0::yPSAT1(variant)-tSER1-NatMX	YAD964	yPSAT1_P26_B06
YSG9448	P137T	MATa	137	ser1Δ0::yPSAT1(variant)-tSER1-NatMX	YAD964	yPSAT1_P26_B07
YSG9449	P137S	MATa	137	ser1Δ0::yPSAT1(variant)-tSER1-NatMX	YAD964	yPSAT1_P26_B08
YSG9450	P137R	MATa	137	ser1Δ0::yPSAT1(variant)-tSER1-NatMX	YAD964	yPSAT1_P26_B09
YSG9451	P137T	MATa	137	ser1Δ0::yPSAT1(variant)-tSER1-NatMX	YAD964	yPSAT1_P26_B10
YSG9453	T120P	MATa	120	ser1Δ0::yPSAT1(variant)-tSER1-NatMX	YAD964	yPSAT1_P26_B12
YSG9455	T120P	MATa	120	ser1Δ0::yPSAT1(variant)-tSER1-NatMX	YAD964	yPSAT1_P26_C02
YSG9458	T120P	MATa	120	ser1Δ0::yPSAT1(variant)-tSER1-NatMX	YAD964	yPSAT1_P26_C05
YSG9461	T120S	MATa	120	ser1Δ0::yPSAT1(variant)-tSER1-NatMX	YAD964	yPSAT1_P26_C08
YSG9465	P137S	MATa	137	ser1Δ0::yPSAT1(variant)-tSER1-NatMX	YAD964	yPSAT1_P26_C12
YSG9466	L142H	MATa	142	ser1Δ0::yPSAT1(variant)-tSER1-NatMX	YAD964	yPSAT1_P26_D01
YSG9468	L142V	MATa	142	ser1Δ0::yPSAT1(variant)-tSER1-NatMX	YAD964	yPSAT1_P26_D03
YSG9469	L142F	MATa	142	ser1Δ0::yPSAT1(variant)-tSER1-NatMX	YAD964	yPSAT1_P26_D04
YSG9470	L142V	MATa	142	ser1Δ0::yPSAT1(variant)-tSER1-NatMX	YAD964	yPSAT1_P26_D05
YSG9471	L142F	MATa	142	ser1Δ0::yPSAT1(variant)-tSER1-NatMX	YAD964	yPSAT1_P26_D06
YSG9472	L142F	MATa	142	ser1Δ0::yPSAT1(variant)-tSER1-NatMX	YAD964	yPSAT1_P26_D07
YSG9473	L142V	MATa	142	ser1Δ0::yPSAT1(variant)-tSER1-NatMX	YAD964	yPSAT1_P26_D08
YSG9474	L142I	MATa	142	ser1Δ0::yPSAT1(variant)-tSER1-NatMX	YAD964	yPSAT1_P26_D09
YSG9475	L142R	MATa	142	ser1Δ0::yPSAT1(variant)-tSER1-NatMX	YAD964	yPSAT1_P26_D10
YSG9476	L142F	MATa	142	ser1Δ0::yPSAT1(variant)-tSER1-NatMX	YAD964	yPSAT1_P26_D11
YSG9477	L142I	MATa	142	ser1Δ0::yPSAT1(variant)-tSER1-NatMX	YAD964	yPSAT1_P26_D12
YSG9478	L142P	MATa	142	ser1Δ0::yPSAT1(variant)-tSER1-NatMX	YAD964	yPSAT1_P26_E01
YSG9479	L142R	MATa	142	ser1Δ0::yPSAT1(variant)-tSER1-NatMX	YAD964	yPSAT1_P26_E02
YSG9480	L142H	MATa	142	ser1Δ0::yPSAT1(variant)-tSER1-NatMX	YAD964	yPSAT1_P26_E03
YSG9481	L142R	MATa	142	ser1Δ0::yPSAT1(variant)-tSER1-NatMX	YAD964	yPSAT1_P26_E04
YSG9483	L142F	MATa	142	ser1Δ0::yPSAT1(variant)-tSER1-NatMX	YAD964	yPSAT1_P26_E06
YSG9484	N143I	MATa	143	ser1Δ0::yPSAT1(variant)-tSER1-NatMX	YAD964	yPSAT1_P26_E07
YSG9485	N143H	MATa	143	ser1Δ0::yPSAT1(variant)-tSER1-NatMX	YAD964	yPSAT1_P26_E08
YSG9487	N143Y	MATa	143	ser1Δ0::yPSAT1(variant)-tSER1-NatMX	YAD964	yPSAT1_P26_E10
YSG9488	N143T	MATa	143	ser1Δ0::yPSAT1(variant)-tSER1-NatMX	YAD964	yPSAT1_P26_E11
YSG9489	N143H	MATa	143	ser1Δ0::yPSAT1(variant)-tSER1-NatMX	YAD964	yPSAT1_P26_E12
YSG9490	N143T	MATa	143	ser1Δ0::yPSAT1(variant)-tSER1-NatMX	YAD964	yPSAT1_P26_F01
YSG9491	N143I	MATa	143	ser1Δ0::yPSAT1(variant)-tSER1-NatMX	YAD964	yPSAT1_P26_F02
YSG9493	N143H	MATa	143	ser1Δ0::yPSAT1(variant)-tSER1-NatMX	YAD964	yPSAT1_P26_F04
YSG9494	N143I	MATa	143	ser1Δ0::yPSAT1(variant)-tSER1-NatMX	YAD964	yPSAT1_P26_F05
YSG9495	N143Y	MATa	143	ser1Δ0::yPSAT1(variant)-tSER1-NatMX	YAD964	yPSAT1_P26_F06
YSG9496	N143H	MATa	143	ser1Δ0::yPSAT1(variant)-tSER1-NatMX	YAD964	yPSAT1_P26_F07
YSG9497	N143T	MATa	143	ser1Δ0::yPSAT1(variant)-tSER1-NatMX	YAD964	yPSAT1_P26_F08
YSG9500	N143H	MATa	143	ser1Δ0::yPSAT1(variant)-tSER1-NatMX	YAD964	yPSAT1_P26_F11
YSG9501	N143D	MATa	143	ser1Δ0::yPSAT1(variant)-tSER1-NatMX	YAD964	yPSAT1_P26_F12
YSG9502	P144S	MATa	144	ser1Δ0::yPSAT1(variant)-tSER1-NatMX	YAD964	yPSAT1_P26_G01
YSG9503	P144S	MATa	144	ser1Δ0::yPSAT1(variant)-tSER1-NatMX	YAD964	yPSAT1_P26_G02
YSG9505	P144T	MATa	144	ser1Δ0::yPSAT1(variant)-tSER1-NatMX	YAD964	yPSAT1_P26_G04
YSG9506	P144Q	MATa	144	ser1Δ0::yPSAT1(variant)-tSER1-NatMX	YAD964	yPSAT1_P26_G05
YSG9507	P144Q	MATa	144	ser1Δ0::yPSAT1(variant)-tSER1-NatMX	YAD964	yPSAT1_P26_G06
YSG9508	P144R	MATa	144	ser1Δ0::yPSAT1(variant)-tSER1-NatMX	YAD964	yPSAT1_P26_G07
YSG9509	P144A	MATa	144	ser1Δ0::yPSAT1(variant)-tSER1-NatMX	YAD964	yPSAT1_P26_G08
YSG9510	P144A	MATa	144	ser1Δ0::yPSAT1(variant)-tSER1-NatMX	YAD964	yPSAT1_P26_G09
YSG9511	P144S	MATa	144	ser1Δ0::yPSAT1(variant)-tSER1-NatMX	YAD964	yPSAT1_P26_G10
YSG9512	P144R	MATa	144	ser1Δ0::yPSAT1(variant)-tSER1-NatMX	YAD964	yPSAT1_P26_G11
YSG9513	P144A	MATa	144	ser1Δ0::yPSAT1(variant)-tSER1-NatMX	YAD964	yPSAT1_P26_G12
YSG9514	P144T	MATa	144	ser1Δ0::yPSAT1(variant)-tSER1-NatMX	YAD964	yPSAT1_P26_H01
YSG9515	P144Q	MATa	144	ser1Δ0::yPSAT1(variant)-tSER1-NatMX	YAD964	yPSAT1_P26_H02
YSG9516	P144A	MATa	144	ser1Δ0::yPSAT1(variant)-tSER1-NatMX	YAD964	yPSAT1_P26_H03
YSG9517	P144Q	MATa	144	ser1Δ0::yPSAT1(variant)-tSER1-NatMX	YAD964	yPSAT1_P26_H04
YSG9518	P144T	MATa	144	ser1Δ0::yPSAT1(variant)-tSER1-NatMX	YAD964	yPSAT1_P26_H05
YSG9519	P144A	MATa	144	ser1Δ0::yPSAT1(variant)-tSER1-NatMX	YAD964	yPSAT1_P26_H06
YSG9520	D145N	MATa	145	ser1Δ0::yPSAT1(variant)-tSER1-NatMX	YAD964	yPSAT1_P26_H07
YSG9521	D145H	MATa	145	ser1Δ0::yPSAT1(variant)-tSER1-NatMX	YAD964	yPSAT1_P26_H08
YSG9522	D145Y	MATa	145	ser1Δ0::yPSAT1(variant)-tSER1-NatMX	YAD964	yPSAT1_P26_H09
YSG9523	D145H	MATa	145	ser1Δ0::yPSAT1(variant)-tSER1-NatMX	YAD964	yPSAT1_P26_H10
YSG9524	D145H	MATa	145	ser1Δ0::yPSAT1(variant)-tSER1-NatMX	YAD964	yPSAT1_P26_H11
YSG9527	F83I	MATa	83	ser1Δ0::yPSAT1(variant)-tSER1-NatMX	YAD964	yPSAT1_P27_A02
YSG9528	F83I	MATa	83	ser1Δ0::yPSAT1(variant)-tSER1-NatMX	YAD964	yPSAT1_P27_A03
YSG9529	F83V	MATa	83	ser1Δ0::yPSAT1(variant)-tSER1-NatMX	YAD964	yPSAT1_P27_A04
YSG9530	F83V	MATa	83	ser1Δ0::yPSAT1(variant)-tSER1-NatMX	YAD964	yPSAT1_P27_A05
YSG9531	F83I	MATa	83	ser1Δ0::yPSAT1(variant)-tSER1-NatMX	YAD964	yPSAT1_P27_A06
YSG9532	F83I	MATa	83	ser1Δ0::yPSAT1(variant)-tSER1-NatMX	YAD964	yPSAT1_P27_A07
YSG9533	F83I	MATa	83	ser1Δ0::yPSAT1(variant)-tSER1-NatMX	YAD964	yPSAT1_P27_A08
YSG9534	F83L	MATa	83	ser1Δ0::yPSAT1(variant)-tSER1-NatMX	YAD964	yPSAT1_P27_A09
YSG9535	F83S	MATa	83	ser1Δ0::yPSAT1(variant)-tSER1-NatMX	YAD964	yPSAT1_P27_A10
YSG9536	F83L	MATa	83	ser1Δ0::yPSAT1(variant)-tSER1-NatMX	YAD964	yPSAT1_P27_A11
YSG9537	F83L	MATa	83	ser1Δ0::yPSAT1(variant)-tSER1-NatMX	YAD964	yPSAT1_P27_A12
YSG9539	F83V	MATa	83	ser1Δ0::yPSAT1(variant)-tSER1-NatMX	YAD964	yPSAT1_P27_B02
YSG9540	F83C	MATa	83	ser1Δ0::yPSAT1(variant)-tSER1-NatMX	YAD964	yPSAT1_P27_B03
YSG9541	F83Y	MATa	83	ser1Δ0::yPSAT1(variant)-tSER1-NatMX	YAD964	yPSAT1_P27_B04
YSG9542	F83L	MATa	83	ser1Δ0::yPSAT1(variant)-tSER1-NatMX	YAD964	yPSAT1_P27_B05
YSG9543	F83S	MATa	83	ser1Δ0::yPSAT1(variant)-tSER1-NatMX	YAD964	yPSAT1_P27_B06
YSG9544	F83C	MATa	83	ser1Δ0::yPSAT1(variant)-tSER1-NatMX	YAD964	yPSAT1_P27_B07
YSG9545	G81V	MATa	81	ser1Δ0::yPSAT1(variant)-tSER1-NatMX	YAD964	yPSAT1_P27_B08
YSG9546	G81C	MATa	81	ser1Δ0::yPSAT1(variant)-tSER1-NatMX	YAD964	yPSAT1_P27_B09
YSG9547	G81C	MATa	81	ser1Δ0::yPSAT1(variant)-tSER1-NatMX	YAD964	yPSAT1_P27_B10
YSG9549	G81A	MATa	81	ser1Δ0::yPSAT1(variant)-tSER1-NatMX	YAD964	yPSAT1_P27_B12
YSG9550	G81A	MATa	81	ser1Δ0::yPSAT1(variant)-tSER1-NatMX	YAD964	yPSAT1_P27_C01
YSG9551	G81C	MATa	81	ser1Δ0::yPSAT1(variant)-tSER1-NatMX	YAD964	yPSAT1_P27_C02
YSG9553	G81C	MATa	81	ser1Δ0::yPSAT1(variant)-tSER1-NatMX	YAD964	yPSAT1_P27_C04
YSG9555	G81C	MATa	81	ser1Δ0::yPSAT1(variant)-tSER1-NatMX	YAD964	yPSAT1_P27_C06
YSG9556	G81C	MATa	81	ser1Δ0::yPSAT1(variant)-tSER1-NatMX	YAD964	yPSAT1_P27_C07
YSG9558	G81C	MATa	81	ser1Δ0::yPSAT1(variant)-tSER1-NatMX	YAD964	yPSAT1_P27_C09
YSG9560	G81C	MATa	81	ser1Δ0::yPSAT1(variant)-tSER1-NatMX	YAD964	yPSAT1_P27_C11
YSG9561	G81C	MATa	81	ser1Δ0::yPSAT1(variant)-tSER1-NatMX	YAD964	yPSAT1_P27_C12
YSG9562	Q82R	MATa	82	ser1Δ0::yPSAT1(variant)-tSER1-NatMX	YAD964	yPSAT1_P27_D01
YSG9564	Q82L	MATa	82	ser1Δ0::yPSAT1(variant)-tSER1-NatMX	YAD964	yPSAT1_P27_D03
YSG9565	Q82L	MATa	82	ser1Δ0::yPSAT1(variant)-tSER1-NatMX	YAD964	yPSAT1_P27_D04
YSG9566	Q82R	MATa	82	ser1Δ0::yPSAT1(variant)-tSER1-NatMX	YAD964	yPSAT1_P27_D05
YSG9567	Q82P	MATa	82	ser1Δ0::yPSAT1(variant)-tSER1-NatMX	YAD964	yPSAT1_P27_D06
YSG9568	Q82H	MATa	82	ser1Δ0::yPSAT1(variant)-tSER1-NatMX	YAD964	yPSAT1_P27_D07
YSG9569	Q82R	MATa	82	ser1Δ0::yPSAT1(variant)-tSER1-NatMX	YAD964	yPSAT1_P27_D08
YSG9570	Q82E	MATa	82	ser1Δ0::yPSAT1(variant)-tSER1-NatMX	YAD964	yPSAT1_P27_D09
YSG9571	Q82H	MATa	82	ser1Δ0::yPSAT1(variant)-tSER1-NatMX	YAD964	yPSAT1_P27_D10
YSG9572	Q82R	MATa	82	ser1Δ0::yPSAT1(variant)-tSER1-NatMX	YAD964	yPSAT1_P27_D11
YSG9574	Q82P	MATa	82	ser1Δ0::yPSAT1(variant)-tSER1-NatMX	YAD964	yPSAT1_P27_E01
YSG9575	Q82E	MATa	82	ser1Δ0::yPSAT1(variant)-tSER1-NatMX	YAD964	yPSAT1_P27_E02
YSG9576	Q82R	MATa	82	ser1Δ0::yPSAT1(variant)-tSER1-NatMX	YAD964	yPSAT1_P27_E03
YSG9578	L90V	MATa	90	ser1Δ0::yPSAT1(variant)-tSER1-NatMX	YAD964	yPSAT1_P27_E05
YSG9579	L90V	MATa	90	ser1Δ0::yPSAT1(variant)-tSER1-NatMX	YAD964	yPSAT1_P27_E06
YSG9580	L90V	MATa	90	ser1Δ0::yPSAT1(variant)-tSER1-NatMX	YAD964	yPSAT1_P27_E07
YSG9581	L90H	MATa	90	ser1Δ0::yPSAT1(variant)-tSER1-NatMX	YAD964	yPSAT1_P27_E08
YSG9582	L90H	MATa	90	ser1Δ0::yPSAT1(variant)-tSER1-NatMX	YAD964	yPSAT1_P27_E09
YSG9583	L90I	MATa	90	ser1Δ0::yPSAT1(variant)-tSER1-NatMX	YAD964	yPSAT1_P27_E10
YSG9584	L90H	MATa	90	ser1Δ0::yPSAT1(variant)-tSER1-NatMX	YAD964	yPSAT1_P27_E11
YSG9585	L90H	MATa	90	ser1Δ0::yPSAT1(variant)-tSER1-NatMX	YAD964	yPSAT1_P27_E12
YSG9586	L90F	MATa	90	ser1Δ0::yPSAT1(variant)-tSER1-NatMX	YAD964	yPSAT1_P27_F01
YSG9587	L90V	MATa	90	ser1Δ0::yPSAT1(variant)-tSER1-NatMX	YAD964	yPSAT1_P27_F02
YSG9589	L90I	MATa	90	ser1Δ0::yPSAT1(variant)-tSER1-NatMX	YAD964	yPSAT1_P27_F04
YSG9590	L90P	MATa	90	ser1Δ0::yPSAT1(variant)-tSER1-NatMX	YAD964	yPSAT1_P27_F05
YSG9591	L90F	MATa	90	ser1Δ0::yPSAT1(variant)-tSER1-NatMX	YAD964	yPSAT1_P27_F06
YSG9592	L90R	MATa	90	ser1Δ0::yPSAT1(variant)-tSER1-NatMX	YAD964	yPSAT1_P27_F07
YSG9593	L90R	MATa	90	ser1Δ0::yPSAT1(variant)-tSER1-NatMX	YAD964	yPSAT1_P27_F08
YSG9594	F83L	MATa	83	ser1Δ0::yPSAT1(variant)-tSER1-NatMX	YAD964	yPSAT1_P27_F09
YSG9596	F83V	MATa	83	ser1Δ0::yPSAT1(variant)-tSER1-NatMX	YAD964	yPSAT1_P27_F11
YSG9597	F83V	MATa	83	ser1Δ0::yPSAT1(variant)-tSER1-NatMX	YAD964	yPSAT1_P27_F12
YSG9598	F83S	MATa	83	ser1Δ0::yPSAT1(variant)-tSER1-NatMX	YAD964	yPSAT1_P27_G01
YSG9599	F83Y	MATa	83	ser1Δ0::yPSAT1(variant)-tSER1-NatMX	YAD964	yPSAT1_P27_G02
YSG9600	I91L	MATa	91	ser1Δ0::yPSAT1(variant)-tSER1-NatMX	YAD964	yPSAT1_P27_G03
YSG9601	I91F	MATa	91	ser1Δ0::yPSAT1(variant)-tSER1-NatMX	YAD964	yPSAT1_P27_G04
YSG9602	I91L	MATa	91	ser1Δ0::yPSAT1(variant)-tSER1-NatMX	YAD964	yPSAT1_P27_G05
YSG9604	I91F	MATa	91	ser1Δ0::yPSAT1(variant)-tSER1-NatMX	YAD964	yPSAT1_P27_G07
YSG9605	I91L	MATa	91	ser1Δ0::yPSAT1(variant)-tSER1-NatMX	YAD964	yPSAT1_P27_G08
YSG9606	I91V	MATa	91	ser1Δ0::yPSAT1(variant)-tSER1-NatMX	YAD964	yPSAT1_P27_G09
YSG9607	I91S	MATa	91	ser1Δ0::yPSAT1(variant)-tSER1-NatMX	YAD964	yPSAT1_P27_G10
YSG9608	I91M	MATa	91	ser1Δ0::yPSAT1(variant)-tSER1-NatMX	YAD964	yPSAT1_P27_G11
YSG9610	I91V	MATa	91	ser1Δ0::yPSAT1(variant)-tSER1-NatMX	YAD964	yPSAT1_P27_H01
YSG9611	I91L	MATa	91	ser1Δ0::yPSAT1(variant)-tSER1-NatMX	YAD964	yPSAT1_P27_H02
YSG9612	S84I	MATa	84	ser1Δ0::yPSAT1(variant)-tSER1-NatMX	YAD964	yPSAT1_P27_H03
YSG9613	S84C	MATa	84	ser1Δ0::yPSAT1(variant)-tSER1-NatMX	YAD964	yPSAT1_P27_H04
YSG9614	S84I	MATa	84	ser1Δ0::yPSAT1(variant)-tSER1-NatMX	YAD964	yPSAT1_P27_H05
YSG9615	S84G	MATa	84	ser1Δ0::yPSAT1(variant)-tSER1-NatMX	YAD964	yPSAT1_P27_H06
YSG9616	S84R	MATa	84	ser1Δ0::yPSAT1(variant)-tSER1-NatMX	YAD964	yPSAT1_P27_H07
YSG9617	G92S	MATa	92	ser1Δ0::yPSAT1(variant)-tSER1-NatMX	YAD964	yPSAT1_P27_H08
YSG9618	G92A	MATa	92	ser1Δ0::yPSAT1(variant)-tSER1-NatMX	YAD964	yPSAT1_P27_H09
YSG9619	G92D	MATa	92	ser1Δ0::yPSAT1(variant)-tSER1-NatMX	YAD964	yPSAT1_P27_H10
YSG9620	G92D	MATa	92	ser1Δ0::yPSAT1(variant)-tSER1-NatMX	YAD964	yPSAT1_P27_H11
YSG9624	A99G	MATa	99	ser1Δ0::yPSAT1(variant)-tSER1-NatMX	YAD964	yPSAT1_P28_A03
YSG9625	D100E	MATa	100	ser1Δ0::yPSAT1(variant)-tSER1-NatMX	YAD964	yPSAT1_P28_A04
YSG9628	S108A	MATa	108	ser1Δ0::yPSAT1(variant)-tSER1-NatMX	YAD964	yPSAT1_P28_A07
YSG9629	H125D	MATa	125	ser1Δ0::yPSAT1(variant)-tSER1-NatMX	YAD964	yPSAT1_P28_A08
YSG9631	S130T	MATa	130	ser1Δ0::yPSAT1(variant)-tSER1-NatMX	YAD964	yPSAT1_P28_A10
YSG9635	S138C	MATa	138	ser1Δ0::yPSAT1(variant)-tSER1-NatMX	YAD964	yPSAT1_P28_B02
YSG9636	W140L	MATa	140	ser1Δ0::yPSAT1(variant)-tSER1-NatMX	YAD964	yPSAT1_P28_B03
YSG9638	A146G	MATa	146	ser1Δ0::yPSAT1(variant)-tSER1-NatMX	YAD964	yPSAT1_P28_B05
YSG9639	A146G	MATa	146	ser1Δ0::yPSAT1(variant)-tSER1-NatMX	YAD964	yPSAT1_P28_B06
YSG9640	Y148N	MATa	148	ser1Δ0::yPSAT1(variant)-tSER1-NatMX	YAD964	yPSAT1_P28_B07
YSG9641	P126L	MATa	126	ser1Δ0::yPSAT1(variant)-tSER1-NatMX	YAD964	yPSAT1_P28_B08
YSG9642	K127R	MATa	127	ser1Δ0::yPSAT1(variant)-tSER1-NatMX	YAD964	yPSAT1_P28_B09
YSG9646	D136H	MATa	136	ser1Δ0::yPSAT1(variant)-tSER1-NatMX	YAD964	yPSAT1_P28_C01
YSG9647	D136N	MATa	136	ser1Δ0::yPSAT1(variant)-tSER1-NatMX	YAD964	yPSAT1_P28_C02
YSG9649	N143T	MATa	143	ser1Δ0::yPSAT1(variant)-tSER1-NatMX	YAD964	yPSAT1_P28_C04
YSG9650	N143D	MATa	143	ser1Δ0::yPSAT1(variant)-tSER1-NatMX	YAD964	yPSAT1_P28_C05
YSG9651	D145N	MATa	145	ser1Δ0::yPSAT1(variant)-tSER1-NatMX	YAD964	yPSAT1_P28_C06
YSG9652	D145E	MATa	145	ser1Δ0::yPSAT1(variant)-tSER1-NatMX	YAD964	yPSAT1_P28_C07
YSG9653	D145A	MATa	145	ser1Δ0::yPSAT1(variant)-tSER1-NatMX	YAD964	yPSAT1_P28_C08
YSG9654	D145E	MATa	145	ser1Δ0::yPSAT1(variant)-tSER1-NatMX	YAD964	yPSAT1_P28_C09
YSG9656	D145E	MATa	145	ser1Δ0::yPSAT1(variant)-tSER1-NatMX	YAD964	yPSAT1_P28_C11
YSG9657	D145V	MATa	145	ser1Δ0::yPSAT1(variant)-tSER1-NatMX	YAD964	yPSAT1_P28_C12
YSG9658	D145H	MATa	145	ser1Δ0::yPSAT1(variant)-tSER1-NatMX	YAD964	yPSAT1_P28_D01
YSG9659	D145Y	MATa	145	ser1Δ0::yPSAT1(variant)-tSER1-NatMX	YAD964	yPSAT1_P28_D02
YSG9660	D145A	MATa	145	ser1Δ0::yPSAT1(variant)-tSER1-NatMX	YAD964	yPSAT1_P28_D03
YSG9661	D145A	MATa	145	ser1Δ0::yPSAT1(variant)-tSER1-NatMX	YAD964	yPSAT1_P28_D04
YSG9662	D145A	MATa	145	ser1Δ0::yPSAT1(variant)-tSER1-NatMX	YAD964	yPSAT1_P28_D05
YSG9663	D145N	MATa	145	ser1Δ0::yPSAT1(variant)-tSER1-NatMX	YAD964	yPSAT1_P28_D06
YSG9664	D145H	MATa	145	ser1Δ0::yPSAT1(variant)-tSER1-NatMX	YAD964	yPSAT1_P28_D07
YSG9665	D145Y	MATa	145	ser1Δ0::yPSAT1(variant)-tSER1-NatMX	YAD964	yPSAT1_P28_D08
YSG9666	D145H	MATa	145	ser1Δ0::yPSAT1(variant)-tSER1-NatMX	YAD964	yPSAT1_P28_D09
YSG9667	D145A	MATa	145	ser1Δ0::yPSAT1(variant)-tSER1-NatMX	YAD964	yPSAT1_P28_D10
YSG9672	Y148F	MATa	148	ser1Δ0::yPSAT1(variant)-tSER1-NatMX	YAD964	yPSAT1_P28_E03
YSG9673	Y148C	MATa	148	ser1Δ0::yPSAT1(variant)-tSER1-NatMX	YAD964	yPSAT1_P28_E04
YSG9674	Y148S	MATa	148	ser1Δ0::yPSAT1(variant)-tSER1-NatMX	YAD964	yPSAT1_P28_E05
YSG9675	Y148F	MATa	148	ser1Δ0::yPSAT1(variant)-tSER1-NatMX	YAD964	yPSAT1_P28_E06
YSG9677	Y148H	MATa	148	ser1Δ0::yPSAT1(variant)-tSER1-NatMX	YAD964	yPSAT1_P28_E08
YSG9679	Y148D	MATa	148	ser1Δ0::yPSAT1(variant)-tSER1-NatMX	YAD964	yPSAT1_P28_E10
YSG9680	Y148F	MATa	148	ser1Δ0::yPSAT1(variant)-tSER1-NatMX	YAD964	yPSAT1_P28_E11
YSG9681	Y148N	MATa	148	ser1Δ0::yPSAT1(variant)-tSER1-NatMX	YAD964	yPSAT1_P28_E12
YSG9682	G92C	MATa	92	ser1Δ0::yPSAT1(variant)-tSER1-NatMX	YAD964	yPSAT1_P28_F01
YSG9683	G92A	MATa	92	ser1Δ0::yPSAT1(variant)-tSER1-NatMX	YAD964	yPSAT1_P28_F02
YSG9685	G92C	MATa	92	ser1Δ0::yPSAT1(variant)-tSER1-NatMX	YAD964	yPSAT1_P28_F04
YSG9686	G92C	MATa	92	ser1Δ0::yPSAT1(variant)-tSER1-NatMX	YAD964	yPSAT1_P28_F05
YSG9688	G92D	MATa	92	ser1Δ0::yPSAT1(variant)-tSER1-NatMX	YAD964	yPSAT1_P28_F07
YSG9689	G92D	MATa	92	ser1Δ0::yPSAT1(variant)-tSER1-NatMX	YAD964	yPSAT1_P28_F08
YSG9693	N89D	MATa	89	ser1Δ0::yPSAT1(variant)-tSER1-NatMX	YAD964	yPSAT1_P28_F12
YSG9695	R97T	MATa	97	ser1Δ0::yPSAT1(variant)-tSER1-NatMX	YAD964	yPSAT1_P28_G02
YSG9696	K116T	MATa	116	ser1Δ0::yPSAT1(variant)-tSER1-NatMX	YAD964	yPSAT1_P28_G03
YSG9698	N122H	MATa	122	ser1Δ0::yPSAT1(variant)-tSER1-NatMX	YAD964	yPSAT1_P28_G05
YSG9699	P137L	MATa	137	ser1Δ0::yPSAT1(variant)-tSER1-NatMX	YAD964	yPSAT1_P28_G06
YSG9700	P137S	MATa	137	ser1Δ0::yPSAT1(variant)-tSER1-NatMX	YAD964	yPSAT1_P28_G07
YSG9701	P137L	MATa	137	ser1Δ0::yPSAT1(variant)-tSER1-NatMX	YAD964	yPSAT1_P28_G08
YSG9703	P137Q	MATa	137	ser1Δ0::yPSAT1(variant)-tSER1-NatMX	YAD964	yPSAT1_P28_G10
YSG9704	P137S	MATa	137	ser1Δ0::yPSAT1(variant)-tSER1-NatMX	YAD964	yPSAT1_P28_G11
YSG9705	P137A	MATa	137	ser1Δ0::yPSAT1(variant)-tSER1-NatMX	YAD964	yPSAT1_P28_G12
YSG9708	I134M	MATa	134	ser1Δ0::yPSAT1(variant)-tSER1-NatMX	YAD964	yPSAT1_P28_H03
YSG9719	N89I	MATa	89	ser1Δ0::yPSAT1(variant)-tSER1-NatMX	YAD964	yPSAT1_P29_A02
[truncated: 3,818 more rows]
