# Supplementary material for: Constructing and interpreting a large-scale variant effect map for an ultrarare disease gene: Comprehensive prediction of the functional impact of PSAT1 genotypes
Source: PLoS Genet. 2023 Oct 9;19(10):e1010972. doi: 10.1371/journal.pgen.1010972 (PMC10561871; doi:10.1371/journal.pgen.1010972)
Supplement: S2 Table — (XLSX) [file pgen.1010972.s016.xlsx]

## Sheet: Table S2
S2 Table. S. cerevisiae strains used in the diploid assay.
Strain	Description	Mating type	yPSAT1 Variant Codon	Genotype	Progenitor(s)	Plate/Well
YAD783	diploid wild type yPSAT1 / yPSAT1 phenotyping positive control	MATa/MATα	NA / NA	ser1Δ0::yPSAT1-tSER1-NatMX / ser1Δ0::yPSAT1-tSER1-NatMX	YAD638 x YAD754	NA
YAD1300	diploid deletion yPSAT1 / yPSAT1 phenotyping negative control	MATa/MATα	NA / NA	ser1Δ0::pTEF-KAN-tADH1 / ser1Δ0::pTEF-KAN-tADH1	YAD964 x YAD967	NA
YAD805	A99V / yPSAT1	MATa/MATα	99 / NA	ser1D0::yPSAT1(variant)-tSER1-KanMX / ser1Δ0::yPSAT1-tSER1-KanMX	YAD642 x YAD754	yPSAT1/yPSAT1_P01_B03
YAD807	S179L / yPSAT1	MATa/MATα	179 / NA	ser1D0::yPSAT1(variant)-tSER1-KanMX / ser1Δ0::yPSAT1-tSER1-KanMX	YAD638 x YAD760	yPSAT1/yPSAT1_P01_B05
YAD1316	C245R / C245R	MATa/MATα	245 / 245	ser1Δ0::yPSAT1(variant)-tSER1-NatMX / ser1Δ0::yPSAT1(variant)-tSER1-NatMX	YSG410 x YSG12830	yPSAT1/yPSAT1_P01_B07
YAD1315	C245R / yPSAT1	MATa/MATα	245 / NA	ser1Δ0::yPSAT1(variant)-tSER1-NatMX / ser1Δ0::yPSAT1-tSER1-KanMX	YSG410 x YAD754	yPSAT1/yPSAT1_P01_B11
YAD1308	G79W / G79W	MATa/MATα	79 / 79	ser1Δ0::yPSAT1(variant)-tSER1-NatMX / ser1Δ0::yPSAT1(variant)-tSER1-NatMX	YSG12740 x YSG12831	yPSAT1/yPSAT1_P01_C02
YAD1312	R61W / A99V	MATa/MATα	61 / 99	ser1Δ0::yPSAT1(variant)-tSER1-NatMX / ser1D0::yPSAT1(variant)-tSER1-KanMX	YSG37 x YAD756	yPSAT1/yPSAT1_P01_D03
YAD1309	G79W / G79W	MATa/MATα	79 / 79	ser1Δ0::yPSAT1(variant)-tSER1-NatMX / ser1Δ0::yPSAT1(variant)-tSER1-NatMX	YSG7587 x YSG12832	yPSAT1/yPSAT1_P01_D07
YAD1314	C245R / yPSAT1	MATa/MATα	245 / NA	ser1Δ0::yPSAT1(variant)-tSER1-NatMX / ser1Δ0::yPSAT1-tSER1-KanMX	YSG413 x YAD755	yPSAT1/yPSAT1_P01_D09
YAD811	A99V / A99V	MATa/MATα	99 / 99	ser1D0::yPSAT1(variant)-tSER1-KanMX / ser1D0::yPSAT1(variant)-tSER1-KanMX	YAD642 x YAD756	yPSAT1/yPSAT1_P01_D11
YAD1313	R61W / A99V	MATa/MATα	61 / 99	ser1Δ0::yPSAT1(variant)-tSER1-NatMX / ser1D0::yPSAT1(variant)-tSER1-KanMX	YSG37 x YAD756	yPSAT1/yPSAT1_P01_E04
YAD810	S179L / A99V	MATa/MATα	179 / 99	ser1D0::yPSAT1(variant)-tSER1-KanMX / ser1D0::yPSAT1(variant)-tSER1-KanMX	YAD643 x YAD761	yPSAT1/yPSAT1_P01_E06
YAD1311	R61W / yPSAT1	MATa/MATα	61 / NA	ser1Δ0::yPSAT1(variant)-tSER1-NatMX / ser1Δ0::yPSAT1-tSER1-KanMX	YSG37 X YAD755	yPSAT1/yPSAT1_P01_E08
YAD1306	G79W / yPSAT1	MATa/MATα	79 / NA	ser1Δ0::yPSAT1(variant)-tSER1-NatMX / ser1Δ0::yPSAT1-tSER1-KanMX	YSG12740 x YAD754	yPSAT1/yPSAT1_P01_E10
YAD1310	R61W / yPSAT1	MATa/MATα	61 / NA	ser1Δ0::yPSAT1(variant)-tSER1-NatMX / ser1Δ0::yPSAT1-tSER1-KanMX	YSG43 x YAD754	yPSAT1/yPSAT1_P01_F03
YAD808	S179L / yPSAT1	MATa/MATα	179 / NA	ser1D0::yPSAT1(variant)-tSER1-KanMX / ser1Δ0::yPSAT1-tSER1-KanMX	YAD639 x YAD761	yPSAT1/yPSAT1_P01_F05
YAD812	A99V / A99V	MATa/MATα	99 / 99	ser1D0::yPSAT1(variant)-tSER1-KanMX / ser1D0::yPSAT1(variant)-tSER1-KanMX	YAD643 x YAD757	yPSAT1/yPSAT1_P01_F07
YAD1321	C245R / C245R	MATa/MATα	245 / 245	ser1Δ0::yPSAT1(variant)-tSER1-NatMX / ser1Δ0::yPSAT1(variant)-tSER1-NatMX	YSG413 x YSG12829	yPSAT1/yPSAT1_P01_F09
YAD806	A99V / yPSAT1	MATa/MATα	99 / NA	ser1D0::yPSAT1(variant)-tSER1-KanMX / ser1Δ0::yPSAT1-tSER1-KanMX	YAD643 x YAD755	yPSAT1/yPSAT1_P01_F11
YAD1307	G79W / yPSAT1	MATa/MATα	79 / NA	ser1Δ0::yPSAT1(variant)-tSER1-NatMX / ser1Δ0::yPSAT1-tSER1-KanMX	YSG7587 X YAD755	yPSAT1/yPSAT1_P01_G02
YAD809	S179L / A99V	MATa/MATα	179 / 99	ser1D0::yPSAT1(variant)-tSER1-KanMX / ser1D0::yPSAT1(variant)-tSER1-KanMX	YAD642 x YAD760	yPSAT1/yPSAT1_P01_G10
YAD1330	A15P / A15P	MATa/MATα	15 / 15	ser1Δ0::yPSAT1(variant)-tSER1-NatMX / ser1Δ0::yPSAT1(variant)-tSER1-NatMX	YSG512 x YSG12833	yPSAT1/yPSAT1_P02_B03
YAD1323	T156M / Null	MATa/MATα	156 / NA	ser1Δ0::yPSAT1(variant)-tSER1-NatMX / ser1Δ0::pTEF-KAN-tADH1	YSG360 x YAD967	yPSAT1/yPSAT1_P02_B09
YAD793	S43R / S43R	MATa/MATα	43 / 43	ser1D0::yPSAT1(variant)-tSER1-KanMX / ser1D0::yPSAT1(variant)-tSER1-KanMX	YAD740 x YAD775	yPSAT1/yPSAT1_P02_B11
YAD1334	A15P / T156M	MATa/MATα	15 / 156	ser1Δ0::yPSAT1(variant)-tSER1-NatMX / ser1Δ0::yPSAT1(variant)-tSER1-NatMX	YSG360 x YSG12834	yPSAT1/yPSAT1_P02_C02
YAD1335	A15P / T156M	MATa/MATα	15 / 156	ser1Δ0::yPSAT1(variant)-tSER1-NatMX / ser1Δ0::yPSAT1(variant)-tSER1-NatMX	YSG357 x YSG12833	yPSAT1/yPSAT1_P02_C04
YAD1339	Y70N / R342W	MATa/MATα	70 / 342	ser1Δ0::yPSAT1(variant)-tSER1-NatMX / ser1Δ0::yPSAT1(variant)-tSER1-NatMX	YSG12202 x YSG12835	yPSAT1/yPSAT1_P02_D03
YAD1322	T156M / Null	MATa/MATα	156 / NA	ser1Δ0::yPSAT1(variant)-tSER1-NatMX / ser1Δ0::pTEF-KAN-tADH1	YSG357 x YAD966	yPSAT1/yPSAT1_P02_D05
YAD1331	A15P / A15P	MATa/MATα	15 / 15	ser1Δ0::yPSAT1(variant)-tSER1-NatMX / ser1Δ0::yPSAT1(variant)-tSER1-NatMX	YSG509 x YSG12834	yPSAT1/yPSAT1_P02_D11
YAD1338	Y70N / R342W	MATa/MATα	70 / 342	ser1Δ0::yPSAT1(variant)-tSER1-NatMX / ser1Δ0::yPSAT1(variant)-tSER1-NatMX	YSG12209 x YSG12836	yPSAT1/yPSAT1_P02_E02
YAD1324	A15P / Null	MATa/MATα	15 / NA	ser1Δ0::yPSAT1(variant)-tSER1-NatMX / ser1Δ0::pTEF-KAN-tADH1	YSG512 X YAD966	yPSAT1/yPSAT1_P02_E04
YAD791	S43R / yPSAT1	MATa/MATα	43 / NA	ser1Δ0::yPSAT1(variant)-tSER1-NatMX / ser1Δ0::yPSAT1-tSER1-KanMX	YAD740 x YAD754	yPSAT1/yPSAT1_P02_E06
YAD792	S43R / yPSAT1	MATa/MATα	43 / NA	ser1Δ0::yPSAT1(variant)-tSER1-NatMX / ser1Δ0::yPSAT1-tSER1-KanMX	YAD741 x YAD755	yPSAT1/yPSAT1_P02_F03
YAD1326	Y70N / Null	MATa/MATα	70 / NA	ser1Δ0::yPSAT1(variant)-tSER1-NatMX / ser1Δ0::pTEF-KAN-tADH1	YSG7669 x YAD966	yPSAT1/yPSAT1_P02_F07
YAD794	S43R / S43R	MATa/MATα	43 / 43	ser1D0::yPSAT1(variant)-tSER1-KanMX / ser1D0::yPSAT1(variant)-tSER1-KanMX	YAD741 x YAD776	yPSAT1/yPSAT1_P02_G02
YAD1328	R342W / Null	MATa/MATα	342 / NA	ser1Δ0::yPSAT1(variant)-tSER1-NatMX / ser1Δ0::pTEF-KAN-tADH1	YSG12202 x YAD967	yPSAT1/yPSAT1_P02_G04
YAD1325	A15P / Null	MATa/MATα	15 / NA	ser1Δ0::yPSAT1(variant)-tSER1-NatMX / ser1Δ0::pTEF-KAN-tADH1	YSG509 x YAD967	yPSAT1/yPSAT1_P02_G06
YAD1329	R342W / Null	MATa/MATα	342 / NA	ser1Δ0::yPSAT1(variant)-tSER1-NatMX / ser1Δ0::pTEF-KAN-tADH1	YSG12209 x YAD966	yPSAT1/yPSAT1_P02_G08
YAD1327	Y70N / Null	MATa/MATα	70 / NA	ser1Δ0::yPSAT1(variant)-tSER1-NatMX / ser1Δ0::pTEF-KAN-tADH1	YSG7671 x YAD967	yPSAT1/yPSAT1_P02_G10
YAD1336	T156M / yPSAT1	MATa/MATα	156 / NA	ser1Δ0::yPSAT1(variant)-tSER1-NatMX / ser1Δ0::yPSAT1-tSER1-KanMX	YSG357 x YAD754	yPSAT1/yPSAT1_P03_B09
YAD1337	T156M / yPSAT1	MATa/MATα	156 / NA	ser1Δ0::yPSAT1(variant)-tSER1-NatMX / ser1Δ0::yPSAT1-tSER1-KanMX	YSG360 x YAD755	yPSAT1/yPSAT1_P03_D05
YAD1333	A15P / yPSAT1	MATa/MATα	15 / NA	ser1Δ0::yPSAT1(variant)-tSER1-NatMX / ser1Δ0::yPSAT1-tSER1-KanMX	YSG512 x YAD754	yPSAT1/yPSAT1_P03_E04
YAD1341	Y70N / yPSAT1	MATa/MATα	70 / NA	ser1Δ0::yPSAT1(variant)-tSER1-NatMX / ser1Δ0::yPSAT1-tSER1-KanMX	YSG7669 x YAD755	yPSAT1/yPSAT1_P03_F07
YAD1342	R342W / yPSAT1	MATa/MATα	342 / NA	ser1Δ0::yPSAT1(variant)-tSER1-NatMX / ser1Δ0::yPSAT1-tSER1-KanMX	YSG12209 x YAD755	yPSAT1/yPSAT1_P03_G04
YAD1332	A15P / yPSAT1	MATa/MATα	15 / NA	ser1Δ0::yPSAT1(variant)-tSER1-NatMX / ser1Δ0::yPSAT1-tSER1-KanMX	YSG509 x YAD755	yPSAT1/yPSAT1_P03_G06
YAD1345	R342W / yPSAT1	MATa/MATα	342 / NA	ser1Δ0::yPSAT1(variant)-tSER1-NatMX / ser1Δ0::yPSAT1-tSER1-KanMX	YSG12202 x YAD754	yPSAT1/yPSAT1_P03_G08
YAD1340	Y70N / yPSAT1	MATa/MATα	70 / NA	ser1Δ0::yPSAT1(variant)-tSER1-NatMX / ser1Δ0::yPSAT1-tSER1-KanMX	YSG7671 x YAD754	yPSAT1/yPSAT1_P03_G10
