# Supplementary material for: Constructing and interpreting a large-scale variant effect map for an ultrarare disease gene: Comprehensive prediction of the functional impact of PSAT1 genotypes
Source: PLoS Genet. 2023 Oct 9;19(10):e1010972. doi: 10.1371/journal.pgen.1010972 (PMC10561871; doi:10.1371/journal.pgen.1010972)
Supplement: S3 Table — (XLSX) [file pgen.1010972.s017.xlsx]

## Sheet: Table S3
S3 Table. Normalized yPSAT1 haploid growth scores and standard error estimates with annotations in ClinVar, primAD, and the disease literature.
Variant	Amino acid position	Estimate	S_Error	ClinVar annotation	Number of Primate Homozygotes in PrimAD	Disease Literature Allele
C245R	245	-0.0823289	0.00280031	not provided		Yes
T242M	242	-0.0800477	0.00414937	Uncertain significance
G206R	206	-0.0785938	0.00463894	not provided
N89Y	89	-0.076024	0.0104893
G119E	119	-0.0749379	0.0108961
G13R	13	-0.0748536	0.00772647
L40R	40	-0.0700634	0.00551042
I25K	25	-0.0689826	0.00726115
G78V	78	-0.0675261	0.00912077	Uncertain significance
L63S	63	-0.065645	0.013282
G78D	78	-0.0647768	0.00951003
Y148N	148	-0.0634411	0.00968306
G79R	79	-0.0633947	0.00559485	Uncertain significance
S147Y	147	-0.0629229	0.00795935	not provided
I25R	25	-0.0603364	0.0142164
P12L	12	-0.0587122	0.0102311
G203R	203	-0.0555142	0.00862007	not provided
I121K	121	-0.0523049	0.0153529
G78A	78	-0.0515415	0.0109241	not provided		Yes
V39D	39	-0.0512227	0.00692709
H44Y	44	-0.0496167	0.0110893
C152F	152	-0.0482337	0.0112037
T156M	156	-0.04789	0.00917068	Uncertain significance		Yes
S179L	179	-0.0472529	0.0112827	Pathogenic		Yes
E155Q	155	-0.0447031	0.00489603			Yes
S84R	84	-0.0446554	0.00937699
G11R	11	-0.0434144	0.00668431
D176H	176	-0.042784	0.0116232
G79W	79	-0.0408563	0.00501555			Yes
A99D	99	-0.0393406	0.00968903
G78R	78	-0.0378622	0.016923
C152R	152	-0.0378573	0.0119668
G119R	119	-0.0368582	0.0170171
D176A	176	-0.0360503	0.00697796
G105V	105	-0.0357646	0.00988315
K200N	200	-0.0354764	0.0121228
Y151D	151	-0.035372	0.00606506
D176Y	176	-0.0343004	0.0121977
S108P	108	-0.0339372	0.0122205	not provided
G197D	197	-0.0330404	0.0122764
Q82R	82	-0.0328568	0.00777161
R45S	45	-0.0324105	0.00870827	not provided
G78C	78	-0.0323874	0.0174182
A111P	111	-0.0318886	0.0087308
V86D	86	-0.0316141	0.0174848
N154Y	154	-0.031591	0.0061828
G13S	13	-0.0310821	0.00876527
Q199P	199	-0.0310254	0.0123992
Y148H	148	-0.0308348	0.0124107
R342Q	342	-0.0307186	0.00878068	Uncertain significance
G159R	159	-0.030177	0.0124499
K200Q	200	-0.0286249	0.0125409
Y148D	148	-0.0281756	0.0177723
K200T	200	-0.0273898	0.017836
E155V	155	-0.0271516	0.00595196
A115D	115	-0.0269061	0.00893759
L182R	182	-0.0263291	0.0126721
A111D	111	-0.0262098	0.00896537
Y101D	101	-0.0259551	0.0179507
G79E	79	-0.0249495	0.00601012
K200R	200	-0.0249205	0.0127507
G197R	197	-0.0227718	0.0105065
C152Y	152	-0.0211907	0.0129518
D176N	176	-0.0206241	0.00821034
E155K	155	-0.0201892	0.00650224
A198D	198	-0.0197552	0.0130268
K200M	200	-0.0196979	0.00651498
R97G	97	-0.0195132	0.0184404
V188D	188	-0.0178877	0.0131225
P14T	14	-0.0164533	0.0186599
P12R	12	-0.0157138	0.0108033
N89K	89	-0.0152077	0.0108237
S38R	38	-0.0150908	0.0108284
Y101N	101	-0.0150802	0.00937801
P87R	87	-0.0140974	0.010868
G13C	13	-0.0140657	0.00768572
L255P	255	-0.0134399	0.0108939
T104P	104	-0.0129017	0.0133681
N154D	154	-0.0101547	0.0134979
A109P	109	-0.00801161	0.0192285
L90P	90	-0.00732734	0.0192724
Q82P	82	-0.00609635	0.013683
N302Y	302	-0.00493607	0.0137346
P14L	14	-0.00427071	0.00973253
P14H	14	-0.00307953	0.0112806
Q199K	199	-0.00245755	0.0138428
T156P	156	-0.00236538	0.00565293
T156R	156	-0.00164286	0.00801237
C224W	224	-0.00143827	0.0196386
R61P	61	-0.000806458	0.0196767
S178P	178	-0.000281397	0.0098541
C152W	152	0.00129913	0.00808417
A112P	112	0.00233303	0.0114678
T242P	242	0.0036184	0.0140979
L357R	357	0.00477434	0.0141449
L90R	90	0.00510769	0.0141584
H335D	335	0.00728944	0.0142456
N302K	302	0.00911079	0.0101238
W107R	107	0.00941356	0.00906248
L345R	345	0.00971173	0.00906982
Y289D	289	0.0109923	0.0101753
S108L	108	0.0110877	0.0203558
Y148S	148	0.0118292	0.0117756
Y101S	101	0.0119859	0.0144281
K200E	200	0.0120101	0.0204057
L255R	255	0.013416	0.0204811
V174D	174	0.0140705	0.0145069
G78S	78	0.0143489	0.00918162
M251R	251	0.0143719	0.0145182
N201Y	201	0.0164828	0.0119181
S147F	147	0.0174026	0.0119456
W107C	107	0.0175918	0.0103501
G203D	203	0.0200648	0.0208267
T242R	242	0.0207927	0.0208635
V102E	102	0.0220847	0.011463
S299R	299	0.0225884	0.0148164
Q199L	199	0.023921	0.0121357
G203V	203	0.0240154	0.0121384
T242K	242	0.0242219	0.0148736
S344Y	344	0.0265203	0.014953
R213P	213	0.0267379	0.0149604
D176E	176	0.027877	0.0122469
S299I	299	0.0327392	0.0151616
R342W	342	0.0329457	0.0151684			Yes
Y289S	289	0.0329811	0.0214529	Uncertain significance
V174F	174	0.0359607	0.0107951
W107L	107	0.0359611	0.0215898
S147P	147	0.0360832	0.00965795
L332W	332	0.0361072	0.00881696
S344F	344	0.0361734	0.0124706
M361R	361	0.0380602	0.0153335
Y70D	70	0.0383184	0.0216963
R342P	342	0.0407534	0.0125891
R306P	306	0.0429255	0.0154858
I278N	278	0.0440855	0.0126733
Y150N	150	0.0448347	0.0155444
P243R	243	0.0455471	0.015566
C291F	291	0.0496596	0.022188
R342L	342	0.0560436	0.0100409
V212D	212	0.0583451	0.0225437
G105A	105	0.0589227	0.0100927
T156A	156	0.0626053	0.0160602
H158P	158	0.0688737	0.0114773
W107S	107	0.0692232	0.0162402
Y148C	148	0.071871	0.0230661
M361K	361	0.0725747	0.0133329
R45M	45	0.0731077	0.00943645
V157E	157	0.0731386	0.00817293
C175W	175	0.0764668	0.0164306
Y289N	289	0.0790284	0.0233288
R342G	342	0.0816982	0.0234246
V193E	193	0.0887285	0.0167386
Y346N	346	0.0929476	0.0137509
G340R	340	0.0966459	0.00846608
A99P	99	0.0994564	0.0169949
H44L	44	0.100717	0.0240751
E155G	155	0.109846	0.00676216
V202D	202	0.112331	0.0109352
S38I	38	0.118686	0.0174272
I194N	194	0.128245	0.0176308
Y70N	70	0.135126	0.0102636			Yes
S178F	178	0.13753	0.0178219
V102G	102	0.139296	0.025253
S178Y	178	0.158569	0.0128952
R45G	45	0.16656	0.0130011
V72G	72	0.170212	0.0260906
N89I	89	0.173468	0.0261742
Y101C	101	0.176154	0.0262426
Y289H	289	0.179144	0.0117742	Uncertain significance
R45K	45	0.180218	0.0107604
N241I	241	0.182017	0.0263902
R45T	45	0.185541	0.0108148
Y70S	70	0.188311	0.0153293	not provided
Y346S	346	0.190075	0.0188032
I91S	91	0.201033	0.0134307
V103G	103	0.206544	0.0155817
F10S	10	0.208663	0.0120946
G334W	334	0.214507	0.0192117
H335L	335	0.215599	0.027191
R213G	213	0.220196	0.0157631
I278S	278	0.224805	0.0158229
C175R	175	0.227953	0.0122911
V149E	149	0.230298	0.0112431
Y151N	151	0.230877	0.0112483
N89D	89	0.240826	0.0160259
I282N	282	0.253552	0.0140162
N302H	302	0.253835	0.0140192
C291R	291	0.257637	0.0162311	Uncertain significance
Q199E	199	0.277049	0.0127538
S179P	179	0.277669	0.0100928
G340D	340	0.277724	0.0164666
I307N	307	0.279333	0.0201861
A115T	115	0.294683	0.0203974
I91T	91	0.294786	0.0144302	not provided
P243H	243	0.301864	0.016737
V72E	72	0.305608	0.0290472
S183P	183	0.306386	0.0145406
V149G	149	0.32108	0.014677
L332S	332	0.32155	0.0293415
S285Y	285	0.328555	0.0120452	not provided
Q76R	76	0.332833	0.0208965
D353V	353	0.340438	0.0296791
F305S	305	0.342092	0.0171611
A198P	198	0.342573	0.0297166
A99T	99	0.347366	0.0298001
A324P	324	0.352421	0.0172652
H44N	44	0.356238	0.021186
P244R	244	0.361646	0.0300451
S272P	272	0.364524	0.0212857
M329R	329	0.364882	0.02129
E155A	155	0.37141	0.0087496
H44P	44	0.374848	0.017485
G11V	11	0.383633	0.0175689
Y346C	346	0.38717	0.0152491	not provided
L64P	64	0.38767	0.0176071
V174G	174	0.389704	0.0152698
G119V	119	0.393855	0.0305767
C175F	175	0.398036	0.0177041
G105E	105	0.398083	0.0177045
N154I	154	0.399043	0.0108656
T156S	156	0.40175	0.0125559
S275P	275	0.408074	0.0308029
L270P	270	0.409424	0.0178089
A111V	111	0.40964	0.0308275
G340C	340	0.411728	0.0218292
F181S	181	0.417778	0.0178846
S247R	247	0.419321	0.021913
H335P	335	0.429131	0.0311291
E155D	155	0.438347	0.00906544
H44Q	44	0.453193	0.0157644	not provided
F191S	191	0.456211	0.0315341
I303N	303	0.456237	0.0182217
T104K	104	0.457737	0.0223232
G119W	119	0.461514	0.0112097
Q276P	276	0.471699	0.0142281
P14A	14	0.472185	0.0129971
L59P	59	0.477336	0.0159413
N122I	122	0.477509	0.022526
L17R	17	0.482388	0.0319116
A115V	115	0.485305	0.0159985
P14S	14	0.485798	0.0319598
G11W	11	0.485932	0.0184701
S299C	299	0.486473	0.0226162
L22W	22	0.487751	0.018485	not provided
F364L	364	0.487809	0.0226295
R45W	45	0.488259	0.0113486
N241Y	241	0.488608	0.018492
Y70C	70	0.491587	0.0185164	not provided
L75R	75	0.492158	0.0143598
N201H	201	0.492601	0.0226772
G334V	334	0.494594	0.0320831
I121R	121	0.496951	0.0227203
P87H	87	0.497772	0.0227284	Uncertain significance
Y230D	230	0.499269	0.0227431
V124D	124	0.499569	0.0227461
L216R	216	0.501239	0.0321754
D187Y	187	0.503124	0.0322014
P87L	87	0.514909	0.0187036	not provided
S179A	179	0.516164	0.0162146
G170V	170	0.518491	0.0102965
Y289C	289	0.518941	0.0162336
A358P	358	0.519793	0.0229425
V293M	293	0.519831	0.0229429	Uncertain significance
S178T	178	0.520679	0.0103062
G287V	287	0.52622	0.0230039
P67L	67	0.529158	0.0188153	not provided
A205D	205	0.529677	0.0145928
W140L	140	0.534059	0.03262
N154T	154	0.540179	0.0163772
P292R	292	0.540253	0.0327019
V293E	293	0.544272	0.0327547
G339V	339	0.54982	0.0232254
S275Y	275	0.549866	0.0189744
M361T	361	0.550402	0.0328348
Y150C	150	0.551441	0.0189864	Uncertain significance
V60E	60	0.551672	0.0164535
A343D	343	0.556567	0.0232876
W140R	140	0.558597	0.0233062
S204Y	204	0.559945	0.0233185
F364S	364	0.563821	0.0233539
V193G	193	0.564189	0.0190823
F83Y	83	0.564885	0.0330218
V86G	86	0.56713	0.023384
H335R	335	0.572706	0.0331215	not provided
A99V	99	0.573484	0.00271536	Likely pathogenic		Yes
P292Q	292	0.573946	0.0125697
Y151S	151	0.574045	0.0165991
L321P	321	0.574172	0.0148562
R213L	213	0.576486	0.0331694
I211S	211	0.576693	0.0234703
N89T	89	0.581021	0.0136061
E161K	161	0.584372	0.0192313	Uncertain significance
F320C	320	0.589638	0.0333343
N180K	180	0.591695	0.0136619	not provided
S147T	147	0.592101	0.0236074	not provided
F10I	10	0.597684	0.0334341
G263V	263	0.600518	0.0236814
P292A	292	0.602082	0.0236951
C245Y	245	0.60515	0.0335258
I282S	282	0.606075	0.0168014
P166L	166	0.610121	0.0237649
F364C	364	0.611007	0.0194231
F288C	288	0.611268	0.0168336	Uncertain significance
G340S	340	0.612313	0.0336132
P166T	166	0.612329	0.0336134
I282T	282	0.618336	0.0238357	Uncertain significance
P292S	292	0.619841	0.0194855
I303F	303	0.620209	0.0151158
E161V	161	0.621328	0.0168954
I278T	278	0.621954	0.0238667
A111T	111	0.622046	0.0138173
G197V	197	0.625706	0.0238988
A153P	153	0.626194	0.0107482
P166H	166	0.627687	0.0151568
C245F	245	0.6283	0.0195447
R213C	213	0.630034	0.0120174	not provided
L64R	64	0.633251	0.0169679
M361V	361	0.634859	0.0138815
H335Q	335	0.635801	0.0195968
T104R	104	0.636073	0.0169849
H335N	335	0.636578	0.016988
S344P	344	0.636654	0.0239915
S285C	285	0.639143	0.0170034
P166S	166	0.640453	0.019629
L216P	216	0.641338	0.0339605
F320I	320	0.644614	0.033999
W140G	140	0.647513	0.0196774
V338E	338	0.651119	0.0241124
G206V	206	0.653276	0.0197167
V66F	66	0.653736	0.0197199
L228P	228	0.654725	0.0241423
F364V	364	0.655376	0.0241477
F195S	195	0.655457	0.0341257
S43R	43	0.657871	0.0171148	not provided		Yes
Q233P	233	0.658717	0.0197536
W140C	140	0.659814	0.0171263	Uncertain significance
Y279H	279	0.660088	0.0241865	Uncertain significance
V188G	188	0.661509	0.0197725
R61W	61	0.662208	0.0171404	Uncertain significance		Yes
R298I	298	0.663768	0.0242167
A146D	146	0.664353	0.0197917
D283H	283	0.665029	0.0197962
L63W	63	0.665623	0.0342432
I303S	303	0.665736	0.0342445
M42R	42	0.666115	0.0171633
C224Y	224	0.666948	0.0171681
S285T	285	0.667525	0.0242475
V209E	209	0.667793	0.0242497
F320L	320	0.670015	0.0242678
F364I	364	0.671594	0.0171952	not provided
V174L	174	0.672152	0.0343181
L357Q	357	0.673355	0.019852
R298S	298	0.676302	0.0243188
I307S	307	0.676366	0.0243194
V103E	103	0.67682	0.0343713
C175Y	175	0.677872	0.019882
E317D	317	0.678728	0.0243385
R298T	298	0.680514	0.0198996
A106T	106	0.681343	0.0199051	not provided
I341N	341	0.68164	0.0130729
L216Q	216	0.683314	0.0243754
N180Y	180	0.683564	0.0243774
E317G	317	0.683626	0.0141188
T139P	139	0.683659	0.0154545
V172G	172	0.687701	0.0244106
D163V	163	0.68821	0.0172912
A112E	112	0.688926	0.0172953
S285A	285	0.690588	0.0244337
A324D	324	0.694011	0.0155078
E366V	366	0.694229	0.0345677
I282F	282	0.695225	0.0345788
H158Y	158	0.69545	0.0244725
F181C	181	0.696083	0.0345884
Y279D	279	0.697793	0.0244911
A359P	359	0.70039	0.0346364
F191V	191	0.701502	0.0346488
N347Y	347	0.702893	0.0346642
I281F	281	0.70351	0.0245363	not provided
S275T	275	0.704056	0.0245406
K274I	274	0.704292	0.0200554
P12T	12	0.707721	0.0245695
Y279F	279	0.70855	0.0174067
I303M	303	0.71002	0.0245875
G92V	92	0.71028	0.0245896
P292L	292	0.711639	0.0174241
P166A	166	0.713288	0.0174333
R213S	213	0.713745	0.0246167
V293A	293	0.714644	0.0201221	not provided
M177K	177	0.716339	0.0348125
V186G	186	0.717176	0.0348216
R298K	298	0.718548	0.0348366
D163Y	163	0.719425	0.024661
N328I	328	0.721746	0.0201676
I134L	134	0.7218	0.0246795
V210E	210	0.722043	0.0201695
V60G	60	0.722799	0.0174864
R298G	298	0.723176	0.0201767
V202G	202	0.724571	0.0201856
Y279S	279	0.725502	0.0201915
D353A	353	0.727613	0.0247244
G206E	206	0.728914	0.0202132
V21E	21	0.72984	0.0247416	not provided
I134T	134	0.730292	0.0247451
N89S	89	0.730322	0.0349647
A264D	264	0.730717	0.0247484
C80R	80	0.731989	0.0349827
T277P	277	0.733093	0.0247667
D100Y	100	0.735218	0.024783
F49S	49	0.735417	0.0247845
Q233R	233	0.735809	0.0350239
F320Y	320	0.738695	0.0248096
F162V	162	0.738914	0.0248113
G197S	197	0.739968	0.0350686
G262V	262	0.740384	0.0248225
Y230S	230	0.740967	0.0133295
I134N	134	0.740989	0.0248271
A15D	15	0.742039	0.0202959
K94I	94	0.742741	0.0248405
H368R	368	0.744358	0.0203104	Uncertain significance
Y70H	70	0.74488	0.0351211
I134S	134	0.745872	0.014407
I307T	307	0.746115	0.0248661
D353Y	353	0.746121	0.0248662
A358D	358	0.746534	0.0248693
E114K	114	0.748865	0.0351636
V290G	290	0.749187	0.0248894
V160M	160	0.750034	0.0203458	Uncertain significance
V160G	160	0.751384	0.024906
F118S	118	0.752079	0.0249113
Q286P	286	0.752727	0.0203625
S204P	204	0.753725	0.0203687
V124G	124	0.755845	0.0352376
T56R	56	0.756071	0.0249414
H158R	158	0.756077	0.00953039	Uncertain significance
M329I	329	0.759133	0.0204022
N347D	347	0.761201	0.0158427
E161D	161	0.761574	0.0176983
F288S	288	0.762405	0.024989
F162I	162	0.762597	0.0353088
I248S	248	0.762645	0.0353093
K333N	333	0.76328	0.0249955
N180H	180	0.763634	0.0125689
L182Q	182	0.764029	0.0250011
R61L	61	0.764757	0.0177153	not provided
F10V	10	0.766131	0.0177227
T104I	104	0.766653	0.0250207	not provided
A15P	15	0.768746	0.0177367	Uncertain significance		Yes
F288V	288	0.771137	0.0250541
K33I	33	0.772116	0.0354085
W257S	257	0.774552	0.0354338
K274E	274	0.775155	0.0159098
M267K	267	0.775709	0.0205038
N302D	302	0.776141	0.0354503
I281N	281	0.776777	0.0205103
F191L	191	0.777131	0.0205125	not provided
G79A	79	0.777873	0.00995008
N347T	347	0.778694	0.0103493
D100G	100	0.778992	0.0159282
I211T	211	0.779527	0.0354855
F305L	305	0.780485	0.0159353
F83C	83	0.78057	0.0251239
E366K	366	0.78085	0.0354992
I303T	303	0.781107	0.0178024
L182P	182	0.781484	0.0205389
C291S	291	0.783138	0.0205489
V186E	186	0.78606	0.0251643
V293L	293	0.786533	0.0145873
M329V	329	0.786689	0.0205704
L316S	316	0.787204	0.0159673
I281S	281	0.787444	0.0355672
F162S	162	0.787852	0.0205774
D163H	163	0.788148	0.0355744
D100V	100	0.78828	0.0251806
F288I	288	0.790663	0.025198
M267R	267	0.79084	0.0251993
A348G	348	0.7917	0.0178582
D283V	283	0.791875	0.0252069
A99G	99	0.793487	0.0146175
S204F	204	0.794768	0.025228
P67R	67	0.795863	0.0252359
R5G	5	0.795974	0.0100064
P225L	225	0.796124	0.0178813
Y230H	230	0.796139	0.0356563
L17M	17	0.797881	0.0252506
V124F	124	0.798645	0.0252562
F162C	162	0.799714	0.0252639
V102L	102	0.800055	0.0356962
I134F	134	0.800804	0.0252718
I278F	278	0.80082	0.035704
G77E	77	0.801632	0.0179101
V21G	21	0.802048	0.0179122	not provided
V160A	160	0.802053	0.0252809
V209G	209	0.802631	0.01604
F288L	288	0.803102	0.0179177
F360S	360	0.803727	0.025293
C224R	224	0.803798	0.0252935	not provided
F181L	181	0.804117	0.0252958
Y230C	230	0.805466	0.0206828
N89H	89	0.805485	0.0206829
S189F	189	0.805828	0.0357549
I282M	282	0.805892	0.0179322
F191C	191	0.806901	0.0160599
D314A	314	0.807452	0.0253199
L75V	75	0.807499	0.0357718
F10C	10	0.808409	0.0253268
S178C	178	0.808432	0.025327
S20L	20	0.808877	0.0253302
T56P	56	0.809997	0.0179534
P67A	67	0.810027	0.013613
R306G	306	0.811462	0.0207184
N69I	69	0.812554	0.0136231
I258T	258	0.81308	0.0207279
I134M	134	0.813907	0.0136285
K190E	190	0.814286	0.0207351
E57K	57	0.814292	0.0358403
S179T	179	0.814599	0.0147084
P126A	126	0.815045	0.0358479
F305Y	305	0.815314	0.0358506
H158L	158	0.815386	0.0147118
H335Y	335	0.817379	0.0358713
I341L	341	0.817599	0.0179926
F305V	305	0.818834	0.0358859
E317K	317	0.819001	0.0254028
T277R	277	0.819226	0.0358898
F83I	83	0.819351	0.0161178
P87S	87	0.819537	0.0180025	not provided
P244L	244	0.820181	0.0207698	Uncertain significance
F83V	83	0.820756	0.0161243
F49C	49	0.821165	0.0136573
D187G	187	0.821768	0.018014
D283G	283	0.821841	0.0180143
L316V	316	0.822014	0.0359177
P4L	4	0.822017	0.0254243
D100A	100	0.822203	0.00312714	Pathogenic/Likely pathogenic		Yes
K190N	190	0.822223	0.0359198
A15V	15	0.822394	0.025427	Uncertain significance		Yes
K356R	356	0.822478	0.0359224
A220D	220	0.823962	0.0207919
E280K	280	0.824907	0.0254449
S108T	108	0.825055	0.0161441
Y32D	32	0.825133	0.0359489
G263R	263	0.825348	0.0208001
V354G	354	0.825491	0.0128046
S84T	84	0.825604	0.0180336
M361L	361	0.825703	0.0208021	not provided
I307F	307	0.826348	0.0208059
V250F	250	0.826692	0.0359644
P225H	225	0.82691	0.0254591
F74S	74	0.829711	0.0161655
E268V	268	0.830124	0.0359986
E114A	114	0.831078	0.0208335	not provided
E366A	366	0.831704	0.0360142
S299T	299	0.832264	0.025497
N284I	284	0.832672	0.0360238
A234P	234	0.832803	0.0360251
Y101H	101	0.833586	0.0208481
D353G	353	0.833852	0.0255082
V168D	168	0.834229	0.0137089
G218W	218	0.834365	0.0255119
P67T	67	0.83443	0.0255123
A106P	106	0.834738	0.0360443
C152G	152	0.83483	0.0105275
P18Q	18	0.835664	0.025521
I194S	194	0.835844	0.0255223
C98F	98	0.836096	0.0208627
D68Y	68	0.836308	0.018088
A99S	99	0.836879	0.0208672
L90F	90	0.837294	0.0255325
V202A	202	0.837439	0.0255335	not provided
N54I	54	0.83778	0.0180955	not provided
V103M	103	0.837866	0.0180959	not provided
V290L	290	0.837995	0.0255374
P67Q	67	0.838905	0.0162075
Y151C	151	0.838948	0.0181014	Uncertain significance
F49L	49	0.839424	0.0255475
N58K	58	0.840001	0.0360963		5
Y230N	230	0.84056	0.0255555
L327P	327	0.840881	0.0208904
V338G	338	0.841237	0.0162182
G203C	203	0.841511	0.0181143
V102A	102	0.841532	0.0255623
T242A	242	0.841726	0.0255637
R61Q	61	0.841882	0.0208962	not provided
F49V	49	0.842263	0.0208984
V354A	354	0.842901	0.0361248
P135L	135	0.843049	0.0181221	not provided
K190T	190	0.843211	0.0209038
I194F	194	0.843402	0.0181238
A109V	109	0.843771	0.0209071	not provided
H125D	125	0.845088	0.0255872
D163A	163	0.846198	0.025595
S46P	46	0.846469	0.0181393	not provided
Y101F	101	0.846785	0.0255991
S337P	337	0.847932	0.0256071
K51Q	51	0.847948	0.0181467	Uncertain significance
L59V	59	0.848509	0.0209343	Uncertain significance
N297T	297	0.848654	0.0181502
V124A	124	0.848759	0.0209358
I307M	307	0.85038	0.0256242
A266P	266	0.850416	0.0209453
E280V	280	0.85064	0.025626
G159A	159	0.850732	0.0121734
C224F	224	0.850883	0.0256277
V149A	149	0.851154	0.0181628
K116R	116	0.851649	0.0362105
N154H	154	0.852607	0.01817
G263D	263	0.852849	0.0256413
I52M	52	0.853086	0.0209606
Y240D	240	0.854066	0.0256498
Y346H	346	0.85427	0.0181784	not provided
E352V	352	0.854329	0.0362366
E229D	229	0.854517	0.0362385		11
F181V	181	0.854704	0.0181805
V86F	86	0.854756	0.0362408
G197A	197	0.855111	0.0137903
D187V	187	0.855146	0.0209724
A106G	106	0.855355	0.0362466
N54T	54	0.855443	0.0256594
F162L	162	0.855943	0.0256628
F181I	181	0.856586	0.0181899	not provided
K333Q	333	0.857007	0.020983	not provided
D136A	136	0.857215	0.0362647	Uncertain significance
P67S	67	0.857306	0.0209847
D136G	136	0.857621	0.0209865
G339E	339	0.857726	0.0362697
D68A	68	0.857933	0.0209883
W257C	257	0.858065	0.036273
G262A	262	0.85841	0.018199
K274R	274	0.858869	0.0256831
S84I	84	0.859478	0.0182043	Uncertain significance
I248N	248	0.85961	0.036288
G159C	159	0.860161	0.0256921
K71N	71	0.860384	0.0210023	not provided
M42V	42	0.860972	0.0256977	not provided
V349D	349	0.861224	0.018213
I282L	282	0.86168	0.036308
N328Y	328	0.862792	0.0182208
L228R	228	0.863356	0.0363242
Q76E	76	0.864276	0.0210244
V212G	212	0.864867	0.0363389
S84C	84	0.864884	0.0182312
R222G	222	0.865224	0.0210298
E326Q	326	0.865359	0.0257279
V35F	35	0.86605	0.0210345
S43I	43	0.86921	0.0182526
V7G	7	0.869449	0.0257561
S183T	183	0.869786	0.0257584
Q76H	76	0.870377	0.0129692
K190R	190	0.871132	0.0182621
V66L	66	0.871174	0.0210635
S130R	130	0.871257	0.0257685
Q276E	276	0.871903	0.0210676	not provided	2
F305I	305	0.873228	0.025782
L40I	40	0.873767	0.0257857
G287R	287	0.873862	0.0257863
T104S	104	0.874713	0.0257922
A343G	343	0.874941	0.0182808
D167V	167	0.87504	0.01637
G235V	235	0.87518	0.0364381	Uncertain significance
A220V	220	0.875676	0.0257987
V254D	254	0.875961	0.0210904
G77V	77	0.875968	0.0210905
V157G	157	0.876253	0.0182873
R213H	213	0.876346	0.0182877	Uncertain significance
L239V	239	0.87661	0.0364518
S238P	238	0.876697	0.0210946	not provided
D187H	187	0.87694	0.0182907
N302S	302	0.876958	0.0182908	not provided
S275C	275	0.877095	0.0210968	not provided
G339A	339	0.877541	0.0258115
L217M	217	0.877831	0.0364635
A196T	196	0.87835	0.025817
A220P	220	0.878648	0.0364713
T208I	208	0.879166	0.0211085
D100E	100	0.87921	0.0211087
S247C	247	0.879514	0.0211104
A264G	264	0.879628	0.0364807
E62V	62	0.87965	0.0364809
E161Q	161	0.880408	0.025831
V290D	290	0.880503	0.0258317
S183C	183	0.88058	0.0183085
Q6H	6	0.880863	0.0364925
D167Y	167	0.881	0.0258351
H19L	19	0.881109	0.0211194
I165L	165	0.881184	0.0183115	not provided
S299G	299	0.881229	0.0183117
S20P	20	0.881723	0.02584
Y32F	32	0.881922	0.0211239
C98W	98	0.882537	0.0365084
C175S	175	0.882712	0.0258467
A153T	153	0.882877	0.0211293	Uncertain significance
I258S	258	0.883131	0.018321
E161G	161	0.883255	0.0365153
P137R	137	0.883517	0.0365178
N284Y	284	0.883721	0.0183239
L216M	216	0.884621	0.0183283
D187A	187	0.886371	0.0365449
A343S	343	0.887306	0.0365538	not provided
Y279N	279	0.887587	0.0365565
K51R	51	0.887654	0.0365571
I123F	123	0.887664	0.021156
V21A	21	0.888111	0.0258833
S130T	130	0.888185	0.0211589
G36C	36	0.888522	0.0164296
G308D	308	0.888813	0.0258881
V188F	188	0.88894	0.0365693
P126R	126	0.889452	0.021166
D215V	215	0.889875	0.0258953
K33R	33	0.889906	0.0211685	not provided
V207F	207	0.890492	0.0258994
D100H	100	0.891501	0.0365936
S183Y	183	0.892235	0.0259112
N328S	328	0.892437	0.0211826	not provided
I91V	91	0.892985	0.0164492		2
K127R	127	0.89335	0.0211877
L217R	217	0.893509	0.0259198
I91F	91	0.893517	0.0139369
N143K	143	0.893615	0.0183721	not provided
N201K	201	0.893679	0.025921
V21L	21	0.893832	0.0183732
N297D	297	0.893867	0.0183733	not provided
G262R	262	0.893976	0.025923
G312V	312	0.894073	0.0259236
P135T	135	0.894466	0.0366216
N69D	69	0.894836	0.0139418
N55I	55	0.894917	0.0211964	Uncertain significance
V60A	60	0.895282	0.0183802	not provided
N69Y	69	0.895482	0.0366312
V250D	250	0.895545	0.0366318
I165R	165	0.895697	0.0366332
K300T	300	0.895738	0.0366336
N201I	201	0.896044	0.0183839
K323N	323	0.896334	0.0164638
I53N	53	0.896615	0.0259407
S20T	20	0.896667	0.0259411
Q276L	276	0.896915	0.0259428
K190Q	190	0.897205	0.0183895
L128V	128	0.897467	0.0366499
S204C	204	0.89747	0.0183908		7
D187N	187	0.89772	0.0366523
F83L	83	0.89784	0.0164704
D215N	215	0.898114	0.036656
D353N	353	0.898251	0.0366573
H19Q	19	0.898392	0.0212157
G119A	119	0.89846	0.021216
E57D	57	0.898703	0.0259548
G334E	334	0.898732	0.0164743
A265T	265	0.898838	0.0183974	Uncertain significance
Y32H	32	0.899168	0.0259579	Uncertain significance
I73S	73	0.899577	0.0259606
S108A	108	0.89976	0.0184019
V35I	35	0.899801	0.0366719		9
G81S	81	0.900004	0.0184031	Uncertain significance
V186M	186	0.900062	0.0184033		6
I165K	165	0.900396	0.0259661
S331T	331	0.901205	0.0212312
L23I	23	0.901209	0.0259716
E317Q	317	0.901586	0.0259741
V39L	39	0.901645	0.0259745
T139S	139	0.901667	0.0366894
P126L	126	0.901954	0.0366921
H19D	19	0.902048	0.0184129	Uncertain significance
P18A	18	0.902534	0.0164909
V212F	212	0.902643	0.0259812
G81C	81	0.903052	0.0130858
H158Q	158	0.903108	0.013086
L173P	173	0.903479	0.0184198
A348V	348	0.903889	0.0367103
L316F	316	0.903931	0.0259898
N180I	180	0.904004	0.015078
E57V	57	0.904009	0.0259904
G235E	235	0.904041	0.0184225
P304A	304	0.90415	0.0367127
D145V	145	0.904197	0.0367132
E24D	24	0.90489	0.0259963
A112T	112	0.904948	0.0212519	Uncertain significance
K323R	323	0.905274	0.0367233
Q296P	296	0.905452	0.026	not provided
S43G	43	0.90587	0.0367289
I351V	351	0.905898	0.0212571	Uncertain significance
N69K	69	0.906131	0.0184326
G334R	334	0.906165	0.0212586
R222P	222	0.906477	0.0212603
T120S	120	0.906648	0.0212612		1
E28A	28	0.907207	0.0260117
E366G	366	0.907381	0.0184386	Uncertain significance
V168I	168	0.907712	0.0367461
V72A	72	0.907758	0.0260154
D353H	353	0.907929	0.0212683
I341S	341	0.907955	0.0367484
L93S	93	0.907981	0.0184415	not provided
L142H	142	0.908048	0.0260174
T139N	139	0.908543	0.016517
D31E	31	0.908593	0.026021
P137T	137	0.908752	0.0260221
F181Y	181	0.908842	0.0212733
N309D	309	0.908957	0.0212739	not provided
V103A	103	0.908998	0.0367581
L75P	75	0.909118	0.0123724
A85V	85	0.909176	0.0184472
H125P	125	0.909224	0.0367602
R222L	222	0.909226	0.0367602
D163E	163	0.90925	0.0184476
D215H	215	0.909272	0.0184477
K333E	333	0.909374	0.0367616
G129W	129	0.90951	0.021277	not provided
N309I	309	0.909526	0.036763
Q369L	369	0.909667	0.0367644
G170A	170	0.909761	0.0212784	not provided
R306C	306	0.909823	0.0184503	Conflicting interpretations of pathogenicity
S247I	247	0.91003	0.0367678
V103L	103	0.910148	0.0184519	not provided
P18R	18	0.91087	0.0212844
N347H	347	0.910909	0.0260364	not provided
E57G	57	0.911154	0.0184567	not provided
I25M	25	0.91134	0.021287
P244S	244	0.911481	0.0260402
W257G	257	0.911497	0.0212879
L325H	325	0.911535	0.0260406
I273S	273	0.911807	0.0260424		16
I123V	123	0.911913	0.0151096	Likely benign	2
K300E	300	0.911921	0.0367854
I53S	53	0.911961	0.0260434
Q82L	82	0.912253	0.0260454
L327H	327	0.91249	0.026047		5
L270R	270	0.912744	0.0212947
G36V	36	0.91277	0.0212949
A266V	266	0.913198	0.0212972	not provided
V21M	21	0.913295	0.0131219
I282V	282	0.913568	0.0212992
K300M	300	0.914229	0.0368069
S271G	271	0.914263	0.0260587
S189P	189	0.914329	0.0368078
A50G	50	0.914417	0.0213039
C224S	224	0.91443	0.021304
V124L	124	0.914609	0.0165432
I52L	52	0.914699	0.0213054
T277A	277	0.914782	0.0184741	not provided
E62Q	62	0.915179	0.0213081
K323Q	323	0.915473	0.0368185
D313Y	313	0.915477	0.0260668
A171S	171	0.915906	0.0260696
N328K	328	0.91609	0.0184804
I52T	52	0.916214	0.0213137	Uncertain significance
I165M	165	0.916457	0.0260733
K27Q	27	0.916733	0.0184834
K16R	16	0.916742	0.0368303
E24G	24	0.916943	0.0368321
F288Y	288	0.917076	0.0213184
L255Q	255	0.917111	0.0213186
A220T	220	0.917242	0.0260785
F195C	195	0.917337	0.0260791
T132R	132	0.917986	0.0184894	Uncertain significance
Q286R	286	0.91866	0.0368481
G92A	92	0.918824	0.0117826
V188A	188	0.918863	0.0260892
Q369R	369	0.919135	0.026091	not provided
H125L	125	0.919193	0.036853
E256Q	256	0.919379	0.0368547
T56A	56	0.919487	0.0184966	Uncertain significance
E268K	268	0.920009	0.0260968
P137Q	137	0.920338	0.0213362
N54D	54	0.920772	0.0368677
L59I	59	0.92089	0.0131485
E57A	57	0.920951	0.0185036
S147A	147	0.921053	0.0213401	not provided
K94E	94	0.921137	0.0213406
K51M	51	0.921149	0.0213407
S237N	237	0.921298	0.0368725		34
V60L	60	0.921312	0.0213415
L253M	253	0.92161	0.0368754
N236H	236	0.921732	0.0213438	Uncertain significance
G235A	235	0.921761	0.0185074		1
I211F	211	0.921785	0.036877
K16Q	16	0.921871	0.0213446
A65V	65	0.922064	0.0261104
D283A	283	0.922201	0.0368809
D163G	163	0.922305	0.0151508
G287A	287	0.922662	0.0213489
P225A	225	0.922855	0.0213499	not provided
K127N	127	0.922922	0.0368875
K33E	33	0.922922	0.0213503	not provided
F364Y	364	0.922934	0.0261162
L59H	59	0.923101	0.0368892
V39F	39	0.923232	0.0261181
A109G	109	0.923542	0.0151557
A171V	171	0.923877	0.0117986
V227D	227	0.924077	0.016584
T277I	277	0.924179	0.0368992
L217Q	217	0.924451	0.0185202
M177T	177	0.924655	0.0185212	not provided
H19P	19	0.924685	0.0369038
F164S	164	0.924794	0.0369049
G263C	263	0.924798	0.0261285
E223V	223	0.925343	0.0185244
L216V	216	0.925515	0.0213644
D48N	48	0.925516	0.0185253	Uncertain significance
L217V	217	0.925627	0.0185258	not provided
E229Q	229	0.925768	0.0369138
P295L	295	0.925876	0.0369148		2
E113V	113	0.926096	0.0213676	Uncertain significance
F10L	10	0.926191	0.0261376
F164I	164	0.926272	0.0213685
I303V	303	0.926343	0.0261386
S38G	38	0.926485	0.0213697
K323E	323	0.926637	0.0261406
N58T	58	0.927601	0.0261469
N297H	297	0.927833	0.0261484
M267T	267	0.927848	0.0185363
R5T	5	0.927878	0.00889016
V186A	186	0.92807	0.0185374
N58I	58	0.928291	0.0151745
K27T	27	0.92833	0.0213797
A146P	146	0.928494	0.036939
G308A	308	0.928566	0.0185397
K133I	133	0.928625	0.01854
P244T	244	0.928751	0.0261545
G252V	252	0.928931	0.0213829
C224G	224	0.929025	0.0213834
G92S	92	0.929352	0.0185435
G81V	81	0.929424	0.0369475
V202L	202	0.929673	0.0369498
V168L	168	0.929674	0.0369498
V290I	290	0.929962	0.0185463	Uncertain significance
T104A	104	0.930141	0.0261636
P185A	185	0.930263	0.0185478
Y240H	240	0.93028	0.0261645
E28Q	28	0.930346	0.0185482
L345M	345	0.930417	0.0166111
G36R	36	0.930506	0.0185489	Uncertain significance
A198V	198	0.930616	0.016612
S272T	272	0.930644	0.0185496	not provided
K333I	333	0.930679	0.0213924
I341M	341	0.930808	0.0213931
G263S	263	0.930812	0.0369603
E280G	280	0.931449	0.0166155
K274T	274	0.931625	0.0261734	Uncertain significance
I165T	165	0.931973	0.0261756	not provided
D2A	2	0.932018	0.0261759		9
Q296H	296	0.932098	0.0185564
A109D	109	0.932471	0.0369755
E114V	114	0.932755	0.0261808
Q355H	355	0.933037	0.0112912
K318E	318	0.933711	0.0185641	not provided
V254I	254	0.933889	0.0131937
D322V	322	0.934363	0.0369929
A153S	153	0.934625	0.0214137	not provided
C98Y	98	0.934748	0.0214144	not provided
D215Y	215	0.934842	0.0369973
I73N	73	0.935092	0.0261961
N241T	241	0.935214	0.0370007
N141H	141	0.935231	0.0140918
K363N	363	0.93538	0.026198
V35L	35	0.935421	0.0185721		4
T120P	120	0.935595	0.0166332
I281V	281	0.935968	0.0262018
P225S	225	0.936036	0.0214213
V212I	212	0.936096	0.0262026
A109S	109	0.936268	0.0214226
D68G	68	0.936403	0.0185768	not provided
K274Q	274	0.93643	0.0262048
L221P	221	0.936599	0.0214244	not provided
D215G	215	0.936964	0.0262083
L30F	30	0.937099	0.01858
E24V	24	0.937104	0.0152091
L64V	64	0.93739	0.0214286
D100N	100	0.937534	0.026212
M177V	177	0.937782	0.0185833	not provided
L128F	128	0.93812	0.0214326	not provided
G92C	92	0.938167	0.0185851
V160L	160	0.938262	0.0370286
A198G	198	0.938517	0.0214347
E28D	28	0.938601	0.016646
P87T	87	0.938617	0.0185872
S147C	147	0.938675	0.0214356
E268A	268	0.93902	0.0185891	not provided
R5M	5	0.939141	0.0166483
V290A	290	0.93947	0.0370397
A85T	85	0.939821	0.0185929
P225T	225	0.94032	0.0370474
S247G	247	0.940329	0.0214445
R319G	319	0.940392	0.0370481
H19R	19	0.940439	0.026231		2
L365W	365	0.940701	0.0214465	not provided
I307V	307	0.94072	0.0214466	not provided
L142V	142	0.940749	0.0214467
E223K	223	0.940751	0.0214467
L128R	128	0.940777	0.0185973
S183A	183	0.940832	0.0370521
T132I	132	0.940894	0.026234
W257R	257	0.94109	0.0262353
G312R	312	0.941098	0.0370545
P135A	135	0.941136	0.0214488
D313A	313	0.941253	0.0262363
Q276K	276	0.941309	0.0370565
P87A	87	0.941488	0.0214507
S204A	204	0.941579	0.0214512	not provided
S38C	38	0.941885	0.0370617
K362R	362	0.941962	0.0186029
V207L	207	0.942222	0.0262426
V250I	250	0.942424	0.0214557	Uncertain significance
S331Y	331	0.942484	0.021456
T139A	139	0.942623	0.0214568
A3D	3	0.942676	0.0152309
A65D	65	0.942734	0.026246
E294G	294	0.942792	0.0152314
H368P	368	0.942863	0.0186071
A146G	146	0.942877	0.0186072
S237I	237	0.942943	0.0186075
T139I	139	0.943223	0.0370739
F164Y	164	0.943337	0.0214606
N54Y	54	0.943445	0.0152339
K184N	184	0.943462	0.01861
R61G	61	0.943617	0.0214621
V102M	102	0.943654	0.0186109	not provided
V60M	60	0.943734	0.0186112
I307L	307	0.9442	0.0186134
I52N	52	0.944219	0.0262556
K363R	363	0.944667	0.0166717
D187E	187	0.944832	0.0166724
E317A	317	0.944866	0.0262598
V149L	149	0.945002	0.013232
E62A	62	0.945092	0.0370909
S130C	130	0.945185	0.0214705		3
A265S	265	0.94567	0.0370962
D145E	145	0.945833	0.021474
V202I	202	0.945939	0.0262668
N122H	122	0.946168	0.0186226
Q82E	82	0.946174	0.0262683
L64Q	64	0.946267	0.0371016
M267L	267	0.946347	0.0262694
L59F	59	0.946404	0.0371029
S130G	130	0.946419	0.037103
I248F	248	0.94669	0.0371055
D145A	145	0.946713	0.0166804
K16E	16	0.946955	0.0262734
S237G	237	0.947271	0.0186278	not provided
D167E	167	0.947286	0.0214818
Y150H	150	0.947357	0.0132401
Q286L	286	0.947397	0.0262763
N297Y	297	0.947542	0.0262772
A95E	95	0.947544	0.0214831	not provided
K300N	300	0.947657	0.0214838	not provided
S247T	247	0.947709	0.0186298
K33Q	33	0.947813	0.0186303
I123T	123	0.947859	0.0186305	not provided
K269E	269	0.947942	0.0132421
M251T	251	0.948274	0.016687
A153G	153	0.948343	0.0262824
Y230F	230	0.948387	0.0262827
P135R	135	0.948392	0.0262827
F164V	164	0.948451	0.0262831
A171P	171	0.948627	0.0186341	Uncertain significance
D145Y	145	0.948705	0.0214894
N328T	328	0.948731	0.0186346
L270V	270	0.948766	0.0371243
I25V	25	0.948807	0.0262854	not provided
I121L	121	0.949008	0.0186359
S189C	189	0.949211	0.026288	not provided
A266S	266	0.94928	0.037129
V35G	35	0.9496	0.0186387
C98S	98	0.949835	0.037134
M301T	301	0.949964	0.0371352
V212L	212	0.949966	0.0214961
V7M	7	0.950057	0.037136
D167N	167	0.950081	0.0186409	Uncertain significance
I121M	121	0.950238	0.0262947
T350I	350	0.950433	0.0214986
P295T	295	0.950449	0.0186426
A358V	358	0.950585	0.0214994
K190M	190	0.950631	0.0186435	not provided
P126S	126	0.950634	0.0214997	not provided
Q276H	276	0.95065	0.0262974
G287E	287	0.950769	0.0186441
A3S	3	0.950841	0.0215008	Uncertain significance
D215E	215	0.950984	0.0132525
K127T	127	0.951072	0.0186456
N58Y	58	0.951189	0.0215026
F164C	164	0.951332	0.0263018
Q296E	296	0.951636	0.021505
F118Y	118	0.951752	0.0371514
L142I	142	0.951782	0.0263047
L40V	40	0.951785	0.0263047	Uncertain significance
G218A	218	0.951855	0.0371523
G96V	96	0.952078	0.0263066
M267V	267	0.952213	0.0215081
N284D	284	0.952221	0.0263075
L88I	88	0.952391	0.021509
D167H	167	0.952403	0.0371573
V8D	8	0.953063	0.0371633
P185L	185	0.953084	0.0263131
P244A	244	0.953248	0.0215136
T277S	277	0.953376	0.0186563
A310V	310	0.953807	0.0263178
R5K	5	0.953844	0.0215168
L330M	330	0.953851	0.026318
F164L	164	0.953852	0.0215168
L217P	217	0.953887	0.021517	not provided
A343P	343	0.953899	0.0186587	not provided
N141S	141	0.954023	0.0263192
N58H	58	0.954061	0.0186595
D31V	31	0.954454	0.02152
G312E	312	0.954551	0.0215205
L270F	270	0.954731	0.0186626	not provided
S237C	237	0.954909	0.0141635
E268G	268	0.955012	0.0167154
A324S	324	0.955141	0.0263264
F74V	74	0.955215	0.0263269
D314Y	314	0.955318	0.0186653
D2V	2	0.955356	0.0215248
L370I	370	0.955452	0.0371849
N55S	55	0.955467	0.0263285	not provided
I25L	25	0.955564	0.0215259
E366D	366	0.955615	0.0263294	not provided
L345P	345	0.955939	0.0263315
A265P	265	0.955974	0.0263318
L17V	17	0.956075	0.0263324
A315P	315	0.956185	0.0263331
K333R	333	0.956484	0.026335
K363E	363	0.956523	0.0186709
V254L	254	0.956595	0.015285
Q369P	369	0.95683	0.0263373
V86A	86	0.956865	0.0186725
T120I	120	0.957071	0.0263388
V254A	254	0.957421	0.0372027
D48V	48	0.957427	0.0372027
Y70F	70	0.957501	0.0372034
E268Q	268	0.958053	0.0263452
N261T	261	0.958116	0.0263456
N309T	309	0.958142	0.0167285
P244Q	244	0.95827	0.0215403
K269M	269	0.958482	0.0263479	not provided
G92D	92	0.958743	0.0152933
C152S	152	0.958867	0.0132795
N141Y	141	0.958894	0.0372159
S238Y	238	0.958908	0.018682
G218R	218	0.95893	0.0215438
N9S	9	0.958975	0.0372167
V232L	232	0.958981	0.0215441
I258L	258	0.959019	0.0186825
N284S	284	0.959417	0.0263539	Uncertain significance
E256D	256	0.959667	0.0263555
S84N	84	0.959882	0.0263569	not provided
Q369H	369	0.95991	0.0263571		9
A146S	146	0.960069	0.0263581
K231E	231	0.960349	0.0186887
V254G	254	0.960395	0.0167379
H368D	368	0.960478	0.0153
L253W	253	0.960485	0.0263608
E256V	256	0.960535	0.0167385
G262E	262	0.960549	0.0263612
R306S	306	0.960574	0.0372311
Q233K	233	0.960844	0.021554	not provided
I278M	278	0.960964	0.0215546
E294V	294	0.961004	0.0167405
V174A	174	0.961198	0.0263654
N261I	261	0.961299	0.0372376
S43C	43	0.961322	0.0186932
K71R	71	0.961335	0.0263663
S138C	138	0.961436	0.0186938
L325P	325	0.961443	0.0215571
D322G	322	0.961583	0.0153043
D2G	2	0.961606	0.021558
A358T	358	0.96185	0.0186957
A106V	106	0.962066	0.0215604		6
K269N	269	0.962102	0.0186968
V232E	232	0.962108	0.0186969	not provided
E114G	114	0.96222	0.026372
F360I	360	0.962258	0.0372462
P295A	295	0.962274	0.0372464
L253V	253	0.96245	0.0215625
V210G	210	0.962587	0.0263743
V124I	124	0.962753	0.0186999	Uncertain significance
I123M	123	0.963078	0.0263775
V207G	207	0.963305	0.0153109
I278V	278	0.963538	0.0167511
K318I	318	0.963633	0.0215687
F246S	246	0.963978	0.0263832
E113D	113	0.964098	0.026384
A3T	3	0.96423	0.0187067	not provided
K27M	27	0.964585	0.0153159
S46L	46	0.964679	0.037268
L327R	327	0.96473	0.0167561
G218E	218	0.964736	0.018709	not provided
L88S	88	0.965068	0.0215763
A65G	65	0.965297	0.0215775
Q286E	286	0.965371	0.0263922
Q296K	296	0.965394	0.0263923
K184R	184	0.965398	0.0263923		3
P18S	18	0.965573	0.0187129
Q6R	6	0.965608	0.0167597
F360Y	360	0.965617	0.0372764
D48A	48	0.965629	0.0372765
A146V	146	0.96571	0.0263943
I273L	273	0.965736	0.0187137
L332V	332	0.965863	0.0372786
N141D	141	0.965864	0.0215805
V168A	168	0.966007	0.0215813
V232G	232	0.966077	0.0215817
I53V	53	0.966166	0.0167621
L59R	59	0.966209	0.0263975
T277K	277	0.966312	0.0263982
N328D	328	0.966323	0.0167627
Q233H	233	0.966337	0.0167628
S272C	272	0.966345	0.0215831	not provided
I52S	52	0.966364	0.0372831
L75Q	75	0.966382	0.0215833
S130N	130	0.966892	0.0167651
L327F	327	0.967063	0.0372894
N141K	141	0.967117	0.0264033
D322N	322	0.967201	0.0215876
S138I	138	0.967327	0.018721
D314H	314	0.967609	0.0142093
Y151H	151	0.9678	0.0153282
L142R	142	0.968113	0.0215924
K274N	274	0.968238	0.0264105
G96A	96	0.968453	0.0167716
L40F	40	0.968488	0.0153309
A234S	234	0.968571	0.0215948	Conflicting interpretations of pathogenicity
K184E	184	0.968752	0.0373045
N58S	58	0.968853	0.0167733	not provided
L182V	182	0.968948	0.0264151		1
E294K	294	0.968976	0.0373065
M301K	301	0.969111	0.0215977
P12H	12	0.969178	0.0187295
L327V	327	0.969396	0.0373102
K362T	362	0.969835	0.0216015
I91L	91	0.96985	0.0114017
G81A	81	0.969923	0.0264213
I73T	73	0.969997	0.0216023
I351S	351	0.970046	0.0264221
K362Q	362	0.970123	0.021603
L40H	40	0.970328	0.0153379
L330V	330	0.97035	0.026424	not provided
Q26L	26	0.970375	0.0264242
N309Y	309	0.970416	0.0187352
V212A	212	0.970591	0.0153389
A266D	266	0.970608	0.0264257
G308S	308	0.970935	0.0264278
F360C	360	0.970976	0.0216075
A111G	111	0.970985	0.0264281
D68H	68	0.971111	0.0216082
S247N	247	0.97119	0.0187388
A50D	50	0.971253	0.0373268
S331P	331	0.971302	0.0264301
K363Q	363	0.971462	0.0216101
E326A	326	0.971546	0.0373295
K362N	362	0.971653	0.0216111
K33N	33	0.971679	0.0264325
E229V	229	0.971694	0.0187411
Y249D	249	0.971718	0.0264328
N261K	261	0.971754	0.0216116
K27N	27	0.972	0.0264346
G170R	170	0.972002	0.0187426
K311N	311	0.97202	0.0187426	not provided
A220S	220	0.972176	0.0216138
P4A	4	0.972314	0.018744	Uncertain significance
I278L	278	0.972345	0.0216147
A112V	112	0.972439	0.0264374	Uncertain significance
I273N	273	0.972495	0.0264377
T132P	132	0.97258	0.0373387
L221F	221	0.972601	0.0187453
S237T	237	0.972757	0.018746
D214H	214	0.973518	0.0187495
L142P	142	0.973554	0.0373474
G218V	218	0.973602	0.0216213
G36D	36	0.973627	0.0264449	Uncertain significance
I341F	341	0.97363	0.0216215
E268D	268	0.973716	0.0264455
L142F	142	0.973822	0.0167939
G308R	308	0.973832	0.018751
A315S	315	0.973904	0.0216229
D31N	31	0.974205	0.0264486	not provided
A264P	264	0.974208	0.0153528
R306L	306	0.974309	0.0187532	not provided
S47A	47	0.974404	0.0216255
G34V	34	0.974439	0.0264501
I211V	211	0.974453	0.0264502
I258N	258	0.974554	0.0216263
E223Q	223	0.974744	0.0187552
N284H	284	0.974752	0.0216274
A50S	50	0.97476	0.0216274		5
P295S	295	0.974805	0.0187554
Q6E	6	0.974861	0.0216279
A358G	358	0.974998	0.0167988
L321H	321	0.975017	0.0264538
D214A	214	0.975214	0.0216298
A205S	205	0.975264	0.0373626
V188I	188	0.975408	0.0373639
Y240F	240	0.975557	0.015358
I273M	273	0.975955	0.0168028
F118L	118	0.976029	0.0373694
D313E	313	0.976291	0.0264619
D314G	314	0.976428	0.0168048
G36A	36	0.976467	0.026463
I273V	273	0.976532	0.0216367		4
N122T	122	0.976605	0.0373746
R319I	319	0.976688	0.0373753
A65S	65	0.97671	0.0216376
C291G	291	0.976717	0.0153624
G34R	34	0.976772	0.021638
F219Y	219	0.977015	0.0373782
S271R	271	0.977038	0.0264666
Q276R	276	0.977497	0.0264696
M42L	42	0.977537	0.0264698
G339R	339	0.97772	0.0142455
E57Q	57	0.977731	0.021643
V168G	168	0.977888	0.0216438
P18L	18	0.977895	0.037386
K169N	169	0.977911	0.0216439
D322E	322	0.978036	0.0373873
A310P	310	0.978123	0.021645
E113A	113	0.978488	0.0264759
V66I	66	0.978717	0.0373934		5
K259I	259	0.97877	0.0373938
S331A	331	0.97883	0.026478
N260H	260	0.978868	0.0216489
L29S	29	0.978936	0.0153709
I123L	123	0.978985	0.0216496
I52F	52	0.979008	0.0373959
S337T	337	0.979038	0.0187749
M367R	367	0.979055	0.0264795
L90V	90	0.979157	0.0187754
K231Q	231	0.979219	0.0264805
F219V	219	0.97941	0.0168171
K127Q	127	0.979531	0.0264825
D214G	214	0.979976	0.0187792
P126H	126	0.980115	0.01682
A324T	324	0.980143	0.0168201
I194T	194	0.980244	0.0374069
Y249S	249	0.980314	0.0216565
Q76P	76	0.980398	0.021657
I37S	37	0.980502	0.0153768
D145N	145	0.980546	0.0264889
G77A	77	0.980558	0.026489
D314E	314	0.98076	0.0168227
E294Q	294	0.980771	0.0187828
K127E	127	0.980993	0.0168237
D313G	313	0.981103	0.0187843
S138N	138	0.981225	0.0264932
A324G	324	0.981283	0.0374161
D48H	48	0.981476	0.0374179
Y240C	240	0.981567	0.0216631
D68N	68	0.98159	0.0133564
G129A	129	0.981631	0.0264958
I281L	281	0.981744	0.021664
V202F	202	0.981747	0.0374203
L365S	365	0.981899	0.018788
D322A	322	0.981958	0.0264979
E280D	280	0.982174	0.0216662	not provided
I273F	273	0.98222	0.0374245
K110R	110	0.982402	0.0168295
K27E	27	0.982404	0.0216674
E161A	161	0.982484	0.0265012
N201S	201	0.982532	0.0265015
F219L	219	0.982631	0.0374281
V193A	193	0.982884	0.0168315
L239W	239	0.983194	0.0265057
K363T	363	0.983209	0.0187939	not provided
K269T	269	0.983249	0.0187941
I248V	248	0.983567	0.0187956
N143D	143	0.983724	0.026509
D31G	31	0.983971	0.0187974
Q355L	355	0.983996	0.0216758
E280Q	280	0.984054	0.0265111
A196V	196	0.984571	0.0188002
L93W	93	0.984683	0.0265151
W257L	257	0.98474	0.0216796
K323T	323	0.984908	0.0265165
Q82H	82	0.985048	0.0265174
V250L	250	0.985149	0.0188028	not provided
S272Y	272	0.985169	0.0216819
G252D	252	0.985319	0.0265191
D313H	313	0.985344	0.0216828	not provided
P304R	304	0.985428	0.0265198
L270H	270	0.985433	0.0216833
Q6P	6	0.985708	0.0168431
A264S	264	0.985742	0.0265218
I211M	211	0.985831	0.0265224
L128I	128	0.98594	0.0153975
N309K	309	0.985997	0.0265234
V86I	86	0.986045	0.0265237
N122D	122	0.986072	0.0168446
N55Y	55	0.986248	0.026525
M367V	367	0.987121	0.0188118
H19N	19	0.98735	0.0216933
V172E	172	0.987364	0.0188129
H368N	368	0.987515	0.026533
K184T	184	0.987535	0.0374715
K16T	16	0.987739	0.0216953
D136N	136	0.987755	0.0188147
R97K	97	0.987885	0.021696	not provided
A266T	266	0.987893	0.0216961		1
R336T	336	0.988368	0.0265384
N260I	260	0.988503	0.0168546
N260Y	260	0.988544	0.0374804
D2N	2	0.988668	0.0188188	Uncertain significance	2
S272F	272	0.988773	0.0217007
I351L	351	0.988893	0.0217013
M329L	329	0.989137	0.0374856
L321V	321	0.989299	0.0374871
A343V	343	0.989791	0.0265474
G129E	129	0.989822	0.0188241	Uncertain significance
N54K	54	0.989899	0.0217065
E223A	223	0.990033	0.0188251	not provided
A196G	196	0.990115	0.0142896
S84G	84	0.990155	0.0374946
E256A	256	0.990254	0.0374955
M367I	367	0.99036	0.026551
N297S	297	0.990361	0.026551
I52V	52	0.990581	0.0374984		10
E326K	326	0.990754	0.0374999
V349A	349	0.990978	0.0265549
I25T	25	0.991149	0.0375034
V338L	338	0.991159	0.0188302
T350K	350	0.991195	0.0265562
D167A	167	0.991336	0.014294
A205P	205	0.991416	0.0375057
T132A	132	0.991605	0.0188322
F195V	195	0.991667	0.0217157
E352G	352	0.991789	0.02656
L75M	75	0.992231	0.0217186
V8G	8	0.992633	0.0217207
D214Y	214	0.992739	0.0217213
G34E	34	0.992832	0.0265665
L325R	325	0.992833	0.0265665
A265G	265	0.992875	0.0168726
G129V	129	0.993033	0.0188387
D2E	2	0.99306	0.026568
T132K	132	0.993127	0.0217233
S331F	331	0.993168	0.0375212
Q369E	369	0.993508	0.0168752
V227L	227	0.993589	0.0133967
N261Y	261	0.993641	0.0265716
L128H	128	0.993722	0.0265721
K333T	333	0.993877	0.0143029
K356N	356	0.994083	0.0375292
R336M	336	0.994152	0.0154286
K231R	231	0.994239	0.0265754
E28K	28	0.994266	0.0188443
A310D	310	0.994366	0.0375317
F10Y	10	0.994405	0.0375321
V227A	227	0.994472	0.0168791
H125N	125	0.994754	0.0217317
K27R	27	0.994795	0.0217319	Uncertain significance
N260T	260	0.994845	0.0168807
V354I	354	0.995093	0.0217335	not provided
N260K	260	0.995131	0.0375384
A265E	265	0.995287	0.0217345
A343T	343	0.995321	0.0265822
A348T	348	0.995454	0.0375413
V172A	172	0.995538	0.0154339
Q26H	26	0.995543	0.0265836
F162Y	162	0.995545	0.0265836
M367K	367	0.995547	0.0375421
D314N	314	0.995637	0.0168839
E24Q	24	0.995711	0.0265846		9
K318N	318	0.995738	0.0375438
L88V	88	0.995831	0.0143098
H125Q	125	0.995841	0.0217374
D136V	136	0.995844	0.0375447
N260S	260	0.995898	0.0217377
S226P	226	0.996119	0.0375471
I303L	303	0.996127	0.0375472
S189T	189	0.996147	0.0265874
D68V	68	0.996244	0.026588
D313N	313	0.996281	0.0154367
A265V	265	0.996473	0.0188543	Uncertain significance	1
E229K	229	0.996514	0.0375506
S272A	272	0.996765	0.0188556
Y249H	249	0.996893	0.0217428
F219S	219	0.996957	0.0217431
S238T	238	0.997056	0.0217436
F83S	83	0.997547	0.0375597
N141I	141	0.997786	0.0265976
A234G	234	0.998176	0.0217494
L228M	228	0.998465	0.0217509	not provided
H368Q	368	0.998672	0.0375695
G308V	308	0.998697	0.0375697
A315V	315	0.999015	0.0266053
V86L	86	0.999123	0.026606
A112G	112	0.999317	0.0375752
E114Q	114	0.999321	0.016899
P137A	137	0.999369	0.0217556
S275A	275	0.999372	0.0266076
M301V	301	0.999418	0.0375761
K259Q	259	0.999438	0.0188677
P137L	137	0.999619	0.0143232
A264T	264	0.999889	0.0266108
E114D	114	1.00007	0.0217592
G235R	235	1.00022	0.0266129
D314V	314	1.00022	0.0266129
L330W	330	1.00027	0.0375835
V210M	210	1.0003	0.0266134
E326V	326	1.00032	0.0188717
L370V	370	1.00052	0.0217615
F195Y	195	1.00065	0.0188732
A266G	266	1.00072	0.0217626
D214N	214	1.00075	0.0188736
K133N	133	1.00075	0.0266162
A112S	112	1.00108	0.0217645	Uncertain significance
P185R	185	1.00123	0.0188758
N122K	122	1.00125	0.0375921
A95V	95	1.00129	0.0266196
I248T	248	1.00129	0.0217655
F118I	118	1.00141	0.0217661
V35D	35	1.00161	0.0217672	Uncertain significance
V207D	207	1.00165	0.0375956
S226T	226	1.0017	0.0169087
Q233L	233	1.00209	0.0188797
A95T	95	1.0022	0.0266253
R5W	5	1.00226	0.0143325
D214E	214	1.00258	0.0266277
V157A	157	1.00259	0.0154605
I281M	281	1.0029	0.0217738
A315T	315	1.00313	0.021775
F360V	360	1.00328	0.026632
S38T	38	1.00344	0.026633
K231M	231	1.00346	0.0376114
M267I	267	1.00357	0.0217773	not provided
P304L	304	1.00367	0.0217778
K259N	259	1.00417	0.0217804	Uncertain significance
M177L	177	1.00433	0.0266386
N309S	309	1.0046	0.0217826	not provided
D313V	313	1.00471	0.0266409
N143I	143	1.00515	0.0217854
I258V	258	1.00525	0.0266443
Q286K	286	1.00551	0.0188951
P295H	295	1.00551	0.0217873
S47P	47	1.00557	0.0188954
E223D	223	1.00566	0.021788
G252S	252	1.00587	0.0188968
S238C	238	1.00627	0.0169273
I134V	134	1.00643	0.016928
M251V	251	1.00656	0.0266525
F219C	219	1.00662	0.021793
N69T	69	1.00663	0.026653
N261D	261	1.00694	0.0154768
E256G	256	1.00742	0.0189037
M251K	251	1.00761	0.0376476
M367T	367	1.00774	0.0266599	Uncertain significance
T350R	350	1.00776	0.0217989
L90I	90	1.00778	0.0266601
N309H	309	1.00779	0.0376493
N143Y	143	1.00794	0.0376505
L173V	173	1.00799	0.0120589
A171G	171	1.00822	0.0134453
K110Q	110	1.00826	0.0189075	Uncertain significance
V232M	232	1.00828	0.0218015	not provided
P304T	304	1.00841	0.016936
P137S	137	1.00854	0.0189088
L330S	330	1.00876	0.0154836
N69H	69	1.00919	0.0266689
K318T	318	1.00932	0.0218068
N122S	122	1.00942	0.0376634
R336W	336	1.00988	0.0266732
E326D	326	1.01013	0.0376696
P295R	295	1.01014	0.018916	Likely benign
A85D	85	1.01016	0.0376699
Y346F	346	1.01019	0.0189162
S271T	271	1.0102	0.0218114
D322H	322	1.01035	0.0376715
T208S	208	1.01037	0.0218123
L239S	239	1.01079	0.0218144
V209L	209	1.01097	0.0218153
L316I	316	1.01131	0.026682
T208A	208	1.01133	0.0266822
A348P	348	1.01134	0.0376801
G36S	36	1.01141	0.0266826
L357V	357	1.01152	0.0169486
E352K	352	1.01161	0.0376825
S226W	226	1.01165	0.0266842
V35A	35	1.01202	0.0154958
L88F	88	1.01217	0.0143673
R336G	336	1.01219	0.0376875
M42K	42	1.01235	0.0376889
T120N	120	1.01268	0.0189273
I351N	351	1.013	0.0189288
S38N	38	1.01374	0.0218295
L325F	325	1.01382	0.0266976
L22F	22	1.01385	0.0377019
N54S	54	1.01407	0.0189336
Q26E	26	1.0141	0.0266994
A264V	264	1.01419	0.0218319
Q296R	296	1.01463	0.0267026
A115S	115	1.0148	0.0267037
P135Q	135	1.01488	0.0267042
P304Q	304	1.01489	0.0267043
K323I	323	1.01491	0.0218355
L365M	365	1.01495	0.0267047
V227G	227	1.01506	0.0155072
M367L	367	1.01513	0.0169633
L93V	93	1.01524	0.0267065
L255V	255	1.01528	0.0218374
N180T	180	1.01537	0.0189394
A234D	234	1.01543	0.0377157
K33T	33	1.01589	0.0189417
K269R	269	1.01606	0.0169671
K133T	133	1.01618	0.0377222
Q6K	6	1.01631	0.0143817
A359G	359	1.01656	0.0377255
A234T	234	1.01671	0.0169697
A310G	310	1.01676	0.021845
N284K	284	1.0168	0.0377275
D2H	2	1.01685	0.0267164
V172I	172	1.01723	0.0134751
V349I	349	1.01725	0.0189478		2
I37V	37	1.01729	0.0267192	not provided
S130I	130	1.01731	0.0267193
A358S	358	1.01731	0.0267193
T350S	350	1.01747	0.0267203
V349F	349	1.0176	0.0218493
K116N	116	1.01776	0.0189501	not provided
V232A	232	1.01777	0.0218502
L270I	270	1.01788	0.0377369
T208N	208	1.01794	0.0267232
L29F	29	1.0183	0.0267254
H125Y	125	1.01859	0.0189538	Uncertain significance
L370Q	370	1.01878	0.0267283
G252C	252	1.01895	0.0377461
E294A	294	1.019	0.0218564
K311R	311	1.019	0.0218564
A348S	348	1.01918	0.0267309
I91M	91	1.01936	0.0377497
S20A	20	1.02	0.0377552
N236Y	236	1.02002	0.0218616
E326G	326	1.02038	0.0218634
L173M	173	1.02045	0.0134857
G312A	312	1.02054	0.0218643
Q26P	26	1.02056	0.0189626
M251I	251	1.02078	0.0267407
S337C	337	1.02096	0.0377635
L370R	370	1.02096	0.0169868
Y151F	151	1.02124	0.0189656	Uncertain significance
A315D	315	1.02147	0.0189667
N236T	236	1.02157	0.0377687
D145H	145	1.02158	0.0155315
D163N	163	1.02161	0.0377691
I211L	211	1.02165	0.0155317
D48E	48	1.02171	0.03777
E62K	62	1.02175	0.0218704		4
N143H	143	1.02182	0.0169903
I194L	194	1.02207	0.0267487
K259R	259	1.02213	0.0267491
L30V	30	1.02265	0.021875
Y32N	32	1.02305	0.0218771
P243S	243	1.02316	0.0189742
K51E	51	1.02373	0.0189767
L345V	345	1.02395	0.0189777
Y150F	150	1.02451	0.0155424
A106S	106	1.02471	0.0218855	not provided
Q6L	6	1.02478	0.0170022
M301I	301	1.02489	0.0267661
L22V	22	1.0249	0.0170027
E294D	294	1.02507	0.037799
A95G	95	1.02514	0.0377996
A50T	50	1.02521	0.015545
N55D	55	1.02529	0.0170043	not provided
G203S	203	1.02543	0.0267694
A315G	315	1.02575	0.0378048
A153E	153	1.02586	0.0189862
V7L	7	1.02594	0.0218918
F246I	246	1.02599	0.0189868
M42T	42	1.026	0.0189868
L332M	332	1.02603	0.018987
S204T	204	1.02611	0.0267736
K300Q	300	1.02612	0.0189874
K311E	311	1.02622	0.0267742
I165V	165	1.02632	0.0170084
K116M	116	1.02649	0.0378112
K110N	110	1.02666	0.0218954
D136H	136	1.02691	0.0189909
R97S	97	1.02692	0.0267785
E352Q	352	1.02743	0.0378193
T56K	56	1.02771	0.0267834
Q26K	26	1.028	0.0267852
N261S	261	1.02807	0.0267856
K259E	259	1.0282	0.0378259
A205G	205	1.02827	0.0378265
G96E	96	1.02848	0.0170171
V188L	188	1.02848	0.0378283
L228V	228	1.02852	0.0378287
Y32S	32	1.02884	0.0378314
I194M	194	1.02899	0.0378326
S331C	331	1.029	0.0190002
V338M	338	1.0291	0.0378336	Uncertain significance
V172L	172	1.02936	0.0219091	not provided
L23V	23	1.02938	0.0267937
A95S	95	1.0295	0.0267944
V290F	290	1.0295	0.0378371	Uncertain significance
L228Q	228	1.02962	0.0190029
K71M	71	1.02966	0.0378384
K51N	51	1.02982	0.0219115	not provided
F195L	195	1.03013	0.0155632
V210L	210	1.03069	0.0378473
C245S	245	1.03072	0.0190078
S238A	238	1.03079	0.0378481
K311T	311	1.03088	0.0170267
G159S	159	1.03091	0.0378491
I351F	351	1.03101	0.0268037
E113Q	113	1.03124	0.0170281
L64I	64	1.03125	0.0219187
R97W	97	1.0313	0.0190104
R222Q	222	1.03177	0.0190124	Uncertain significance
M177I	177	1.03179	0.0268085	not provided
A85S	85	1.03183	0.0219217
L253F	253	1.03189	0.0378575
K356E	356	1.03224	0.0219237
N180S	180	1.03228	0.0190147
I53L	53	1.03241	0.0155716
K231T	231	1.03347	0.0219299
K133E	133	1.03368	0.02682
I53T	53	1.03369	0.037873
E62G	62	1.0338	0.0378739
V209A	209	1.03381	0.0219317
D31H	31	1.03388	0.0378746
H368Y	368	1.03395	0.0268217
N143T	143	1.03397	0.0190222
T56S	56	1.03418	0.0190231
N241H	241	1.03429	0.0219341
L370P	370	1.03462	0.0378809
M301L	301	1.03494	0.0144464
L22M	22	1.03499	0.0219376
D283E	283	1.03526	0.0268297
F195I	195	1.03532	0.037887
V227F	227	1.03552	0.0378887	Uncertain significance
F246C	246	1.0358	0.0378911
R336K	336	1.03616	0.0268352
I248L	248	1.03667	0.0268384
V207A	207	1.03677	0.0219466
I351T	351	1.03743	0.0379049
I258M	258	1.03773	0.0268448
F246V	246	1.03794	0.0268461
K16N	16	1.03806	0.0268468
V209M	209	1.03807	0.0379104
A359S	359	1.03808	0.0379105
Y249N	249	1.03813	0.0268473
S43T	43	1.03837	0.0219547
S226L	226	1.03851	0.0190423	Uncertain significance
S237R	237	1.03875	0.0190433
P144S	144	1.03898	0.0268524
G252A	252	1.03924	0.0170602
K133Q	133	1.03948	0.0190466
G11A	11	1.03997	0.0190487
K51T	51	1.03998	0.0268586		5
A359D	359	1.04069	0.0268629
P243T	243	1.04112	0.0268655
S337F	337	1.0413	0.0219694
L321I	321	1.04162	0.0379408
P185S	185	1.04211	0.0379449
Y32C	32	1.04251	0.0219755
P185Q	185	1.04276	0.0268755
S189A	189	1.04277	0.0170742
S344T	344	1.04278	0.0170743
A198T	198	1.04308	0.0268775
R306H	306	1.0431	0.0190625	not provided	1
N261H	261	1.04324	0.0268785
V210A	210	1.04369	0.0219814	not provided
E113G	113	1.04372	0.0268814
A171E	171	1.044	0.0190664
I248M	248	1.04449	0.0268861
R319K	319	1.04472	0.017082	not provided
K71E	71	1.04488	0.0219875	Uncertain significance
G34A	34	1.0449	0.0268885
K16M	16	1.04502	0.0128091
L173R	173	1.04541	0.0268916
A359T	359	1.04543	0.0190727	not provided	6
L63F	63	1.04555	0.0190733
K184Q	184	1.046	0.037978
L30S	30	1.04607	0.0268956
C80Y	80	1.04617	0.019076	not provided
N260D	260	1.047	0.0269013
F74Y	74	1.04732	0.0219997
K71T	71	1.04738	0.0269036
V8I	8	1.0475	0.0220006
F360L	360	1.04767	0.0220014
I194V	194	1.0477	0.0190827		3
V39A	39	1.04787	0.0379938
Y240S	240	1.04814	0.0269082
C80S	80	1.0482	0.0220041
E229G	229	1.04876	0.0190874
N236I	236	1.04911	0.0380044
A153V	153	1.04973	0.0190916
S138T	138	1.04975	0.026918
K110T	110	1.05028	0.0220145
P12A	12	1.0511	0.0190976
N284T	284	1.05154	0.0269288
I73V	73	1.05194	0.0220228		1
V250G	250	1.05228	0.0171119
N236S	236	1.05293	0.0220277		1
A3G	3	1.05307	0.038038
K133R	133	1.05337	0.02203
V354F	354	1.05363	0.0220313
T132S	132	1.0537	0.0380433
I341V	341	1.05373	0.0191091	Uncertain significance	17
G203A	203	1.05378	0.022032
V72L	72	1.05447	0.0191124
F219I	219	1.05451	0.0269468
V354L	354	1.05464	0.0220363
V250A	250	1.05488	0.0191142	Uncertain significance
I37M	37	1.05514	0.0269506
A359V	359	1.05522	0.0380561
K94R	94	1.05528	0.0171238
L93F	93	1.05584	0.0380614
I73F	73	1.05593	0.0220427
V193L	193	1.05605	0.0171269
V349G	349	1.05642	0.0380663
S138G	138	1.05653	0.0191214
F74C	74	1.05679	0.0269605
S344C	344	1.05812	0.0220536	Uncertain significance
K94Q	94	1.05911	0.0156695
K318Q	318	1.05957	0.0380928
K94T	94	1.06011	0.0156732
P243A	243	1.0603	0.0191378
L239M	239	1.06081	0.0191401
K259T	259	1.06172	0.019144
M42I	42	1.06231	0.0269938
L221I	221	1.06303	0.0269982
K356Q	356	1.06357	0.0270014
V8F	8	1.06374	0.0381279
V7E	7	1.06378	0.0220818
I351M	351	1.06394	0.0381295
L255M	255	1.06396	0.0381297
V72M	72	1.06455	0.0220856
D136E	136	1.06666	0.0220961
R336S	336	1.06698	0.0220977
L22S	22	1.06813	0.0270288
N236D	236	1.06865	0.0270319
K169Q	169	1.06922	0.0191766
A146T	146	1.06953	0.0191779
A15T	15	1.06963	0.0191784	Uncertain significance
L325V	325	1.07001	0.0381804
I37T	37	1.07003	0.0157091
Y240N	240	1.07037	0.0381835
I73M	73	1.07073	0.0191831
L29V	29	1.07187	0.0157158
K231N	231	1.07275	0.0382033
L63M	63	1.07356	0.0191953
K300R	300	1.07359	0.0382104		2
Q369K	369	1.07404	0.0221326
D2Y	2	1.0758	0.0270747	Uncertain significance
Y249F	249	1.07638	0.0270781
K110E	110	1.07638	0.0270781
H125R	125	1.0768	0.0382372
E24A	24	1.07688	0.0382378
S226A	226	1.07717	0.0270828
C245G	245	1.07839	0.0382504
I53F	53	1.07959	0.0221599
T350P	350	1.08013	0.0172213
P144T	144	1.08017	0.0221628
G334A	334	1.08044	0.0271023
R97M	97	1.08096	0.0221666
R5S	5	1.082	0.0382804
N236K	236	1.08234	0.0221734
P4T	4	1.08296	0.0382884
T242S	242	1.08327	0.0192372
Q26R	26	1.08337	0.0271197
R97T	97	1.08363	0.0221797
N302I	302	1.08382	0.0271223
Y148F	148	1.08521	0.0221875
T56I	56	1.08628	0.027137
E24K	24	1.08749	0.0383259
K169E	169	1.0893	0.0271548
D68E	68	1.09321	0.0172721
Y249C	249	1.09322	0.027178	not provided
L17Q	17	1.09328	0.0271783
E229A	229	1.09364	0.0222287
L63V	63	1.0943	0.0383821
P4R	4	1.09532	0.0271904
I37N	37	1.09813	0.0193008
C80G	80	1.09909	0.0222552
L357M	357	1.09967	0.0193073
A310S	310	1.10079	0.0384355
N55T	55	1.10138	0.0193147
P144Q	144	1.10211	0.0193177
A109T	109	1.10236	0.0384484
A15S	15	1.10245	0.0384492
A85G	85	1.10252	0.0384497
D353E	353	1.10288	0.019321
D48G	48	1.10335	0.0272376
N180D	180	1.10456	0.0137561
K116Q	116	1.10479	0.0222829
I121T	121	1.10721	0.0384881
S46A	46	1.10833	0.0173303
L253S	253	1.10965	0.0272745
D31Y	31	1.11146	0.0385228
V157L	157	1.11185	0.019359
K116T	116	1.11292	0.0193636
F49Y	49	1.11531	0.0273075
K311Q	311	1.1158	0.0385582
V157M	157	1.11733	0.0193822
P144R	144	1.11857	0.0273265
L221R	221	1.12313	0.027353
D31A	31	1.12949	0.038669
A95P	95	1.1296	0.0386699
K110M	110	1.1299	0.0386723
I73L	73	1.13299	0.0386972
K356T	356	1.13456	0.027419
A198S	198	1.1347	0.019455	not provided
C80W	80	1.13516	0.0387147
N55H	55	1.136	0.0387214
A106D	106	1.13875	0.0194719
I121V	121	1.1391	0.0224474		3
K117N	117	1.14136	0.0387644
I37L	37	1.1455	0.0159765
K117M	117	1.14839	0.0159866
K117R	117	1.14918	0.0159893
V174I	174	1.16846	0.0389797
K117Q	117	1.16959	0.0276187
P4H	4	1.18568	0.0391147
N55K	55	1.19064	0.0391534
K116E	116	1.19167	0.0277426
K71Q	71	1.22852	0.039445
I37F	37	1.25796	0.0281054
