# Supplementary material for: Constructing and interpreting a large-scale variant effect map for an ultrarare disease gene: Comprehensive prediction of the functional impact of PSAT1 genotypes
Source: PLoS Genet. 2023 Oct 9;19(10):e1010972. doi: 10.1371/journal.pgen.1010972 (PMC10561871; doi:10.1371/journal.pgen.1010972)
Supplement: S4 Table — (XLSX) [file pgen.1010972.s018.xlsx]

## Sheet: Table S4
S4 Table. Disease literature review of patients diagnosed with PSAT1-related serine biosynthesis defects
Reference (PMID)	Patient	Parent Allele 1	Parent Allele 2	Phenotype
36061210	Shen_Patient_1	c.43G>C (p.Ala15Pro)	c.43G>C (p.Ala15Pro)	Juvenile-onset PSATD
36061210	Shen_Patient_2	c.43G>C (p.Ala15Pro)	c.43G>C (p.Ala15Pro)	Juvenile-onset PSATD
34089226	Debs_Patient_1	c.43G>C (p.Ala15Pro)	c.467C>T (p.Thr156Met)	Adult diagnosed with congential PSATD
26610677	Brassier_Patient_2	c.129T>G (p.Ser43Arg)	c.129T>G (p.Ser43Arg)	Infantile PSATD
32579715	Abdelfattah_Patient_6a	c.129T>G (p.Ser43Arg)	c.129T>G (p.Ser43Arg)	Mild NLS / severe PSATD
17436247	Hart_Patient_1	c.299A>C (p.Asp100Ala)	c.delG107 (p.Gly36Ala_fs*5)	Infantile PSATD
17436247	Hart_Patient_2	c.299A>C (p.Asp100Ala)	c.delG107 (p.Gly36Ala_fs*5)	Infantile PSATD
29269105	Glinton_Patient_4	c.44C>T (p.Ala15Val)	c.432delA (p.Asp145Met_fs*49)	Infantile PSATD
30122079	Zaltsberg_Patient_1	c.44C>T (p.Ala15Val)	c.432delA (p.Asp145Met_fs*49)	Infantile PSATD
27161889	El-Hattab_Patient_2	c.296C>T (p.Ala99Val)	c.296C>T (p.Ala99Val)	NLS2 / Infantile PSATD
25152457	Acuna-Hidalgo_Patient_1	c.del1023_1027delinsAGACCT (p.Arg342Asp_fs*6)	c.del1023_1027delinsAGACCT (p.Arg342Asp_fs*6)	NLS2
25152457	Acuna-Hidalgo_Patient_2	c.296C>T (p.Ala99Val)	c.296C>T (p.Ala99Val)	NLS2
25152457	Acuna-Hidalgo_Patient_3	c.536C>T (p.Ser179Leu)	c.536C>T (p.Ser179Leu)	NLS2
25152457	Acuna-Hidalgo_Patient_4	c.296C>T (p.Ala99Val)	c.296C>T (p.Ala99Val)	NLS2
25152457	Acuna-Hidalgo_Patient_5	c.296C>T (p.Ala99Val)	c.296C>T (p.Ala99Val)	NLS2
25152457	Acuna-Hidalgo_Patient_6	c.296C>T (p.Ala99Val)	c.536C>T (p.Ser179Leu)	NLS2
32579715	Abdelfattah_Patient_5a	c.1A->G (p.?)	c.1A->G (p.?)	NLS2
32579715	Abdelfattah_Patient_5b	c.1A->G (p.?)	c.1A->G (p.?)	NLS2
32579715	Abdelfattah_Patient_7a	c.181C>T (p.Arg61Trp)	c.296C>T (p.Ala99Val)	NLS2
32579715	Abdelfattah_Patient_7b	c.181C>T (p.Arg61Trp)	c.296C>T (p.Ala99Val)	NLS2
32579715	Abdelfattah_Patient_8	c.235G>T (p.Gly79Trp)	c.235G>T (p.Gly79Trp)	NLS2
32579715	Abdelfattah_Patient_9	c.296C>T (p.Ala99Val)	c.296C>T (p.Ala99Val)	NLS2
32579715	Abdelfattah_Patient_10	c.296C>T (p.Ala99Val)	c.870?1G>T (splicing)	NLS2
32579715	Abdelfattah_Patient_12	c.733T>C (p.Cys245Arg)	c.733T>C (p.Cys245Arg)	NLS2
32579715	Abdelfattah_Patient_13	c.463G>C (p.Glu155Gln)	c.870?1G>T (splicing)	NLS2
32579715	Abdelfattah_Patient_14	c.870?1G>T (splicing)	c.870?1G>T (splicing)	NLS2
32579715	Abdelfattah_Patient_15a	c.955delA (p.Arg319Asp_fs*14)	c.955delA (p.Arg319Asp_fs*14)	NLS2
32579715	Abdelfattah_Patient_15b	c.955delA (p.Arg319Asp_fs*14)	c.955delA (p.Arg319Asp_fs*14)	NLS2
28600779	Monies_16W-0250/16N-0116	c.233G>C (p.Gly78Ala)	c.233G>C (p.Gly78Ala)	NLS2
31903955	Ni_Patient_1	c.208T>A (p.Tyr70Asn)	c.1024C>T (p.Arg342Trp)	NLS2
35885441	Olave_Patient_1	c.296C>T (p.Ala99Val)	c.296C>T (p.Ala99Val)	NLS2
