# Supplementary material for: Constructing and interpreting a large-scale variant effect map for an ultrarare disease gene: Comprehensive prediction of the functional impact of PSAT1 genotypes
Source: PLoS Genet. 2023 Oct 9;19(10):e1010972. doi: 10.1371/journal.pgen.1010972 (PMC10561871; doi:10.1371/journal.pgen.1010972)
Supplement: S5 Table — (XLSX) [file pgen.1010972.s019.xlsx]

## Sheet: Table S5
S5 Table. Normalized yPSAT1 diploid growth scores and standard error estimates.
Genotype	Estimate	S_Error
T156M / null	0.00408676	0.00465091
R342W / null	0.00958976	0.00571942
G79W / G79W	0.0147311	0.00635661
C245R / C245R	0.0416559	0.00822647
Y70N / null	0.0559376	0.00885341
Y70N / R342W	0.175067	0.0083304
S179L / A99V	0.4209	0.0146817
A99V / A99V	0.595153	0.0160322
A15P / T156M	0.701133	0.0118748
G79W / yPSAT1	0.714464	0.0167999
A15P / null	0.741386	0.0169603
R342W / yPSAT1	0.749877	0.0170101
C245R / yPSAT1	0.758435	0.0170599
T156M / yPSAT1	0.764135	0.0170928
S43R / S43R	0.768497	0.0121661
Y70N / yPSAT1	0.769255	0.0171222
R61W / A99V	0.774052	0.0171497
S179L / yPSAT1	0.797235	0.0172807
A99V / yPSAT1	0.816301	0.0173865
A15P / A15P	0.885423	0.0126347
S43R / yPSAT1	0.917594	0.0127567
R61W / yPSAT1	0.973148	0.018198
A15P / yPSAT1	0.983141	0.0182466
