# Supplementary material for: Constructing and interpreting a large-scale variant effect map for an ultrarare disease gene: Comprehensive prediction of the functional impact of PSAT1 genotypes
Source: PLoS Genet. 2023 Oct 9;19(10):e1010972. doi: 10.1371/journal.pgen.1010972 (PMC10561871; doi:10.1371/journal.pgen.1010972)
Supplement: S6 Table — (XLSX) [file pgen.1010972.s020.xlsx]

## Sheet: Table S6
S6 Table. Human PSAT structure, conservation, and median haploid yeast growth data per amino acid position.
														distribution of msa residue variety
aa	aa_position	median_yeast_growth	DSSP_secondary_structure_code	secondary_structure_general_group_name	dimer_interfacial_residue	PLP_binding_residue	conserved_substrate_binding_residue	ConSurf_normalized_score	ConSurf_conservation_grade	ConSurf_confidence_interval	ConSurf_conservation_grade_confidence_interval	number_msa_homologs_per_position	msa_data_residue_variety	A (%)	C (%)	D (%)	E (%)	F (%)	G (%)	H (%)	I (%)	K (%)	L (%)	M (%)	N (%)	P (%)	Q (%)	R (%)	S (%)	T (%)	V (%)	W (%)	Y (%)	OTHER (non-standard amino acid) (%)	MAX AA (%)
M	1	N/A	N/A	N/A	N/A	N/A	N/A	N/A	N/A	N/A	N/A	1/300	M	0	0	0	0	0	0	0	0	0	0	100	0	0	0	0	0	0	0	0	0	0	M 100.000
D	2	0.988668	N/A	N/A	N/A	N/A	N/A	N/A	N/A	N/A	N/A	3/300	D, P, S	0	0	33.333	0	0	0	0	0	0	0	0	0	33.333	0	0	33.333	0	0	0	0	0	DPS 33.333
A	3	0.957536	N/A	N/A	N/A	N/A	N/A	0.099	5	-0.528, 0.554	7,4	7/300	A, K, L, Q	57.143	0	0	0	0	0	0	0	14.286	14.286	0	0	0	14.286	0	0	0	0	0	0	0	A 57.143
P	4	1.08296	N/A	N/A	N/A	N/A	N/A	2.057	2	0.809, 3.110	4,1	20/300	A, D, E, G, K, N, P, Q, T, V	10	0	15	5	0	5	0	0	5	0	0	5	40	5	0	0	5	5	0	0	0	P 40.000
R	5	0.946492	N/A	N/A	N/A	N/A	N/A	0.172	5	-0.188, 0.353	6,4	58/300	A, E, G, H, K, N, P, Q, R, S, T	1.724	0	0	6.897	0	6.897	3.448	0	53.448	0	0	5.172	1.724	3.448	13.793	1.724	1.724	0	0	0	0	K 53.448
Q	6	0.980284	N/A	N/A	N/A	N/A	N/A	-0.469	7	-0.659, -0.374	7,6	150/300	A, D, E, G, K, L, N, P, Q, R, S, T	0.667	0	2	2.667	0	1.333	0	0	5.333	0.667	0	0.667	1.333	8	75.333	0.667	1.333	0	0	0	0	R 75.333
V	7	0.987998	N/A	N/A	N/A	N/A	N/A	-0.154	6	-0.374, -0.079	6,5	196/300	A, F, H, I, K, L, P, S, T, V	11.735	0	0	0	0.51	0	0.51	23.469	2.551	1.02	0	0	0.51	0	0	0.51	2.041	57.143	0	0	0	V 57.143
V	8	1.02007	N/A	N/A	N/A	N/A	N/A	0.556	4	0.186, 0.809	5,4	236/300	A, F, H, I, K, L, M, P, S, T, V, W, Y	0.847	0	0	0	25.424	0	10.593	6.356	0.424	2.119	0.424	0	0.847	0	0	0.847	0.424	2.119	1.271	48.305	0	Y 48.305
N	9	0.958975	N/A	N/A	N/A	N/A	N/A	-1.225	9	-1.269, -1.225	9,9	281/300	N, S, T, Y	0	0	0	0	0	0	0	0	0	0	0	97.865	0	0	0	0.356	0.356	0	0	1.423	0	N 97.865
F	10	0.78727	N/A	N/A	N/A	N/A	N/A	-1.157	9	-1.225, -1.141	9,9	282/300	F, L, Y	0	0	0	0	97.518	0	0	0	0	0.709	0	0	0	0	0	0	0	0	0	1.773	0	F 97.518
G	11	0.434783	N/A	N/A	N/A	N/A	N/A	-0.796	8	-0.873, -0.773	8,8	281/300	A, C, G, N, S, X, Y	6.028	9.22	0	0	0	9.22	0	0	0	0	0	14.894	0	0	0	57.801	0	0	0	2.482	0.355	S 57.801
P	12	0.707721	N/A	N/A	N/A	N/A	N/A	-0.97	8	-1.039, -0.918	9,8	282/300	A, G, P, S	87.234	0	0	0	0	1.064	0	0	0	0	0	0	6.383	0	0	5.319	0	0	0	0	0	A 87.234
G	13	-0.03108	N/A	N/A	N/A	N/A	N/A	-1.254	9	-1.277, -1.249	9,9	282/300	G	0	0	0	0	0	100	0	0	0	0	0	0	0	0	0	0	0	0	0	0	0	G 100.000
P	14	-0.00308	N/A	N/A	N/A	N/A	N/A	-1.24	9	-1.277, -1.225	9,9	282/300	A, P	0.355	0	0	0	0	0	0	0	0	0	0	0	99.645	0	0	0	0	0	0	0	0	P 99.645
A	15	0.822394	N/A	N/A	N/A	N/A	N/A	-0.724	8	-0.825, -0.659	8,7	282/300	A, C, G, S, T	63.121	10.284	0	0	0	3.546	0	0	0	0	0	0	0	0	0	22.34	0.709	0	0	0	0	A 63.121
K	16	0.967347	N/A	N/A	N/A	N/A	N/A	0.015	5	-0.188, 0.044	6,5	282/300	A, C, G, I, K, L, M, N, P, Q, R, S, T, V	24.113	1.418	0	0	0	1.064	0	17.376	3.901	0.709	18.794	0.709	0.709	1.773	0.709	1.773	11.348	15.603	0	0	0	A 24.113
L	17	0.876978	N/A	N/A	N/A	N/A	N/A	-0.748	8	-0.873, -0.659	8,7	285/300	F, I, L, M, V	0	0	0	0	0.702	0	0	4.912	0	87.719	5.965	0	0	0	0	0	0	0.702	0	0	0	L 87.719
P	18	0.91087	-	N/A	N/A	N/A	N/A	-1.074	9	-1.141, -1.039	9,9	285/300	A, F, N, P, S, T	1.053	0	0	0	0.351	0	0	0	0	0	0	0.351	96.14	0	0	1.754	0.351	0	0	0	0	P 96.140
H	19	0.913367	H	helix	homodimer interfacial residue	N/A	N/A	1.007	4	0.554, 1.151	4,3	285/300	A, C, D, E, G, H, I, K, L, N, P, Q, R, S, T, V, Y	4.561	0.351	3.158	27.018	0	0.351	1.404	1.053	7.368	22.456	0	0.351	2.807	12.632	4.211	0.351	6.316	5.263	0	0.351	0	E 27.018
S	20	0.889195	H	helix	N/A	N/A	N/A	0.597	4	0.353, 0.809	4,4	286/300	A, D, E, F, G, K, N, P, Q, S, T, V, Y	18.182	0	2.797	42.308	0.699	0.699	0	0	1.049	0	0	0.699	16.783	1.399	0	11.538	1.049	0.699	0	2.098	0	E 42.308
V	21	0.888111	H	helix	N/A	N/A	N/A	-1.152	9	-1.199, -1.141	9,9	286/300	A, I, T, V	2.448	0	0	0	0	0	0	1.748	0	0	0	0	0	0	0	0	3.147	92.657	0	0	0	V 92.657
L	22	1.0249	H	helix	homodimer interfacial residue	N/A	N/A	-0.661	7	-0.773, -0.597	8,7	286/300	E, F, I, K, L, M, R, V, Y	0	0	0	0.699	5.594	0	0	5.594	0.35	77.972	7.343	0	0	0	0.699	0	0	1.049	0	0.699	0	L 77.972
L	23	0.965293	H	helix	homodimer interfacial residue	N/A	N/A	0.613	4	0.353, 0.809	4,4	286/300	A, C, D, E, G, I, K, L, M, N, Q, R, S, T, V	3.497	0.35	0.699	39.51	0	0.699	0	0.35	17.133	4.895	0.35	0.699	0	20.629	9.091	0.699	0.699	0.699	0	0	0	E 39.510
E	24	0.966407	H	helix	N/A	N/A	N/A	0.349	4	0.044, 0.353	5,4	287/300	A, D, E, G, H, I, K, L, N, Q, R, S, T, V	2.091	0	0.697	16.725	0	0.697	0.697	0.348	25.087	1.394	0	3.484	0	27.178	17.422	1.045	2.091	1.045	0	0	0	Q 27.178
I	25	0.930074	H	helix	homodimer interfacial residue	N/A	N/A	-0.603	7	-0.718, -0.528	8,7	287/300	A, C, I, L, M, S, T, V	72.474	1.045	0	0	0	0	0	5.923	0	1.742	0.348	0	0	0	0	2.091	6.969	9.408	0	0	0	A 72.474
Q	26	1.01733	H	helix	homodimer interfacial residue	N/A	N/A	-0.427	7	-0.597, -0.374	7,6	287/300	A, C, E, G, I, K, N, Q, R, S	23.693	0.348	0	0.697	0	1.394	0	1.045	3.136	0	0	0.348	0	47.387	10.801	11.15	0	0	0	0	0	Q 47.387
K	27	0.968292	H	helix	homodimer interfacial residue	N/A	N/A	1.5	3	0.809, 1.685	4,3	287/300	A, D, E, G, H, K, L, N, Q, R, S, T	24.042	0	11.15	25.087	0	0.348	1.394	0	10.801	0.348	0	2.439	0	10.453	6.62	6.272	1.045	0	0	0	0	E 25.087
E	28	0.934473	T	turn	N/A	N/A	N/A	-0.819	8	-0.918, -0.773	8,8	285/300	A, D, E, G, H, M, N, Q, S, T, V	20.351	0	7.018	64.211	0	1.053	0.702	0	0	0	0.351	1.754	0	2.807	0	0.702	0.702	0.351	0	0	0	E 64.211
L	29	1.0183	S	bend	homodimer interfacial residue	N/A	N/A	-0.089	5	-0.286, 0.044	6,5	285/300	A, C, F, I, L, M, T, V, W	0.351	0.351	0	0	8.07	0	0	11.579	0	43.86	24.561	0	0	0	0	0	0.702	9.474	1.053	0	0	L 43.860
L	30	1.02265	S	bend	homodimer interfacial residue	N/A	N/A	0.737	4	0.353, 0.809	4,4	285/300	A, C, E, F, G, H, I, K, L, M, N, P, Q, R, S, T, V, Y	1.404	1.404	0	0.351	1.754	0.702	0.702	4.912	0.702	60.351	1.053	0.351	3.509	1.754	1.754	0.351	3.86	13.684	0	1.404	0	L 60.351
D	31	0.983971	S	bend	homodimer interfacial residue	N/A	N/A	-0.126	5	-0.286, -0.079	6,5	287/300	A, C, D, E, G, L, N, P, Q, R, S, T	2.091	1.394	50.523	5.226	0	0.348	0	0	0	0.348	0	32.056	0.697	0.348	0.348	6.272	0.348	0	0	0	0	D 50.523
Y	32	0.961109	G	helix	N/A	N/A	N/A	0.152	5	-0.079, 0.353	5,4	287/300	A, C, F, H, I, L, M, R, S, T, V, W, Y	0.348	1.742	0	0	25.784	0	1.045	0.697	0	6.272	0.348	0	0	0	1.045	0.348	0.697	0.697	33.449	27.526	0	W 33.449
K	33	0.935368	G	helix	N/A	N/A	N/A	1.001	4	0.554, 1.151	4,3	286/300	A, D, E, F, G, H, K, N, P, Q, R, S	5.944	0	4.196	5.245	0.35	4.895	12.238	0	9.441	0	0	26.224	3.497	16.084	11.538	0.35	0	0	0	0	0	N 26.224
G	34	0.984802	G	helix	N/A	N/A	N/A	0.845	4	0.554, 1.151	4,3	287/300	A, D, E, G, H, K, N, Q, S, T, Y	0.697	0	11.847	3.136	0	66.551	1.045	0	0.697	0	0	11.15	0	2.091	0	1.742	0.697	0	0	0.348	0	G 66.551
V	35	0.942511	S	bend	homodimer interfacial residue	N/A	N/A	0.448	4	0.186, 0.554	5,4	286/300	A, C, D, E, G, H, I, K, L, M, N, P, Q, R, S, T, V	3.846	2.448	1.049	1.049	0	0.699	0.699	4.545	3.846	10.14	1.748	0.35	0.35	3.497	2.448	34.615	25.524	3.147	0	0	0	S 34.615
G	36	0.952067	S	bend	homodimer interfacial residue	N/A	N/A	-0.907	8	-1.001, -0.825	9,8	287/300	A, D, G, H, N, R, S, T	0.348	0	2.091	0	0	94.425	0.697	0	0	0	0	0.348	0	0	1.045	0.697	0.348	0	0	0	0	G 94.425
I	37	1.07003	S	bend	homodimer interfacial residue	N/A	N/A	-0.389	6	-0.528, -0.286	7,6	287/300	A, C, E, F, H, I, K, L, M, P, Q, R, S, T, V, Y	4.53	2.091	0	0.348	1.742	0	0.348	6.62	0.348	22.648	42.509	0	0.697	2.439	0.348	2.787	4.53	7.666	0	0.348	0	M 42.509
S	38	0.934185	-	N/A	homodimer interfacial residue	N/A	N/A	-1.087	9	-1.141, -1.075	9,9	287/300	A, C, G, N, P, S, T	0.697	1.045	0	0	0	6.272	0	0	0	0	0	0.348	0.348	0	0	90.592	0.697	0	0	0	0	S 90.592
V	39	0.912438	T	turn	N/A	N/A	N/A	-0.475	7	-0.597, -0.374	7,6	287/300	A, I, L, M, S, V	1.045	0	0	0	0	0	0	25.087	0	12.892	0.697	0	0	0	0	0.697	0	59.582	0	0	0	V 59.582
L	40	0.951785	T	turn	homodimer interfacial residue	N/A	N/A	-0.595	7	-0.718, -0.528	8,7	289/300	A, F, G, I, L, M, T, V	4.152	0	0	0	0.346	0.346	0	8.997	0	22.145	61.938	0	0	0	0	0	1.038	1.038	0	0	0	M 61.938
E	41	N/A	T	turn	homodimer interfacial residue	N/A	N/A	-1.205	9	-1.249, -1.199	9,9	289/300	A, C, E, G, S, T	0.692	0.346	0	96.886	0	1.038	0	0	0	0	0	0	0	0	0	0.692	0.346	0	0	0	0	E 96.886
M	42	0.994944	-	N/A	N/A	N/A	N/A	-0.367	6	-0.528, -0.286	7,6	289/300	A, F, H, I, L, M, Q, R, T, V, W	1.038	0	0	0	0.346	0	1.73	32.872	0	11.765	40.484	0	0	1.384	0.692	0	0.692	8.651	0.346	0	0	M 40.484
S	43	0.90587	-	N/A	homodimer interfacial residue	N/A	N/A	-1.214	9	-1.249, -1.199	9,9	289/300	A, G, P, S, T	0.346	0	0	0	0	3.806	0	0	0	0	0	0	1.384	0	0	94.118	0.346	0	0	0	0	S 94.118
H	44	0.356238	T	turn	N/A	N/A	conserved substrate binding residue	-1.242	9	-1.269, -1.225	9,9	289/300	F, H, Y	0	0	0	0	1.384	0	98.27	0	0	0	0	0	0	0	0	0	0	0	0	0.346	0	H 98.270
R	45	0.173389	T	turn	N/A	N/A	conserved substrate binding residue	-1.255	9	-1.277, -1.249	9,9	289/300	R, T	0	0	0	0	0	0	0	0	0	0	0	0	0	0	98.616	0	1.384	0	0	0	0	R 98.616
S	46	0.964679	S	bend	N/A	N/A	N/A	-0.745	8	-0.873, -0.718	8,8	289/300	A, D, G, S, T	2.076	0	1.384	0	0	26.644	0	0	0	0	0	0	0	0	0	64.014	5.882	0	0	0	0	S 64.014
S	47	0.989989	H	helix	N/A	N/A	N/A	0.241	5	0.044, 0.353	5,4	289/300	A, D, E, G, K, L, N, P, Q, R, S, T, V	7.958	0	5.882	1.73	0	3.46	0	0	56.747	0.346	0	0.692	11.765	1.384	1.038	7.266	1.384	0.346	0	0	0	K 56.747
D	48	0.973553	H	helix	homodimer interfacial residue	N/A	N/A	0.889	4	0.554, 1.151	4,3	289/300	A, D, E, F, G, H, I, K, L, M, N, P, Q, R, S, T, V, W, Y	11.073	0	12.457	38.408	0.346	1.038	1.73	2.422	0.346	5.882	1.73	1.038	5.882	2.422	1.73	0.692	4.152	4.152	2.768	1.73	0	E 38.408
F	49	0.839424	H	helix	N/A	N/A	N/A	-0.667	7	-0.773, -0.597	8,7	289/300	A, C, F, G, I, W, Y	0.346	0.346	0	0	79.239	0.346	0	0.692	0	0	0	0	0	0	0	0	0	0	1.038	17.993	0	F 79.239
A	50	0.973006	H	helix	N/A	N/A	N/A	0.51	4	0.186, 0.554	5,4	289/300	A, D, E, G, H, I, K, L, M, N, Q, R, S, T, V, Y	3.114	0	10.381	17.647	0	1.384	0.346	11.765	2.422	2.768	12.803	0.346	0	7.958	1.73	2.422	8.304	16.263	0	0.346	0	E 17.647
K	51	0.972437	H	helix	N/A	N/A	N/A	0.951	4	0.554, 1.151	4,3	289/300	A, D, E, G, I, K, N, P, Q, R, S, T, V	32.18	0	7.958	15.571	0	5.882	0	0.692	7.266	0	0	2.422	3.114	8.304	2.076	12.111	2.076	0.346	0	0	0	A 32.180
I	52	0.944219	H	helix	N/A	N/A	N/A	-0.396	6	-0.528, -0.286	7,6	289/300	A, C, F, I, L, M, T, V	0.692	1.038	0	0	1.038	0	0	48.097	0	6.92	4.152	0	0	0	0	0	0.346	37.716	0	0	0	I 48.097
I	53	0.999289	H	helix	N/A	N/A	N/A	0.091	5	-0.079, 0.186	5,5	289/300	A, C, D, F, H, I, L, M, N, Q, R, T, V, Y	25.606	1.038	0.346	0	0.346	0	7.958	22.145	0	13.495	13.495	4.844	0	1.038	0.346	0	1.038	4.498	0	3.806	0	A 25.606
N	54	0.932109	H	helix	N/A	N/A	N/A	1.014	4	0.554, 1.151	4,3	288/300	A, D, E, F, H, K, L, M, N, Q, R, S, T, V, X, Y	13.149	0	18.685	29.412	1.038	0	3.114	0	6.92	1.038	0.692	7.958	0	8.304	1.038	2.076	4.152	1.038	0	1.038	0.346	E 29.412
N	55	1.02529	H	helix	N/A	N/A	N/A	0.523	4	0.186, 0.554	5,4	289/300	A, D, E, G, H, K, N, Q, R, S, T	4.844	0	8.997	39.446	0	4.498	2.768	0	12.111	0	0	4.498	0	14.187	4.152	2.768	1.73	0	0	0	0	E 39.446
T	56	0.973599	H	helix	N/A	N/A	N/A	-0.536	7	-0.659, -0.455	7,7	289/300	A, C, I, L, M, S, T, V	76.125	2.768	0	0	0	0	0	0.692	0	2.422	1.384	0	0	0	0	2.768	12.111	1.73	0	0	0	A 76.125
E	57	0.907582	H	helix	N/A	N/A	N/A	-0.244	6	-0.374, -0.188	6,6	289/300	A, C, D, E, F, H, I, K, L, M, N, Q, R, S, T, V	0.692	0.346	1.73	55.709	0.346	0	0.346	6.228	6.574	1.73	1.384	0.692	0	5.536	8.997	1.038	1.384	7.266	0	0	0	E 55.709
N	58	0.93974	H	helix	N/A	N/A	N/A	0.736	4	0.353, 0.809	4,4	289/300	A, D, E, G, H, K, L, N, Q, R, S, T, Y	44.291	0	2.422	4.844	0	0.346	0.692	0	5.882	0.346	0	4.844	0	13.149	6.574	13.149	3.114	0	0	0.346	0	A 44.291
L	59	0.921996	H	helix	N/A	N/A	N/A	0.104	5	-0.079, 0.186	5,5	289/300	A, C, D, G, I, K, L, M, N, Q, R, S, T, Y	1.73	0.346	39.446	0	0	2.076	0	1.038	1.384	32.18	1.038	5.536	0	0.692	7.958	2.422	3.806	0	0	0.346	0	D 39.446
V	60	0.895282	H	helix	N/A	N/A	N/A	-0.121	5	-0.286, -0.079	6,5	289/300	A, C, F, I, L, M, S, T, V, W	4.498	1.384	0	0	8.651	0	0	8.651	0	59.17	2.076	0	0	0	0	0.346	2.076	12.111	1.038	0	0	L 59.170
R	61	0.764757	H	helix	N/A	N/A	N/A	-0.766	8	-0.873, -0.718	8,8	289/300	A, C, I, K, L, N, Q, R, S, T, V	1.038	0.346	0	0	0	0	0	1.038	18.339	5.536	0	0.346	0	0.346	70.934	1.038	0.346	0.692	0	0	0	R 70.934
E	62	0.945092	H	helix	N/A	N/A	N/A	0.44	4	0.186, 0.554	5,4	288/300	A, D, E, G, K, L, N, Q, R, S, T, V, X	4.152	0	14.533	50.173	0	1.384	0	0	6.92	0.692	0	1.038	0	3.46	9.689	3.114	4.152	0.346	0	0	0.346	E 50.173
L	63	1.04555	H	helix	N/A	N/A	N/A	-0.754	8	-0.873, -0.718	8,8	289/300	A, F, H, I, L, M, N, Q, V	0.346	0	0	0	0.346	0	1.038	4.844	0	88.581	0.346	0.346	0	0.692	0	0	0	3.46	0	0	0	L 88.581
L	64	0.93739	H	helix	N/A	N/A	N/A	-0.286	6	-0.455, -0.188	7,6	289/300	A, F, I, L, M, T, V, Y	4.152	0	0	0	3.46	0	0	0.346	0	57.439	30.796	0	0	0	0	0	1.384	0.692	0	1.73	0	L 57.439
A	65	0.954015	T	turn	N/A	N/A	N/A	1.646	3	1.151, 1.685	3,3	289/300	A, C, D, E, G, H, K, M, N, Q, S, T	13.841	0.346	9.343	3.46	0	25.952	3.114	0	3.806	0	0.346	22.491	0	5.536	0	11.073	0.692	0	0	0	0	G 25.952
V	66	0.871174	-	N/A	N/A	N/A	N/A	-0.272	6	-0.455, -0.188	7,6	289/300	A, I, L, M, Q, T, V	1.384	0	0	0	0	0	0	55.709	0	15.571	0.346	0	0	0.346	0	0	0.346	26.298	0	0	0	I 55.709
P	67	0.822228	-	N/A	N/A	N/A	N/A	-0.393	6	-0.528, -0.286	7,6	289/300	D, E, G, K, N, P, Q, S, T	0	0	4.844	2.422	0	3.114	0	0	0.346	0	0	1.73	79.585	1.038	0	5.536	1.384	0	0	0	0	P 79.585
D	68	0.971111	T	turn	N/A	N/A	N/A	0.589	4	0.353, 0.809	4,4	289/300	A, D, E, G, K, L, N, P, Q, R, S, T, W	8.997	0	45.675	19.723	0	0.692	0	0	5.882	0.346	0	3.46	1.73	2.076	0.346	9.689	0.692	0	0.692	0	0	D 45.675
N	69	0.900806	T	turn	N/A	N/A	N/A	0.167	5	-0.079, 0.186	5,5	289/300	A, D, E, G, H, K, N, Q, R, S, T	0.346	0	18.339	4.498	0	16.263	5.19	0	0.692	0	0	42.561	0	1.038	2.768	3.806	4.498	0	0	0	0	N 42.561
Y	70	0.339949	E	beta	N/A	N/A	N/A	-0.784	8	-0.873, -0.718	8,8	289/300	F, H, R, W, Y	0	0	0	0	5.882	0	5.19	0	0	0	0	0	0	0	0.346	0	0	0	1.384	87.197	0	Y 87.197
K	71	1.03727	E	beta	N/A	N/A	N/A	0.694	4	0.353, 0.809	4,4	288/300	A, D, E, H, K, Q, R, S, T, V, X	8.997	0	3.806	14.187	0	0	7.612	0	34.948	0	0	0	0	4.498	12.111	12.111	1.038	0.346	0	0	0.346	K 34.948
V	72	0.907758	E	beta	N/A	N/A	N/A	-0.702	7	-0.825, -0.659	8,7	289/300	A, I, L, P, S, V	4.152	0	0	0	0	0	0	19.377	0	0.692	0	0	0.346	0	0	0.346	0	75.087	0	0	0	V 75.087
I	73	1.05194	E	beta	N/A	N/A	N/A	-0.79	8	-0.918, -0.718	8,8	289/300	C, F, H, I, L, M, V	0	0.346	0	0	1.384	0	0.346	4.844	0	89.619	1.73	0	0	0	0	0	0	1.73	0	0	0	L 89.619
F	74	1.00127	E	beta	N/A	N/A	N/A	-0.938	8	-1.039, -0.873	9,8	289/300	F, L, M, W, Y	0	0	0	0	92.388	0	0	0	0	4.152	0.692	0	0	0	0	0	0	0	1.038	1.73	0	F 92.388
L	75	0.909118	E	beta	N/A	N/A	N/A	-0.354	6	-0.528, -0.286	7,6	289/300	A, C, F, I, L, M, Q, T, V	0.346	3.806	0	0	0.692	0	0	2.422	0	69.896	15.225	0	0	0.346	0	0	1.73	5.536	0	0	0	L 69.896
Q	76	0.867327	S	bend	homodimer interfacial residue	N/A	N/A	-0.922	8	-1.001, -0.873	9,8	289/300	A, G, H, N, P, Q, S, T	2.076	0	0	0	0	7.612	10.727	0	0	0	0	0.346	0.692	77.509	0	0.692	0.346	0	0	0	0	Q 77.509
G	77	0.875968	S	bend	homodimer interfacial residue	N/A	N/A	-1.182	9	-1.249, -1.141	9,9	289/300	A, G, T	0.692	0	0	0	0	98.962	0	0	0	0	0	0	0	0	0	0	0.346	0	0	0	0	G 98.962
G	78	-0.0447	H	helix	homodimer interfacial residue	PLP binding residue	N/A	-1.185	9	-1.249, -1.171	9,9	289/300	A, G, S	1.038	0	0	0	0	98.27	0	0	0	0	0	0	0	0	0	0.692	0	0	0	0	0	G 98.270
G	79	-0.0329	H	helix	homodimer interfacial residue	PLP binding residue	N/A	-1.012	9	-1.075, -0.961	9,8	289/300	A, G, S	82.353	0	0	0	0	16.609	0	0	0	0	0	0	0	0	0	1.038	0	0	0	0	0	A 82.353
C	80	1.0482	H	helix	homodimer interfacial residue	PLP binding residue	N/A	-0.544	7	-0.659, -0.455	7,7	289/300	A, C, H, I, K, L, M, N, Q, R, S, T, V, Y	1.038	1.038	0	0	0	0	2.076	2.076	0.346	2.422	0.692	1.384	0	1.038	8.997	53.979	24.221	0.346	0	0.346	0	S 53.979
G	81	0.916238	H	helix	homodimer interfacial residue	N/A	N/A	0.956	4	0.554, 1.151	4,3	289/300	A, C, F, G, H, L, M, Q, S, T, V	8.997	0.346	0	0	0.692	17.301	1.73	0	0	28.72	8.651	0	0	8.304	0	4.844	19.723	0.692	0	0	0	L 28.720
Q	82	0.912253	H	helix	N/A	N/A	N/A	-1.023	9	-1.075, -1.001	9,9	289/300	A, E, G, H, L, M, N, Q, V	0.692	0	0	8.651	0	1.384	1.384	0	0	2.076	0.346	0.346	0	84.775	0	0	0	0.346	0	0	0	Q 84.775
F	83	0.820054	H	helix	N/A	N/A	N/A	-1.197	9	-1.249, -1.171	9,9	289/300	C, F, M, N, Q	0	0.346	0	0	92.388	0	0	0	0	0	0.346	5.882	0	1.038	0	0	0	0	0	0	0	F 92.388
S	84	0.862181	H	helix	homodimer interfacial residue	N/A	N/A	-0.057	5	-0.286, 0.044	6,5	288/300	A, C, D, E, F, G, H, I, L, M, N, P, S, T, V, X, Y	44.291	4.152	0.346	0.346	2.422	1.73	0.346	1.038	0	5.882	2.422	0.692	0.692	0	0	29.758	2.076	2.076	0	1.384	0.346	A 44.291
A	85	1.01016	H	helix	N/A	N/A	N/A	-0.374	6	-0.528, -0.286	7,6	289/300	A, C, E, F, G, I, L, M, N, Q, R, S, T, V, W	24.567	1.038	0	0.692	0.692	2.422	0	4.498	0	3.806	45.675	1.038	0	9.343	1.038	1.038	2.768	1.038	0.346	0	0	M 45.675
V	86	0.905811	H	helix	N/A	N/A	N/A	0.094	5	-0.079, 0.186	5,5	289/300	A, I, L, S, T, V	3.114	0	0	0	0	0	0	37.716	0	7.958	0	0	0	0	0	0.346	2.076	48.789	0	0	0	V 48.789
P	87	0.667223	H	helix	N/A	N/A	N/A	-0.792	8	-0.918, -0.718	8,8	289/300	A, C, P, V	10.035	0.346	0	0	0	0	0	0	0	0	0	0	86.505	0	0	0	0	3.114	0	0	0	P 86.505
L	88	0.980449	H	helix	homodimer interfacial residue	N/A	N/A	0.002	5	-0.188, 0.044	6,5	289/300	A, C, F, G, H, I, K, L, M, N, Q, R, S, T, V, W, Y	2.768	0.346	0	0	3.46	0.346	0.692	1.73	0.346	36.678	39.446	0.346	0	1.73	0.346	0.346	0.346	0.346	0.346	10.381	0	M 39.446
N	89	0.240826	H	helix	N/A	N/A	N/A	-1.235	9	-1.269, -1.225	9,9	289/300	H, L, N, S	0	0	0	0	0	0	0.692	0	0	0.346	0	98.616	0	0	0	0.346	0	0	0	0	0	N 98.616
L	90	0.837294	H	helix	N/A	N/A	N/A	-0.454	7	-0.597, -0.374	7,6	289/300	F, I, L, M, Y	0	0	0	0	18.685	0	0	2.076	0	77.163	1.73	0	0	0	0	0	0	0	0	0.346	0	L 77.163
I	91	0.893251	G	helix	N/A	N/A	N/A	0.408	4	0.186, 0.554	5,4	288/300	A, C, F, G, H, I, K, L, M, N, P, Q, R, S, T, V, Y	12.847	3.472	0	0	0.347	0.694	0.347	5.903	1.389	50.694	15.278	0.347	0.347	0.347	0.347	3.125	2.083	2.083	0	0.347	0	L 50.694
G	92	0.929352	G	helix	N/A	N/A	N/A	3.053	1	1.685, 3.110	3,1	288/300	A, D, E, G, H, I, K, L, N, P, Q, R, S, T, V	7.986	0	2.778	5.208	0	19.792	2.083	2.431	11.458	1.736	0	7.639	9.722	3.819	10.764	5.556	6.25	2.778	0	0	0	G 19.792
L	93	0.999963	G	helix	N/A	N/A	N/A	0.846	4	0.186, 1.151	5,3	28/300	A, C, G, L, P, Q, R, S, V, Y	10.714	3.571	0	0	0	3.571	0	0	0	32.143	0	0	3.571	3.571	32.143	3.571	0	3.571	0	3.571	0	LR 32.143
K	94	1.05528	S	bend	N/A	N/A	N/A	2.495	1	1.151, 3.110	3,1	40/300	A, D, E, G, H, K, L, N, P, R, S, V	15	0	15	2.5	0	15	2.5	0	15	2.5	0	2.5	5	0	5	15	0	5	0	0	0	ADGKS 15.000
A	95	1.01367	T	turn	N/A	N/A	N/A	2.337	2	1.151, 3.110	3,1	249/300	A, D, E, G, H, I, K, L, N, P, Q, R, S, T, V	11.245	0	9.237	13.253	0	10.442	0.402	0.402	14.859	0.402	0	7.229	12.048	4.016	5.221	5.622	4.016	1.606	0	0	0	K 14.859
G	96	0.968453	T	turn	N/A	N/A	N/A	1.444	3	0.809, 1.685	4,3	258/300	A, D, E, F, G, H, K, L, N, P, Q, R, S, T, Y	2.713	0	9.302	2.326	2.326	34.109	1.55	0	13.953	0.388	0	13.953	0.388	2.713	2.713	7.364	5.039	0	0	1.163	0	G 34.109
R	97	1.02911	-	N/A	N/A	N/A	N/A	1.732	2	1.151, 1.685	3,3	260/300	A, D, E, G, H, K, L, M, N, P, Q, R, S, T	5.385	0	8.077	5.769	0	29.231	1.923	0	17.308	0.385	0.769	2.308	2.692	9.231	9.231	1.538	6.154	0	0	0	0	G 29.231
C	98	0.908643	E	beta	N/A	N/A	N/A	0.926	4	0.554, 1.151	4,3	289/300	A, C, E, F, G, H, I, K, L, N, P, Q, R, S, T, V, X	3.103	1.724	0	1.379	1.034	1.034	1.379	1.034	36.897	0.345	0	1.034	4.138	1.724	7.586	11.379	17.241	8.621	0	0	0.345	K 36.897
A	99	0.460425	E	beta	N/A	N/A	N/A	-0.609	7	-0.718, -0.528	8,7	298/300	A, C, F, G, I, L, M, P, T, V	77.181	2.013	0	0	0.336	4.698	0	2.349	0	3.356	2.013	0	1.007	0	0	0	0.336	6.711	0	0	0	A 77.181
D	100	0.822203	E	beta	N/A	N/A	N/A	-0.226	6	-0.374, -0.188	6,6	298/300	A, C, D, E, G, L, N, Q, S, T, V, Y	22.148	3.02	49.329	3.356	0	8.725	0	0	0	3.02	0	4.362	0	0.336	0	1.678	2.349	0.336	0	1.342	0	D 49.329
Y	101	0.09407	E	beta	N/A	N/A	N/A	-0.819	8	-0.918, -0.773	8,8	298/300	A, C, F, L, S, V, Y	0.336	0.336	0	0	9.732	0	0	0	0	1.007	0	0	0	0	0	0.336	0	0.336	0	87.919	0	Y 87.919
V	102	0.800055	-	N/A	N/A	N/A	N/A	0.435	4	0.186, 0.554	5,4	298/300	A, C, F, H, I, L, M, T, V, Y	4.698	0.336	0	0	1.342	0	0.336	27.517	0	29.866	0.336	0	0	0	0	0	2.349	32.886	0	0.336	0	V 32.886
V	103	0.837866	-	N/A	N/A	N/A	N/A	0.579	4	0.353, 0.809	4,4	298/300	A, C, D, E, H, I, K, L, M, N, Q, R, S, T, V, Y	0.336	0.336	23.154	6.04	0	0	2.013	7.383	1.007	8.725	1.678	20.805	0	2.349	0.671	0.671	0.671	23.49	0	0.671	0	V 23.490
T	104	0.701363	-	N/A	N/A	N/A	N/A	-0.69	7	-0.825, -0.659	8,7	298/300	A, D, G, H, N, Q, S, T, V	3.02	0	0.671	0	0	1.678	0.336	0	0	0	0	1.678	0	0.336	0	14.765	77.181	0.336	0	0	0	T 77.181
G	105	0.058923	S	bend	N/A	N/A	N/A	-1.162	9	-1.225, -1.141	9,9	298/300	A, D, G, S	0.336	0	0.336	0	0	98.658	0	0	0	0	0	0	0	0	0	0.671	0	0	0	0	0	G 98.658
A	106	0.90871	H	helix	N/A	N/A	N/A	0.496	4	0.186, 0.554	5,4	299/300	A, C, D, E, F, G, H, I, K, L, M, N, Q, R, S, T, V, Y	10.702	0.334	1.338	1.672	1.003	1.003	6.355	8.027	0.334	1.003	0.334	4.682	0	5.686	0.334	25.753	16.054	9.699	0	5.686	0	S 25.753
W	107	0.026776	H	helix	homodimer interfacial residue	PLP binding residue	N/A	-1.028	9	-1.109, -0.961	9,8	299/300	F, W	0	0	0	0	4.682	0	0	0	0	0	0	0	0	0	0	0	0	0	95.318	0	0	W 95.318
S	108	0.418071	H	helix	N/A	N/A	N/A	-0.664	7	-0.773, -0.597	8,7	299/300	A, G, P, S, T	25.418	0	0	0	0	11.706	0	0	0	0	0	0	0.334	0	0	61.873	0.669	0	0	0	0	S 61.873
A	109	0.928006	H	helix	N/A	N/A	N/A	1.132	3	0.809, 1.151	4,3	299/300	A, D, E, G, H, I, K, L, N, Q, R, S, T, V, Y	10.702	0	7.358	11.371	0	3.01	0.669	0.669	30.769	3.344	0	5.686	0	5.017	3.344	9.699	5.686	2.341	0	0.334	0	K 30.769
K	110	1.03847	H	helix	homodimer interfacial residue	N/A	N/A	-0.753	8	-0.873, -0.718	8,8	299/300	A, C, D, F, G, I, K, L, M, N, Q, R, S, T, V	1.672	0.334	0.334	0	0.334	2.007	0	0.334	78.595	2.676	0.334	2.007	0	0.669	4.682	3.679	2.007	0.334	0	0	0	K 78.595
A	111	0.40964	H	helix	N/A	N/A	N/A	-1.16	9	-1.225, -1.141	9,9	299/300	A, G, P, S, T	91.639	0	0	0	0	1.003	0	0	0	0	0	0	0.334	0	0	6.355	0.669	0	0	0	0	A 91.639
A	112	0.938693	H	helix	N/A	N/A	N/A	0.486	4	0.186, 0.554	5,4	299/300	A, C, E, F, G, H, I, K, L, M, N, P, Q, R, S, V, W, Y	14.381	0.669	0	0.669	4.348	0.334	1.672	42.14	0.334	10.368	4.348	0.334	0.334	1.338	1.338	2.676	0	7.358	0.669	6.689	0	I 42.140
E	113	0.978488	H	helix	N/A	N/A	N/A	0.028	5	-0.188, 0.186	6,5	299/300	A, D, E, G, H, K, L, N, P, Q, R, S, T, V	10.368	0	2.676	8.361	0	1.338	0.334	0	56.856	1.003	0	1.672	0.669	8.696	1.672	3.679	2.007	0.669	0	0	0	K 56.856
E	114	0.947488	H	helix	homodimer interfacial residue	N/A	N/A	-1.136	9	-1.199, -1.109	9,9	299/300	A, D, E, P, Q, R, S, V	0.669	0	2.341	93.98	0	0	0	0	0	0	0	0	0.334	1.672	0.334	0.334	0	0.334	0	0	0	E 93.980
A	115	0.389994	H	helix	N/A	N/A	N/A	-0.962	8	-1.039, -0.918	9,8	299/300	A, C, G, I, L, M, S, V	89.967	1.003	0	0	0	5.686	0	0.334	0	0.334	0.669	0	0	0	0	1.003	0	1.003	0	0	0	A 89.967
K	116	1.06564	T	turn	homodimer interfacial residue	N/A	N/A	1.034	4	0.554, 1.151	4,3	299/300	A, C, E, G, H, K, L, N, P, Q, R, S, T, V, Y	9.365	0.669	0	9.03	0	4.682	1.003	0	39.799	0.334	0	1.003	0.669	10.368	15.385	4.682	0.669	2.007	0	0.334	0	K 39.799
K	117	1.14878	T	turn	homodimer interfacial residue	N/A	N/A	0.509	4	0.186, 0.554	5,4	299/300	A, F, H, I, K, L, M, N, P, Q, R, S, T, V, Y	3.344	0	0	0	3.344	0	3.679	4.348	32.776	16.722	1.338	2.341	2.007	1.672	25.418	0.334	1.338	0.669	0	0.669	0	K 32.776
F	118	0.96389	T	turn	homodimer interfacial residue	N/A	N/A	0.78	4	0.353, 0.809	4,4	299/300	A, C, E, F, H, I, L, M, Q, T, V, W, Y	1.003	1.338	0	1.672	26.421	0	2.007	6.02	0	18.395	0.334	0	0	1.672	0	0	0.334	4.348	0.669	35.786	0	Y 35.786
G	119	0.393855	S	bend	homodimer interfacial residue	N/A	N/A	0.664	4	0.353, 0.809	4,4	299/300	A, C, D, E, F, G, I, K, L, N, R, S, T, V	5.686	11.037	0.334	0.669	0.334	65.217	0	1.003	1.003	1.672	0	0.669	0	0	0.334	2.676	5.017	4.348	0	0	0	G 65.217
T	120	0.946333	E	beta	N/A	N/A	N/A	1.435	3	0.809, 1.685	4,3	299/300	A, D, E, F, G, H, K, L, M, N, P, Q, R, S, T, V, Y	4.348	0	16.388	23.077	1.003	2.676	2.676	0	12.375	0.334	0.334	12.709	2.341	7.692	2.341	1.338	8.361	0.669	0	1.338	0	E 23.077
I	121	0.949623	E	beta	N/A	N/A	N/A	-0.116	5	-0.286, -0.079	6,5	299/300	A, C, G, H, I, L, N, P, S, T, V, Y	14.047	1.338	0	0	0	0.334	0.334	6.689	0	1.338	0	0.334	6.689	0	0	0.669	7.023	60.201	0	1.003	0	V 60.201
N	122	0.981339	E	beta	N/A	N/A	N/A	0.764	4	0.353, 0.809	4,4	299/300	A, C, D, E, F, H, I, K, L, N, P, Q, R, S, T, V, Y	2.341	0.334	7.692	6.689	0.669	0	7.358	2.341	8.027	0.669	0	31.438	0.334	4.348	8.361	3.01	3.01	11.371	0	2.007	0	N 31.438
I	123	0.947859	E	beta	N/A	N/A	N/A	0.46	4	0.186, 0.554	5,4	299/300	A, C, E, G, I, K, L, N, Q, R, S, T, V, W, Y	2.676	1.003	0	9.699	0	0.334	0	21.405	1.672	7.023	0	0.334	0	0.334	0.669	0.334	5.351	48.495	0.334	0.334	0	V 48.495
V	124	0.823702	-	N/A	N/A	N/A	N/A	0.09	5	-0.079, 0.186	5,5	297/300	A, C, F, G, I, K, L, P, Q, S, T, V	30.303	0.673	0	0	1.684	0.673	0	13.805	0.673	7.071	0	0	0.337	0.337	0	2.357	0.337	41.751	0	0	0	V 41.751
H	125	0.994754	S	bend	N/A	N/A	N/A	-0.317	6	-0.455, -0.286	7,6	297/300	A, C, D, E, F, G, H, I, L, N, S, T, V, W, Y	66.33	3.704	2.694	1.01	3.367	7.071	1.01	0.337	0	1.01	0	1.684	0	0	0	1.684	2.357	3.03	3.367	1.347	0	A 66.330
P	126	0.901954	-	N/A	N/A	N/A	N/A	-0.264	6	-0.455, -0.188	7,6	296/300	A, C, D, E, G, H, I, K, L, M, N, P, S, T, V, Y	8.784	0.338	1.351	2.027	0	10.135	0.338	0.676	0.338	0.676	0.676	1.351	4.73	0	0	56.081	11.486	0.676	0	0.338	0	S 56.081
K	127	0.951072	-	N/A	N/A	N/A	N/A	0.419	4	0.186, 0.554	5,4	295/300	A, D, E, G, I, K, L, N, P, Q, R, S, T, V, Y	15.593	0	0.678	31.525	0	1.017	0	0.678	31.864	0.339	0	2.034	0.678	3.051	5.085	3.39	2.034	1.695	0	0.339	0	K 31.864
L	128	0.940777	-	N/A	N/A	N/A	N/A	1.458	3	0.809, 1.685	4,3	294/300	A, C, D, E, G, H, I, K, L, M, N, P, Q, R, S, T, V	18.027	0.34	34.014	11.565	0	4.762	1.02	1.02	2.041	2.041	0.34	3.741	4.422	3.061	1.02	9.184	1.701	1.701	0	0	0	D 34.014
G	129	0.985726	S	bend	N/A	N/A	N/A	3.084	1	1.685, 3.110	3,1	295/300	A, D, E, F, G, H, I, K, L, N, Q, R, S, T, V, Y	6.102	0	16.949	10.169	0.678	11.864	1.356	0.678	14.576	1.017	0	5.763	0	5.424	4.068	12.203	7.797	1.017	0	0.339	0	D 16.949
S	130	0.945802	S	bend	N/A	N/A	N/A	0.421	4	0.186, 0.554	5,4	296/300	A, D, E, G, H, I, K, L, M, N, P, Q, R, S, T, V	1.014	0	7.095	1.014	0	21.622	2.365	0.676	14.189	0.676	0.338	33.784	1.351	1.689	3.378	5.068	5.405	0.338	0	0	0	N 33.784
Y	131	N/A	S	bend	N/A	N/A	N/A	0.618	4	0.353, 0.809	4,4	296/300	A, E, F, G, H, I, K, L, M, N, P, Q, T, V, W, Y	0.338	0	0	0.338	42.23	1.014	5.743	0.338	2.027	2.365	0.676	0.338	1.351	1.014	0	0	0.676	0.338	1.014	40.203	0	F 42.230
T	132	0.982093	-	N/A	N/A	N/A	N/A	0.865	4	0.554, 1.151	4,3	296/300	A, C, D, F, G, H, I, K, L, M, N, Q, R, S, T, V	1.689	2.365	4.73	0	2.027	4.73	1.014	1.014	4.392	4.392	1.351	12.838	0	1.014	7.095	13.851	35.135	2.365	0	0	0	T 35.135
K	133	1.02493	S	bend	N/A	N/A	N/A	1.356	3	0.809, 1.685	4,3	298/300	A, C, D, E, F, G, H, K, L, M, Q, R, S, T, V, W, Y	8.389	1.007	4.027	4.027	4.362	3.02	5.369	0	5.034	0.336	0.671	0	0	2.685	14.765	8.054	11.409	1.007	0.671	25.168	0	Y 25.168
I	134	0.745872	-	N/A	N/A	N/A	N/A	-0.147	6	-0.286, -0.079	6,5	299/300	A, C, E, F, I, L, M, S, T, V, Y	1.672	0.334	0	0.334	1.672	0	0	56.187	0	11.037	2.341	0	0	0	0	0.334	2.341	22.408	0	1.338	0	I 56.187
P	135	0.941136	-	N/A	N/A	N/A	N/A	-0.749	8	-0.873, -0.659	8,7	299/300	A, D, G, I, K, L, N, P, S, T, V, Y	1.003	0	0.669	0	0	0.334	0	0.334	2.007	1.003	0	1.003	90.635	0	0	0.334	1.338	1.003	0	0.334	0	P 90.635
D	136	0.9918	-	N/A	N/A	N/A	N/A	3.09	1	1.685, 3.110	3,1	229/300	A, D, E, G, H, I, K, L, M, N, P, Q, R, S, T	15.284	0	20.961	10.044	0	3.93	1.747	0.437	5.24	1.747	0.437	2.183	12.664	2.62	6.55	8.734	7.424	0	0	0	0	D 20.961
P	137	0.959853	G	helix	N/A	N/A	N/A	1.685	3	1.151, 1.685	3,3	229/300	A, C, D, E, F, G, H, I, K, L, M, N, P, Q, R, S, T, V, W, Y	7.424	3.057	1.31	6.987	6.114	1.31	0.873	5.24	1.31	12.664	2.62	0.873	10.917	15.284	8.734	3.057	1.31	9.17	0.437	1.31	0	Q 15.284
S	138	0.981225	G	helix	N/A	N/A	N/A	0.793	4	0.353, 0.809	4,4	296/300	A, D, E, G, H, I, K, L, N, P, Q, R, S, T, V	9.797	0	15.203	12.162	0	5.405	1.014	0.676	20.608	0.338	0	2.365	1.014	1.014	1.689	24.662	3.716	0.338	0	0	0	S 24.662
T	139	0.908543	G	helix	N/A	N/A	N/A	1.633	3	1.151, 1.685	3,3	296/300	A, D, E, F, G, H, I, K, L, N, P, Q, R, S, T, V	6.419	0	14.865	22.635	1.351	10.811	0.676	0.676	3.378	1.351	0	7.77	2.703	5.068	1.014	10.811	9.459	1.014	0	0	0	E 22.635
W	140	0.603055	-	N/A	N/A	N/A	N/A	0.706	4	0.353, 0.809	4,4	292/300	A, C, D, E, F, G, I, K, L, M, N, P, R, S, T, V, W, Y	0.342	0.685	2.74	1.37	8.562	1.37	0	8.219	1.027	15.068	0.685	0.342	0.342	0	0.685	3.425	0.342	4.795	39.041	10.959	0	W 39.041
N	141	0.962379	-	N/A	N/A	N/A	N/A	1.662	3	1.151, 1.685	3,3	291/300	A, D, E, G, H, I, K, L, M, N, P, Q, R, S, T, V	4.124	0	7.904	7.904	0	0.344	1.375	0.344	18.9	0.687	2.062	11.34	4.124	14.089	5.498	5.842	12.715	2.749	0	0	0	K 18.900
L	142	0.959947	-	N/A	N/A	N/A	N/A	0.818	4	0.554, 0.809	4,4	298/300	A, C, D, E, F, H, I, K, L, M, N, P, Q, R, S, T, V, W, Y	1.678	1.342	0.671	0.671	8.054	0	0.671	22.483	0.336	35.57	1.007	0.336	0.671	2.013	1.007	0.671	1.678	18.121	0.336	2.685	0	L 35.570
N	143	1.00654	-	N/A	N/A	N/A	N/A	0.269	5	0.044, 0.353	5,4	299/300	A, D, E, G, H, K, L, N, P, Q, R, S, T, V, Y	2.341	0	23.411	1.003	0	1.672	0.669	0	0.334	0.669	0	5.686	22.742	0.669	4.348	29.766	6.02	0.334	0	0.334	0	S 29.766
P	144	1.09114	T	turn	N/A	N/A	N/A	3.074	1	1.685, 3.110	3,1	299/300	A, D, E, F, G, H, K, L, N, P, Q, R, S, T, V	11.371	0	13.043	12.709	0.334	2.676	0.334	0	7.023	0.334	0	2.676	26.087	2.676	1.672	13.378	5.017	0.669	0	0	0	P 26.087
D	145	0.947709	T	turn	N/A	N/A	N/A	0.762	4	0.353, 0.809	4,4	299/300	A, D, E, F, G, H, K, N, Q, R, S, T	2.007	0	48.161	10.368	0.334	8.361	0.334	0	3.01	0	0	16.388	0	2.676	1.672	5.017	1.672	0	0	0	0	D 48.161
A	146	0.951473	-	N/A	N/A	N/A	N/A	-0.154	6	-0.374, -0.079	6,5	300/300	A, C, D, F, G, H, I, L, M, P, Q, S, T, V, Y	63.667	2	0.667	0	0.667	0.667	0.333	1	0	4.667	0.333	0	5.333	0.333	0	7.667	3.667	5.667	0	3.333	0	A 63.667
S	147	0.314092	S	bend	N/A	N/A	N/A	-0.313	6	-0.455, -0.286	7,6	300/300	A, C, D, E, G, K, N, P, Q, R, S, T, V	46.333	0.333	26	0.333	0	0.667	0	0	6	0	0	0.333	0.333	1.333	4.333	10.333	1	2.667	0	0	0	A 46.333
Y	148	-0.00817	-	N/A	N/A	N/A	N/A	-0.906	8	-1.001, -0.873	9,8	300/300	F, L, M, Y	0	0	0	0	6.667	0	0	0	0	2	1.333	0	0	0	0	0	0	0	0	90	0	Y 90.000
V	149	0.586117	E	beta	N/A	N/A	N/A	0.365	4	0.044, 0.554	5,4	299/300	A, C, F, G, I, L, M, R, T, V, Y	2.341	1.338	0	0	14.047	0.334	0	5.686	0	37.793	0.334	0	0	0	0.334	0	1.338	35.786	0	0.669	0	L 37.793
Y	150	0.749399	E	beta	N/A	N/A	N/A	-1.028	9	-1.109, -1.001	9,9	299/300	E, F, H, Y	0	0	0	0.334	0.669	0	80.936	0	0	0	0	0	0	0	0	0	0	0	0	18.06	0	H 80.936
Y	151	0.706497	E	beta	N/A	N/A	N/A	0.213	5	-0.079, 0.353	5,4	299/300	C, F, I, K, L, M, V, Y	0	4.348	0	0	11.037	0	0	32.441	0.334	8.361	1.338	0	0	0	0	0	0	7.023	0	35.117	0	Y 35.117
C	152	-0.00995	E	beta	N/A	N/A	N/A	-0.707	8	-0.825, -0.659	8,7	300/300	A, C, D, I, T, V	1	37	0.333	0	0	0	0	0.333	0	0	0	0	0	0	0	0	58	3.333	0	0	0	T 58.000
A	153	0.941484	S	bend	N/A	N/A	N/A	-0.146	6	-0.286, -0.079	6,5	300/300	A, C, D, E, G, K, L, M, P, Q, S, T, W, Y	9.333	0.333	7	4.333	0	1.667	0	0	0.333	1.333	1.333	0	14.333	1.333	0	42	15.333	0	0.667	0.667	0	S 42.000
N	154	0.399043	E	beta	N/A	N/A	N/A	-1.254	9	-1.277, -1.249	9,9	300/300	A, N, R	0.333	0	0	0	0	0	0	0	0	0	0	99.333	0	0	0.333	0	0	0	0	0	0	N 99.333
E	155	0.044828	E	beta	N/A	N/A	N/A	-1.158	9	-1.199, -1.141	9,9	300/300	D, E, N	0	0	0.333	57.333	0	0	0	0	0	0	0	42.333	0	0	0	0	0	0	0	0	0	E 57.333
T	156	-0.00164	T	turn	N/A	PLP binding residue	N/A	-1.259	9	-1.277, -1.249	9,9	300/300	S, T	0	0	0	0	0	0	0	0	0	0	0	0	0	0	0	0.333	99.667	0	0	0	0	T 99.667
V	157	1.00259	T	turn	N/A	N/A	N/A	-0.913	8	-1.001, -0.873	9,8	300/300	A, G, I, L, R, V	1.333	0	0	0	0	0.667	0	79.667	0	1.333	0	0	0	0	0.333	0	0	16.667	0	0	0	I 79.667
H	158	0.756077	T	turn	N/A	N/A	N/A	0.519	4	0.186, 0.554	5,4	299/300	A, D, E, F, G, H, K, M, N, Q, R, S, T, V, Y	1.338	0	11.371	14.381	9.699	15.385	12.04	0	1.003	0	0.334	5.686	0	2.007	2.007	0.669	1.003	1.672	0	21.405	0	Y 21.405
G	159	0.855447	T	turn	N/A	N/A	N/A	-1.255	9	-1.277, -1.249	9,9	299/300	G	0	0	0	0	0	100	0	0	0	0	0	0	0	0	0	0	0	0	0	0	0	G 100.000
V	160	0.776719	E	beta	N/A	N/A	N/A	-0.738	8	-0.825, -0.659	8,7	300/300	A, I, L, M, S, T, V	0.333	0	0	0	0	0	0	9.667	0	9.333	0.333	0	0	0	0	1.333	44.333	34.667	0	0	0	T 44.333
E	161	0.820991	E	beta	N/A	N/A	N/A	-0.582	7	-0.718, -0.528	8,7	300/300	A, D, E, H, K, M, N, Q, R, S, T, V	8	0	0.333	47.667	0	0	1	0	3.333	0	0.667	0.333	0	31	5.333	1	1	0.333	0	0	0	E 47.667
F	162	0.793783	-	N/A	N/A	N/A	N/A	0.764	4	0.353, 0.809	4,4	300/300	C, F, I, L, M, N, S, T, V, W, Y	0	0.333	0	0	44.667	0	0	11.333	0	6.333	6.667	0.333	0	0	0	0.333	0.667	1.667	11.333	16.333	0	F 44.667
D	163	0.846198	S	bend	N/A	N/A	N/A	1.685	3	1.151, 1.685	3,3	299/300	A, D, E, F, G, H, K, M, N, P, Q, R, S, T, V, W, Y	5.017	0	8.027	1.672	5.686	0.669	14.047	0	16.054	0	0.669	6.02	9.03	11.371	9.03	5.686	3.344	1.003	0.334	2.341	0	K 16.054
F	164	0.945894	S	bend	N/A	N/A	N/A	3.01	1	1.685, 3.110	3,1	300/300	A, D, E, F, G, H, K, L, N, P, Q, R, S, T, V, W, Y	4.667	0	14	19.667	5.667	2.667	1.667	0	7	0.333	0	1.667	0.667	6.667	2.667	9	8.667	1.333	4	9.667	0	E 19.667
I	165	0.908427	-	N/A	N/A	N/A	N/A	1.244	3	0.809, 1.151	4,3	299/300	A, C, D, E, F, G, I, K, L, M, P, T, V, W, Y	2.341	0.334	8.361	5.686	21.405	0.334	0	14.381	0.334	17.726	2.007	0	3.01	0	0	0	5.351	13.378	1.672	3.679	0	F 21.405
P	166	0.627687	-	N/A	N/A	N/A	N/A	-0.856	8	-0.961, -0.773	8,8	300/300	A, E, F, G, I, K, L, M, P, Q, Y	0.333	0	0	0.333	1	0.333	0	2	0.333	2.667	0.667	0	91.333	0.333	0	0	0	0	0	0.667	0	P 91.333
D	167	0.948684	-	N/A	N/A	N/A	N/A	1.291	3	0.809, 1.685	4,3	299/300	A, D, E, G, H, K, L, N, Q, R, S, T, V	3.344	0	35.452	25.084	0	1.338	1.003	0	10.368	1.003	0	6.02	0	5.686	1.003	3.679	4.348	1.672	0	0	0	D 35.452
V	168	0.929674	-	N/A	N/A	N/A	N/A	1.239	3	0.809, 1.151	4,3	298/300	A, C, D, E, F, G, H, I, K, L, M, N, P, Q, R, S, T, V, W	7.047	3.356	0.336	0.671	4.698	2.349	0.336	2.349	0.336	8.389	1.342	0.671	2.013	0.336	0.671	10.403	31.544	22.819	0.336	0	0	T 31.544
K	169	1.06922	T	turn	N/A	N/A	N/A	1.21	3	0.809, 1.685	4,3	198/300	A, D, E, F, G, H, I, K, N, P, Q, R, S, T, V	5.051	0	4.545	6.061	0.505	56.566	1.01	0.505	11.111	0	0	4.545	2.525	0.505	1.515	3.535	1.01	1.01	0	0	0	G 56.566
G	170	0.909761	T	turn	N/A	N/A	N/A	1.562	3	1.151, 1.685	3,3	293/300	A, D, E, G, H, K, L, M, N, P, Q, R, S, T	4.096	0	30.375	8.874	0	18.089	2.048	0	4.096	0.683	0.683	12.287	7.85	1.024	1.365	6.485	2.048	0	0	0	0	D 30.375
A	171	0.948627	-	N/A	N/A	N/A	N/A	0.24	5	0.044, 0.353	5,4	299/300	A, C, D, G, H, I, K, L, M, N, P, Q, R, S, T, V, W	10.702	1.338	0.334	0	0	1.338	1.003	8.696	3.679	5.017	0.334	0.669	2.341	1.003	1.672	1.672	5.351	54.181	0.669	0	0	V 54.181
V	172	0.995538	-	N/A	N/A	N/A	N/A	-0.032	5	-0.286, 0.044	6,5	299/300	A, C, D, E, F, H, I, K, L, M, N, P, R, S, T, V, Y	0.669	0.334	1.003	0.669	0.669	0	0.334	3.679	0.334	3.344	0.669	1.338	75.251	0	1.672	0.669	4.682	4.348	0	0.334	0	P 75.251
L	173	1.01422	E	beta	N/A	N/A	N/A	-0.36	6	-0.528, -0.286	7,6	300/300	A, F, I, L, M, N, R, T, V	0.333	0	0	0	0.333	0	0	8.333	0	75.667	2.333	0.333	0	0	0.333	0	0.333	12	0	0	0	L 75.667
V	174	0.530928	E	beta	N/A	N/A	N/A	-0.547	7	-0.659, -0.455	7,7	300/300	A, C, F, I, L, T, V	2.333	0.667	0	0	1.667	0	0	24.333	0	0.333	0	0	0	0	0	0	1	69.667	0	0	0	V 69.667
C	175	0.398036	E	beta	N/A	N/A	N/A	-0.041	5	-0.286, 0.044	6,5	300/300	A, C, G, I, S, T, V	56	24	0	0	0	5.667	0	2.667	0	0	0	0	0	0	0	5.667	0.667	5.333	0	0	0	A 56.000
D	176	-0.0343	E	beta	N/A	PLP binding residue	N/A	-1.264	9	-1.277, -1.269	9,9	300/300	D	0	0	100	0	0	0	0	0	0	0	0	0	0	0	0	0	0	0	0	0	0	D 100.000
M	177	0.937782	-	N/A	N/A	N/A	N/A	-0.74	8	-0.825, -0.718	8,8	300/300	A, F, I, L, M, Q, S, T, V, Y	8.667	0	0	0	6	0	0	1.667	0	5	71	0	0	0.667	0	0.667	0.333	5	0	1	0	M 71.000
S	178	0.158569	T	turn	N/A	PLP binding residue	N/A	-1.226	9	-1.269, -1.225	9,9	300/300	C, S, T	0	0.333	0	0	0	0	0	0	0	0	0	0	0	0	0	95.667	4	0	0	0	0	S 95.667
S	179	0.396916	T	turn	N/A	PLP binding residue	N/A	-1.253	9	-1.277, -1.249	9,9	300/300	A, S	1	0	0	0	0	0	0	0	0	0	0	0	0	0	0	99	0	0	0	0	0	S 99.000
N	180	0.904004	T	turn	N/A	N/A	N/A	-0.562	7	-0.659, -0.528	7,7	300/300	C, D, E, F, H, M, N, S, T	0	7	40.667	2.333	0.333	0	4.333	0	0	0	2	30	0	0	0	5.667	7.667	0	0	0	0	D 40.667
F	181	0.82941	T	turn	N/A	N/A	N/A	-0.791	8	-0.873, -0.718	8,8	300/300	F, I, L, M, V, Y	0	0	0	0	22	0	0	70	0	3.667	1	0	0	0	0	0	0	2.667	0	0.667	0	I 70.000
L	182	0.772757	T	turn	N/A	N/A	N/A	-0.474	7	-0.597, -0.374	7,6	300/300	A, C, F, G, I, L, M, S	3.333	2.667	0	0	18.667	0.333	0	0.667	0	66.667	7	0	0	0	0	0.667	0	0	0	0	0	L 66.667
S	183	0.88058	S	bend	N/A	N/A	N/A	-1.055	9	-1.109, -1.039	9,9	300/300	A, C, G, H, N, S, T, W	3.333	1	0	0	0	1.333	0.667	0	0	0	0	0.333	0	0	0	90.333	2.667	0	0.333	0	0	S 90.333
K	184	0.968752	S	bend	N/A	N/A	N/A	-0.438	7	-0.597, -0.374	7,6	300/300	A, C, E, G, H, K, M, Q, R, S, T, V, W, Y	3	0.667	0	11.667	0	3	1	0	8.333	0	0.667	0	0	2.333	66.667	0.333	0.333	1	0.333	0.667	0	R 66.667
P	185	1.00123	-	N/A	N/A	N/A	N/A	0.665	4	0.353, 0.809	4,4	300/300	A, D, E, H, K, L, M, N, P, Q, R, S, T, V	1.333	0	1	8	0	0	0.333	0	8	0.333	0.667	0.333	59.333	8	4	2.333	3.333	3	0	0	0	P 59.333
V	186	0.843061	-	N/A	N/A	N/A	N/A	0.539	4	0.186, 0.554	5,4	300/300	A, C, F, I, L, M, R, T, V, W, Y	0.333	0.333	0	0	8	0	0	38	0	19.667	3.667	0	0	0	0.667	0	0.333	25.333	0.333	3.333	0	I 38.000
D	187	0.87694	-	N/A	N/A	N/A	N/A	-0.732	8	-0.825, -0.659	8,7	300/300	A, D, E, K, N, P, Q, R, S	1	0	82.667	2.667	0	0	0	0	0.333	0	0	5.667	4.667	0.667	1.333	1	0	0	0	0	0	D 82.667
V	188	0.903901	G	helix	N/A	N/A	N/A	-0.363	6	-0.528, -0.286	7,6	300/300	A, F, I, L, M, P, V, W, Y	3.333	0	0	0	11.667	0	0	13.333	0	2	0.667	0	0.667	0	0	0	0	63.333	4	1	0	V 63.333
S	189	0.949211	G	helix	N/A	N/A	N/A	0.035	5	-0.188, 0.186	6,5	300/300	A, C, D, E, G, H, K, N, P, Q, R, S, T	6.667	0.333	4.333	8.333	0	1	0.333	0	4.333	0	0	6.667	0.667	0.667	3.333	55.667	7.667	0	0	0	0	S 55.667
K	190	0.857172	G	helix	N/A	N/A	N/A	0.272	5	0.044, 0.353	5,4	300/300	A, C, D, E, G, H, K, N, P, Q, R, S	0.667	0.333	10.333	0.667	0	1.333	0.667	0	50.667	0	0	2.667	1.667	8.333	22.333	0.333	0	0	0	0	0	K 50.667
F	191	0.739316	-	N/A	N/A	N/A	N/A	-0.014	5	-0.188, 0.044	6,5	300/300	C, F, H, I, L, T, V, Y	0	0.333	0	0	55.333	0	3	1.333	0	0.333	0	0	0	0	0	0	0.333	3.333	0	36	0	F 55.333
G	192	N/A	S	bend	N/A	N/A	N/A	0.092	5	-0.188, 0.186	6,5	300/300	A, D, G, H, I, K, N, Q, S, T	14	0	14	0	0	65	0.333	0.333	0.333	0	0	0.667	0	0.333	0	4.667	0.333	0	0	0	0	G 65.000
V	193	0.773537	E	beta	N/A	N/A	N/A	0.559	4	0.186, 0.809	5,4	300/300	A, C, F, I, L, M, V, Y	1.667	2	0	0	1	0	0	8.667	0	50	10.333	0	0	0	0	0	0	25.667	0	0.667	0	L 50.000
I	194	0.980244	E	beta	N/A	N/A	N/A	-0.889	8	-0.961, -0.825	8,8	300/300	A, C, F, I, L, M, T, V	2	0.333	0	0	0.667	0	0	85	0	5.667	0.333	0	0	0	0	0	0.333	5.667	0	0	0	I 85.000
F	195	0.996157	E	beta	N/A	N/A	N/A	-0.813	8	-0.918, -0.773	8,8	300/300	F, L, W, Y	0	0	0	0	16.667	0	0	0	0	0.333	0	0	0	0	0	0	0	0	0.667	82.333	0	Y 82.333
A	196	0.984571	E	beta	N/A	N/A	N/A	-1.034	9	-1.109, -1.001	9,9	300/300	A, F, G, N	85	0	0	0	1.667	13	0	0	0	0	0	0.333	0	0	0	0	0	0	0	0	0	A 85.000
G	197	0.625706	E	beta	N/A	N/A	N/A	-0.969	8	-1.075, -0.918	9,8	300/300	A, C, G, H, S, T	0.667	1.667	0	0	0	94.667	1	0	0	0	0	0	0	0	0	1.667	0.333	0	0	0	0	G 94.667
A	198	0.934567	G	helix	N/A	N/A	N/A	-1.08	9	-1.141, -1.039	9,9	300/300	A, C, G, I, L, S, T, V	92	0.667	0	0	0	0.667	0	0.333	0	1.333	0	0	0	0	0	1	1.333	2.667	0	0	0	A 92.000
Q	199	0.010732	G	helix	homodimer interfacial residue	PLP binding residue	N/A	-1.253	9	-1.277, -1.249	9,9	300/300	H, Q, S	0	0	0	0	0	0	0.333	0	0	0	0	0	0	99	0	0.667	0	0	0	0	0	Q 99.000
K	200	-0.02616	G	helix	homodimer interfacial residue	PLP binding residue	N/A	-1.265	9	-1.277, -1.269	9,9	300/300	K	0	0	0	0	0	0	0	0	100	0	0	0	0	0	0	0	0	0	0	0	0	K 100.000
N	201	0.893679	T	turn	N/A	N/A	N/A	-1.263	9	-1.277, -1.249	9,9	300/300	K, N	0	0	0	0	0	0	0	0	0.333	0	0	99.667	0	0	0	0	0	0	0	0	0	N 99.667
V	202	0.883556	T	turn	N/A	N/A	N/A	-0.208	6	-0.374, -0.079	6,5	300/300	A, F, I, L, M, V	5	0	0	0	2.667	0	0	42	0	27	15	0	0	0	0	0	0	8.333	0	0	0	I 42.000
G	203	0.432763	S	bend	homodimer interfacial residue	N/A	N/A	-0.894	8	-1.001, -0.825	9,8	300/300	A, G, S, W	6.667	0	0	0	0	91.667	0	0	0	0	0	0	0	0	0	1.333	0	0	0.333	0	0	G 91.667
S	204	0.846119	-	N/A	homodimer interfacial residue	N/A	N/A	-0.402	6	-0.597, -0.286	7,6	300/300	A, C, H, I, L, M, N, P, S, T, V	3.667	2.667	0	0	0	0	0.667	4.333	0	0.333	2.667	1	81.333	0	0	1.333	1	1	0	0	0	P 81.333
A	205	0.98334	T	turn	homodimer interfacial residue	N/A	N/A	-0.732	8	-0.825, -0.659	8,7	300/300	A, P, S, T, V, Y	69.667	0	0	0	0	0	0	0	0	0	0	0	1	0	0	26.667	1.667	0.667	0	0.333	0	A 69.667
G	206	0.653276	T	turn	homodimer interfacial residue	N/A	N/A	-1.255	9	-1.277, -1.249	9,9	300/300	G	0	0	0	0	0	100	0	0	0	0	0	0	0	0	0	0	0	0	0	0	0	G 100.000
V	207	0.963305	-	N/A	N/A	N/A	N/A	-0.106	5	-0.286, -0.079	6,5	300/300	A, C, F, I, L, M, N, T, V	3.667	0.667	0	0	0.333	0	0	7.333	0	30.667	4.667	0.333	0	0	0	0	7.667	44.667	0	0	0	V 44.667
T	208	1.01085	E	beta	N/A	N/A	N/A	-0.676	7	-0.773, -0.597	8,7	300/300	A, C, D, E, N, S, T, V	6.667	3.667	0.333	0.333	0	0	0	0	0	0	0	2	0	0	0	3	74.333	9.667	0	0	0	T 74.333
V	209	1.01097	E	beta	N/A	N/A	N/A	0.415	4	0.186, 0.554	5,4	300/300	A, C, F, G, I, L, M, R, V, Y	0.333	0.333	0	0	2.667	1	0	25	0	31	3.667	0	0	0	0.333	0	0	35.333	0	0.333	0	V 35.333
V	210	1.0003	E	beta	N/A	N/A	N/A	-0.591	7	-0.718, -0.528	8,7	300/300	A, C, G, I, L, M, S, T, V, Y	8	1	0	0	0	0.667	0	3.667	0	3.333	1.333	0	0	0	0	0.667	2.333	77.333	0	1.667	0	V 77.333
I	211	0.948119	E	beta	N/A	N/A	N/A	-0.838	8	-0.918, -0.773	8,8	300/300	A, F, I, L, M, R, V	1.667	0	0	0	0.667	0	0	79	0	4	1.333	0	0	0	0.333	0	0	13	0	0	0	I 79.000
V	212	0.919369	E	beta	N/A	N/A	N/A	-0.065	5	-0.286, 0.044	6,5	300/300	A, C, F, I, L, M, V	3.667	0.333	0	0	0.667	0	0	37	0	4.667	0.667	0	0	0	0	0	0	53	0	0	0	V 53.000
R	213	0.60326	E	beta	N/A	N/A	N/A	-0.718	8	-0.825, -0.659	8,7	300/300	A, C, D, H, K, N, R, S	0.333	0.333	1.667	0	0	0	2	0	19.667	0	0	2	0	0	72.333	1.667	0	0	0	0	0	R 72.333
D	214	0.986357	T	turn	N/A	N/A	N/A	0.542	4	0.186, 0.554	5,4	300/300	D, E, H, K, N, P, Q, R, T	0	0	25	35.333	0	0	0.667	0	24.667	0	0	4.333	1	1	7.333	0	0.667	0	0	0	0	E 35.333
D	215	0.922057	T	turn	N/A	N/A	N/A	-0.602	7	-0.718, -0.528	8,7	300/300	A, D, E, G, N, S, T	2.333	0	79	9.333	0	0.333	0	0	0	0	0	2.333	0	0	0	6	0.667	0	0	0	0	D 79.000
L	216	0.683314	S	bend	N/A	N/A	N/A	-0.581	7	-0.718, -0.528	8,7	299/300	A, C, F, I, L, M, R, S, V, W, X	3.667	1	0	0	4	0	0	9.333	0	74	4	0	0	0	0.333	0.333	0	2.333	0.667	0	0.333	L 74.000
L	217	0.924451	-	N/A	N/A	N/A	N/A	-0.092	5	-0.286, 0.044	6,5	300/300	A, C, F, I, L, M, Q, T, V	2	0.667	0	0	0.667	0	0	21.333	0	66.667	1.667	0	0	1	0	0	0.333	5.667	0	0	0	L 66.667
G	218	0.95893	S	bend	N/A	N/A	N/A	0.987	4	0.554, 1.151	4,3	298/300	A, D, E, G, K, N, P, Q, R, S, T, V	4.698	0	10.403	15.436	0	49.664	0	0	2.013	0	0	4.027	3.356	2.685	1.678	3.691	1.342	1.007	0	0	0	G 49.664
F	219	0.989794	-	N/A	N/A	N/A	N/A	0.978	4	0.554, 1.151	4,3	299/300	A, D, E, F, G, H, K, L, N, P, Q, R, S, T, V, Y	2.007	0	5.017	4.013	2.007	2.341	12.04	0	23.411	2.341	0	7.023	3.344	7.692	22.742	4.013	0.669	0.334	0	1.003	0	K 23.411
A	220	0.878648	-	N/A	N/A	N/A	N/A	0.324	5	0.044, 0.353	5,4	299/300	A, C, D, E, F, G, H, I, K, L, M, N, P, Q, R, S, T, V, Y	40.468	2.676	0.669	1.672	0.334	2.341	1.338	5.351	0.669	0.669	1.338	0.334	5.017	2.341	0.669	9.365	9.03	15.385	0	0.334	0	A 40.468
L	221	1.01782	-	N/A	homodimer interfacial residue	N/A	N/A	3.066	1	1.685, 3.110	3,1	291/300	A, C, D, E, G, H, I, K, L, M, N, P, Q, R, S, T, V	4.811	1.375	6.873	2.062	0	8.247	3.78	0.687	3.093	9.622	2.405	5.498	15.464	6.873	10.309	12.027	4.811	2.062	0	0	0	P 15.464
R	222	0.907851	T	turn	homodimer interfacial residue	N/A	N/A	1.434	3	0.809, 1.685	4,3	298/300	A, D, E, G, H, I, K, L, N, P, Q, R, S, T, V	11.409	0	11.745	10.067	0	2.013	1.007	0.336	10.403	1.678	0	0.671	18.121	4.362	20.805	4.027	3.02	0.336	0	0	0	R 20.805
E	223	0.974744	T	turn	homodimer interfacial residue	N/A	N/A	3.098	1	1.685, 3.110	3,1	300/300	A, C, D, E, F, G, H, I, K, L, M, N, P, Q, R, S, T, V, W, Y	6	0.333	8.667	7	1	7.667	1.333	9.667	9.667	3.667	0.667	6.667	7.333	4.667	1.667	7.667	8.333	5.333	0.667	2	0	IK 9.667
C	224	0.827341	S	bend	homodimer interfacial residue	N/A	N/A	0.426	4	0.186, 0.554	5,4	300/300	A, C, G, I, K, L, M, P, Q, R, S, T, V, Y	2.333	16.667	0	0	0	2	0	28	0.333	17.667	1.667	0	0.333	1	1	0.333	18.333	10	0	0.333	0	I 28.000
P	225	0.922855	-	N/A	homodimer interfacial residue	N/A	N/A	-0.977	8	-1.075, -0.918	9,8	300/300	A, G, H, P, Q, S, T	3	0	0	0	0	0.333	2	0	0	0	0	0	91.333	0.333	0	2.667	0.333	0	0	0	0	P 91.333
S	226	1.01165	G	helix	homodimer interfacial residue	N/A	N/A	-0.027	5	-0.188, 0.044	6,5	300/300	A, D, E, F, G, I, K, L, M, N, P, Q, R, S, T, V, Y	7.667	0	1.333	0.333	0.333	1.667	0	4.333	1.667	1	0.667	1.667	2.667	0.667	1.667	30	38.333	5.667	0	0.333	0	T 38.333
V	227	0.994472	G	helix	homodimer interfacial residue	N/A	N/A	-0.179	6	-0.374, -0.079	6,5	300/300	A, F, I, L, M, P, S, T, V, Y	5.333	0	0	0	2.667	0	0	17.667	0	7	47	0	1	0	0	1	2.667	10.333	0	5.333	0	M 47.000
L	228	0.998465	G	helix	homodimer interfacial residue	N/A	N/A	0.112	5	-0.079, 0.186	5,5	300/300	C, F, I, L, M, S, T, V, W, Y	0	1.333	0	0	21	0	0	0.667	0	58	11.667	0	0	0	0	0.333	0.333	1.333	3.667	1.667	0	L 58.000
E	229	0.984104	-	N/A	homodimer interfacial residue	N/A	N/A	0.254	5	0.044, 0.353	5,4	300/300	A, C, D, E, G, H, K, M, N, Q, R, S, T, V	0.667	0.333	49	0.667	0	0.667	2.333	0	5	0	0.333	20.333	0	4.333	7.667	7.667	0.667	0.333	0	0	0	D 49.000
Y	230	0.800802	H	helix	N/A	N/A	N/A	-0.716	8	-0.825, -0.659	8,7	300/300	F, I, L, W, Y	0	0	0	0	4.333	0	0	0.333	0	1.333	0	0	0	0	0	0	0	0	7	87	0	Y 87.000
K	231	0.998849	H	helix	N/A	N/A	N/A	0.98	4	0.554, 1.151	4,3	299/300	A, C, D, E, G, K, L, N, P, Q, R, S, T, V	10.368	0.669	3.01	6.02	0	1.672	0	0	29.431	0.334	0	1.672	1.672	14.381	19.064	5.351	6.02	0.334	0	0	0	K 29.431
V	232	0.966077	H	helix	N/A	N/A	N/A	0.396	4	0.186, 0.554	5,4	298/300	A, D, E, G, H, I, K, L, M, N, P, Q, S, T, V	4.362	0	0.671	2.013	0	0.336	0.336	11.074	4.027	6.04	0.336	3.691	0.671	4.698	0	2.013	41.611	18.121	0	0	0	T 41.611
Q	233	0.960844	H	helix	N/A	N/A	N/A	0.005	5	-0.188, 0.044	6,5	298/300	A, C, E, F, G, H, I, K, L, M, N, P, Q, S, T, V, W, Y	2.685	1.342	0	0.671	2.685	0.336	45.973	4.027	0.336	8.054	6.376	1.007	0.336	14.765	0	0.336	1.007	5.034	0.671	4.362	0	H 45.973
A	234	0.998176	H	helix	N/A	N/A	N/A	0.075	5	-0.079, 0.186	5,5	298/300	A, D, E, F, G, H, I, L, N, Q, R, S, T, V, Y	52.013	0	1.678	0.336	0.336	2.349	1.678	16.107	0	2.013	0	1.007	0	1.342	1.007	7.718	1.342	10.738	0	0.336	0	A 52.013
G	235	0.912901	T	turn	N/A	N/A	N/A	0.834	4	0.554, 0.809	4,4	295/300	A, D, E, G, K, N, P, Q, R, S, T, Y	8.814	0	24.746	27.458	0	2.034	0	0	23.729	0	0	4.068	0.339	2.373	0.678	4.746	0.678	0	0	0.339	0	E 27.458
N	236	1.04911	T	turn	N/A	N/A	N/A	0.306	5	0.044, 0.353	5,4	295/300	A, C, D, E, G, H, K, M, N, P, Q, R, S, T, Y	15.932	0.678	1.695	4.407	0	2.712	4.068	0	21.017	0	0.339	35.932	0.339	2.034	0.339	8.136	1.017	0	0	1.356	0	N 35.932
S	237	0.95109	T	turn	N/A	N/A	N/A	0.968	4	0.554, 1.151	4,3	297/300	A, D, E, G, H, K, L, N, Q, R, S, V	2.02	0	27.273	12.121	0	20.875	3.03	0	4.04	0.337	0	18.519	0	5.387	4.04	1.684	0	0.673	0	0	0	D 27.273
S	238	0.997056	T	turn	N/A	N/A	N/A	-1.19	9	-1.225, -1.171	9,9	298/300	G, K, N, S, T, W	0	0	0	0	0	1.007	0	0	1.007	0	0	1.007	0	0	0	95.973	0.671	0	0.336	0	0	S 95.973
L	239	0.99699	-	N/A	N/A	N/A	N/A	-0.674	7	-0.773, -0.597	8,7	298/300	A, C, I, L, M, N, R, T, V	0.336	0.336	0	0	0	0	0	1.678	0	33.893	60.738	0.336	0	0	1.678	0	0.671	0.336	0	0	0	M 60.738
Y	240	0.978562	S	bend	homodimer interfacial residue	N/A	N/A	0.163	5	-0.079, 0.353	5,4	298/300	A, D, F, H, I, L, M, S, T, V, W, Y	1.007	0	0.671	0	24.497	0	1.007	2.013	0	11.745	0.336	0	0	0	0	1.678	0.671	3.02	1.342	52.013	0	Y 52.013
N	241	0.711911	S	bend	homodimer interfacial residue	PLP binding residue	N/A	-1.254	9	-1.277, -1.249	9,9	298/300	A, H, N	1.007	0	0	0	0	0	0.336	0	0	0	0	98.658	0	0	0	0	0	0	0	0	0	N 98.658
T	242	0.022507	-	N/A	homodimer interfacial residue	PLP binding residue	N/A	-1.259	9	-1.277, -1.249	9,9	298/300	T, V	0	0	0	0	0	0	0	0	0	0	0	0	0	0	0	0	99.664	0.336	0	0	0	T 99.664
P	243	1.02316	-	N/A	homodimer interfacial residue	N/A	N/A	-1.083	9	-1.171, -1.039	9,9	298/300	A, I, L, P, T, V	0.671	0	0	0	0	0	0	0.671	0	3.691	0	0	93.624	0	0	0	0.671	0.671	0	0	0	P 93.624
P	244	0.920116	-	N/A	homodimer interfacial residue	N/A	N/A	-0.345	6	-0.528, -0.286	7,6	298/300	A, D, N, P, S, T, V	9.06	0	0.336	0	0	0	0	0	0	0	0	7.047	77.852	0	0	4.698	0.336	0.671	0	0	0	P 77.852
C	245	0.6283	H	helix	homodimer interfacial residue	N/A	N/A	-0.518	7	-0.659, -0.455	7,7	298/300	A, C, G, I, L, M, S, T, V	3.02	12.081	0	0	0	0.671	0	3.02	0	0.336	0.671	0	0	0	0	4.362	52.349	23.49	0	0	0	T 52.349
F	246	1.0309	H	helix	homodimer interfacial residue	N/A	N/A	0.058	5	-0.188, 0.186	6,5	297/300	A, F, G, I, L, M, S, V, W, Y	0.337	0	0	0	57.576	0.337	0	1.347	0	5.724	0.337	0	0	0	0	0.337	0	2.694	7.407	23.906	0	F 57.576
S	247	0.92518	H	helix	homodimer interfacial residue	N/A	N/A	0.101	5	-0.079, 0.186	5,5	297/300	A, C, D, G, N, P, Q, S, T, V	43.434	1.01	2.694	0	0	17.845	0	0	0	0	0	5.387	9.764	0.337	0	17.172	1.684	0.673	0	0	0	A 43.434
I	248	0.983567	H	helix	N/A	N/A	N/A	-0.632	7	-0.773, -0.597	8,7	297/300	C, F, I, L, M, T, V, W	0	1.01	0	0	0.337	0	0	51.515	0	2.357	1.01	0	0	0	0	0	0.337	20.202	23.232	0	0	I 51.515
Y	249	1.01751	H	helix	N/A	N/A	N/A	-0.928	8	-1.039, -0.873	9,8	297/300	E, F, H, L, R, S, V, W, Y	0	0	0	1.01	4.714	0	1.01	0	0	0.337	0	0	0	0	0.673	0.337	0	0.337	1.684	89.899	0	Y 89.899
V	250	0.963787	H	helix	homodimer interfacial residue	N/A	N/A	0.291	5	0.044, 0.353	5,4	297/300	A, C, F, G, I, L, M, S, T, V	5.724	1.347	0	0	0.337	0.337	0	20.202	0	26.599	14.141	0	0	0	0	2.357	5.724	23.232	0	0	0	L 26.599
M	251	1.00656	H	helix	N/A	N/A	N/A	0.159	5	-0.079, 0.186	5,5	297/300	A, C, F, G, I, L, M, S, T, V	36.7	12.121	0	0	0.337	1.01	0	4.377	0	7.071	8.754	0	0	0	0	15.825	4.04	9.764	0	0	0	A 36.700
G	252	1.00587	H	helix	N/A	N/A	N/A	0.308	5	0.044, 0.353	5,4	297/300	A, C, D, E, F, G, H, K, L, M, N, R, S, V, Y	2.694	0.337	2.02	0.673	0.337	54.882	0.673	0	7.407	9.428	8.754	6.734	0	0	2.02	3.367	0	0.337	0	0.337	0	G 54.882
L	253	0.96245	H	helix	N/A	N/A	N/A	-0.633	7	-0.773, -0.597	8,7	297/300	E, F, H, K, L, M, N, Q, R, S, T, Y	0	0	0	8.081	0.337	0	0.337	0	5.387	76.431	0.337	1.01	0	6.061	0.673	0.337	0.337	0	0	0.673	0	L 76.431
V	254	0.956595	H	helix	N/A	N/A	N/A	-0.704	8	-0.825, -0.659	8,7	297/300	A, C, E, I, M, N, S, T, V, Y	0.337	0.337	0	0.337	0	0	0	2.02	0	0	5.387	3.03	0	0	0	1.01	22.896	63.973	0	0.673	0	V 63.973
L	255	0.917111	H	helix	N/A	N/A	N/A	-0.39	6	-0.528, -0.286	7,6	297/300	A, C, F, I, L, M, S, T, V, Y	1.01	2.357	0	0	44.444	0	0	0.337	0	42.761	5.387	0	0	0	0	0.673	1.684	0.673	0	0.673	0	F 44.444
E	256	0.960535	H	helix	N/A	N/A	N/A	0.452	4	0.186, 0.554	5,4	297/300	A, D, E, G, H, I, K, L, N, Q, R, S, T, Y	2.694	0	6.397	23.906	0	0.673	1.684	0.673	30.303	0.337	0	0.337	0	17.508	13.805	0.337	1.01	0	0	0.337	0	K 30.303
W	257	0.911497	H	helix	N/A	N/A	N/A	-0.538	7	-0.718, -0.455	8,7	297/300	D, G, H, K, L, N, R, S, W, Y	0	0	2.02	0	0	0.337	2.357	0	2.02	0.673	0	0.673	0	0	1.347	0.337	0	0	86.532	3.704	0	W 86.532
I	258	0.966787	H	helix	N/A	N/A	N/A	-0.035	5	-0.286, 0.044	6,5	297/300	A, I, L, M, S, T, V, Y	0.337	0	0	0	0	0	0	20.202	0	61.279	3.03	0	0	0	0	0.673	1.347	11.448	0	1.684	0	L 61.279
K	259	1.01315	H	helix	N/A	N/A	N/A	0.025	5	-0.188, 0.186	6,5	297/300	A, E, G, I, K, L, Q, R, T, V	0.673	0	0	11.448	0	0.337	0	3.367	60.943	12.795	0	0	0	4.714	4.04	0	0.337	1.347	0	0	0	K 60.943
N	260	0.994845	H	helix	N/A	N/A	N/A	1.667	3	1.151, 1.685	3,3	297/300	A, D, E, G, H, K, N, Q, R, S, T	17.172	0	10.774	23.232	0	3.03	1.01	0	14.815	0	0	8.081	0	8.754	6.061	5.051	2.02	0	0	0	0	E 23.232
N	261	0.993641	T	turn	N/A	N/A	N/A	0.648	4	0.353, 0.809	4,4	297/300	A, C, D, E, F, H, I, K, L, M, N, Q, R, S, T, V	1.01	0.673	2.694	6.734	0.337	0	2.02	3.704	6.061	14.478	4.04	13.468	0	35.354	3.03	1.347	3.367	1.684	0	0	0	Q 35.354
G	262	0.876193	T	turn	N/A	N/A	N/A	-0.968	8	-1.075, -0.918	9,8	296/300	A, C, D, G, H, K, P, Q, R, S, T	0.338	0.338	1.689	0	0	94.257	0.338	0	0.676	0	0	0	0.338	0.676	0.338	0.338	0.676	0	0	0	0	G 94.257
G	263	0.852849	H	helix	N/A	N/A	N/A	-1.136	9	-1.199, -1.109	9,9	297/300	D, G, K, R, S, T	0	0	0.337	0	0	95.96	0	0	2.02	0	0	0	0	0	1.01	0.337	0.337	0	0	0	0	G 95.960
A	264	0.979975	H	helix	N/A	N/A	N/A	-0.025	5	-0.188, 0.044	6,5	297/300	A, F, I, L, P, S, T, V	1.684	0	0	0	0.337	0	0	13.468	0	38.721	0	0	1.01	0	0	0.337	0.337	44.108	0	0	0	V 44.108
A	265	0.974425	H	helix	N/A	N/A	N/A	1.274	3	0.809, 1.685	4,3	297/300	A, D, E, G, I, K, N, P, Q, R, S, T, V	34.343	0	8.081	25.926	0	3.03	0	0.673	7.744	0	0	0.673	4.377	3.03	0.337	7.407	2.357	2.02	0	0	0	A 34.343
A	266	0.959944	H	helix	N/A	N/A	N/A	0.138	5	-0.079, 0.186	5,5	297/300	A, E, F, G, H, K, L, N, Q, R, S, T, V, W, Y	59.259	0	0	15.488	0.673	8.754	1.347	0	2.694	0.337	0	1.347	0	2.357	1.01	1.347	1.01	3.03	0.337	1.01	0	A 59.259
M	267	0.937098	H	helix	N/A	N/A	N/A	-0.178	6	-0.374, -0.079	6,5	297/300	A, C, F, I, L, M, Q, V, W, Y	2.357	0.337	0	0	2.694	0	0	29.966	0	5.051	48.485	0	0	3.704	0	0	0	6.397	0.673	0.337	0	M 48.485
E	268	0.947016	H	helix	N/A	N/A	N/A	-0.055	5	-0.286, 0.044	6,5	297/300	A, D, E, F, G, H, K, N, Q, R, S, T, V, Y	15.488	0	4.04	54.545	0.337	3.03	1.01	0	2.357	0	0	1.684	0	11.448	1.01	1.01	0.673	0.673	0	2.694	0	E 54.545
K	269	0.962102	H	helix	N/A	N/A	N/A	1.026	4	0.554, 1.151	4,3	297/300	A, D, E, G, I, K, L, N, Q, R, S, T, V	16.835	0	2.02	17.172	0	0.337	0	0.337	36.027	0.337	0	1.01	0	11.448	8.754	1.01	1.347	3.367	0	0	0	K 36.027
L	270	0.951748	H	helix	N/A	N/A	N/A	1.675	3	1.151, 1.685	3,3	296/300	A, D, E, H, I, K, L, M, N, Q, R, T, V, Y	2.365	0	0.338	3.716	0	0	3.716	18.919	7.432	11.824	2.027	1.014	0	4.392	30.743	0	1.689	9.797	0	2.027	0	R 30.743
S	271	0.977038	H	helix	N/A	N/A	N/A	-1.006	9	-1.075, -0.961	9,8	296/300	A, C, D, K, N, R, S	9.122	0.338	1.351	0	0	0	0	0	0.338	0	0	83.108	0	0	0.338	5.405	0	0	0	0	0	N 83.108
S	272	0.975757	H	helix	N/A	N/A	N/A	1.668	3	1.151, 1.685	3,3	296/300	A, C, D, E, G, H, I, K, L, N, Q, R, S, T, V, W	6.757	1.014	4.054	15.203	0	0.338	1.689	14.865	9.797	4.392	0	6.419	0	12.5	16.892	1.689	1.689	2.365	0.338	0	0	R 16.892
I	273	0.974225	H	helix	N/A	N/A	N/A	1.109	3	0.809, 1.151	4,3	296/300	A, D, E, G, H, I, K, L, M, Q, R, S, T, V	22.297	0	2.365	21.959	0	0.338	1.014	2.027	13.176	1.689	0.676	0	0	11.486	18.243	1.351	2.027	1.351	0	0	0	A 22.297
K	274	0.895247	H	helix	N/A	N/A	N/A	-1.146	9	-1.199, -1.109	9,9	296/300	K, Q, R	0	0	0	0	0	0	0	0	93.919	0	0	0	0	0.676	5.405	0	0	0	0	0	0	K 93.919
S	275	0.704056	H	helix	N/A	N/A	N/A	-0.851	8	-0.961, -0.825	8,8	296/300	A, G, I, K, Q, S, T	80.405	0	0	0	0	1.014	0	0.338	1.014	0	0	0	0	0.676	0	14.865	1.689	0	0	0	0	A 80.405
Q	276	0.919112	H	helix	N/A	N/A	N/A	3.11	1	1.685, 3.110	3,1	296/300	A, D, E, G, K, L, N, Q, R, S, T, V	19.932	0	13.514	13.851	0	6.757	0	0	15.878	0.338	0	4.054	0	8.784	6.757	6.081	3.716	0.338	0	0	0	A 19.932
T	277	0.919481	H	helix	N/A	N/A	N/A	1.029	4	0.554, 1.151	4,3	296/300	A, E, F, H, I, K, L, M, P, Q, R, S, T, V	6.081	0	0	0.676	0.338	0	0.338	10.135	14.865	47.973	6.757	0	0.338	0.676	3.378	1.351	4.392	2.703	0	0	0	L 47.973
I	278	0.80082	H	helix	N/A	N/A	N/A	-0.583	7	-0.718, -0.528	8,7	296/300	F, I, L, M, V	0	0	0	0	1.351	0	0	14.527	0	78.041	0.338	0	0	0	0	0	0	5.743	0	0	0	L 78.041
Y	279	0.70855	H	helix	N/A	N/A	N/A	-1.23	9	-1.269, -1.225	9,9	296/300	G, W, Y	0	0	0	0	0	0.338	0	0	0	0	0	0	0	0	0	0	0	0	0.338	99.324	0	Y 99.324
E	280	0.931449	H	helix	N/A	N/A	N/A	1.656	3	1.151, 1.685	3,3	296/300	A, D, E, G, H, K, N, Q, R, S, T	11.486	0	33.446	9.122	0	10.473	2.365	0	2.027	0	0	9.797	0	5.743	2.703	11.486	1.351	0	0	0	0	D 33.446
I	281	0.861706	H	helix	N/A	N/A	N/A	0.586	4	0.353, 0.809	4,4	296/300	A, C, E, F, I, L, M, Q, S, T, V, Y	30.068	3.716	0	16.216	12.162	0	0	2.027	0	3.716	0.338	0	0	1.014	0	0.338	10.473	7.095	0	12.838	0	A 30.068
I	282	0.695225	H	helix	N/A	N/A	N/A	-0.865	8	-0.961, -0.825	8,8	296/300	I, L, V	0	0	0	0	0	0	0	74.324	0	22.973	0	0	0	0	0	0	0	2.703	0	0	0	I 74.324
D	283	0.821841	H	helix	N/A	N/A	N/A	-0.884	8	-0.961, -0.825	8,8	296/300	A, D, E, G, K, N, R, S	1.014	0	89.189	6.081	0	0.338	0	0	0.676	0	0	1.689	0	0	0.338	0.676	0	0	0	0	0	D 89.189
N	284	0.959417	T	turn	N/A	N/A	N/A	1.572	3	1.151, 1.685	3,3	296/300	A, D, E, G, H, I, K, L, N, Q, R, S, T, V	14.527	0	4.054	9.122	0	13.851	1.014	0.338	3.041	1.351	0	7.432	0	10.811	16.216	15.203	2.703	0.338	0	0	0	R 16.216
S	285	0.653334	S	bend	N/A	N/A	N/A	-0.789	8	-0.873, -0.718	8,8	296/300	A, D, E, G, H, L, N, Q, S, T, Y	0.676	0	2.027	1.014	0	0.676	2.365	0	0	1.351	0	18.243	0	1.689	0	64.865	4.73	0	0	2.365	0	S 64.865
Q	286	0.947397	T	turn	N/A	N/A	N/A	1.128	3	0.809, 1.151	4,3	295/300	A, D, E, G, H, K, N, P, Q, R, S, T, V	3.051	0	24.068	5.085	0	17.627	0.678	0	9.153	0	0	6.78	15.593	2.034	3.729	9.153	2.373	0.678	0	0	0	D 24.068
G	287	0.898262	T	turn	N/A	N/A	N/A	-0.352	6	-0.597, -0.188	7,6	54/300	D, E, G, K, N, Q, S	0	0	3.704	9.259	0	75.926	0	0	1.852	0	0	1.852	0	1.852	0	5.556	0	0	0	0	0	G 75.926
F	288	0.7809	S	bend	N/A	N/A	N/A	-0.229	6	-0.374, -0.188	6,6	295/300	A, F, I, L, M, S, V, W, Y	0.339	0	0	0	58.644	0	0	2.034	0	24.746	4.746	0	0	0	0	0.339	0	5.763	0.339	3.051	0	F 58.644
Y	289	0.079028	E	beta	N/A	N/A	N/A	-0.924	8	-1.001, -0.873	9,8	295/300	F, T, W, Y	0	0	0	0	32.542	0	0	0	0	0	0	0	0	0	0	0	0.339	0	0.339	66.78	0	Y 66.780
V	290	0.905232	E	beta	N/A	N/A	N/A	1.464	3	0.809, 1.685	4,3	295/300	A, C, D, E, G, H, I, K, L, M, N, Q, R, S, T, V, Y	5.085	0.339	0.339	5.085	0	0.678	5.085	3.729	18.644	2.373	0.339	2.712	0	4.746	25.424	11.186	6.78	5.763	0	1.695	0	R 25.424
C	291	0.520387	-	N/A	N/A	N/A	N/A	-0.277	6	-0.455, -0.188	7,6	295/300	A, C, G, I, L, N, P, Q, S, T, V, W	3.729	10.169	0	0	0	34.915	0	1.695	0	0.339	0	33.559	2.373	0.339	0	7.458	2.712	2.373	0.339	0	0	G 34.915
P	292	0.602082	-	N/A	N/A	N/A	N/A	0.682	4	0.353, 0.809	4,4	295/300	A, C, D, E, F, G, H, I, K, L, N, P, Q, R, S, T, V, W, Y	1.356	1.017	4.407	0.678	5.085	0.339	10.508	1.017	4.746	1.017	0	4.068	32.203	0.678	3.729	1.017	18.983	7.458	0.339	1.356	0	P 32.203
V	293	0.629458	S	bend	N/A	N/A	N/A	-0.438	7	-0.597, -0.374	7,6	295/300	A, C, I, M, P, Q, S, T, V	25.763	1.017	0	0	0	0	0	13.559	0	0	0.339	0	3.051	0.678	0	1.695	1.017	52.881	0	0	0	V 52.881
E	294	0.974874	-	N/A	N/A	N/A	N/A	1.66	3	1.151, 1.685	3,3	295/300	A, D, E, G, H, I, K, L, N, P, Q, R, S, T, V, Y	24.746	0	18.644	18.305	0	0.678	3.729	0.339	5.085	1.695	0	5.085	1.356	6.441	4.407	1.695	1.695	5.763	0	0.339	0	A 24.746
P	295	0.968539	G	helix	N/A	N/A	N/A	2.678	1	1.151, 3.110	3,1	295/300	A, D, E, F, G, H, I, K, L, N, P, Q, R, S, T, V, Y	4.746	0	1.017	5.763	0.339	0.339	1.695	2.373	32.881	2.373	0	1.695	25.424	3.051	5.085	2.034	1.695	8.814	0	0.678	0	K 32.881
Q	296	0.951636	G	helix	N/A	N/A	N/A	1.063	3	0.554, 1.151	4,3	295/300	A, D, E, G, H, I, K, L, N, P, Q, R, S, T, V, W	17.627	0	13.559	30.169	0	4.746	1.695	0.339	5.763	0.339	0	4.746	3.729	3.39	2.712	8.475	2.034	0.339	0.339	0	0	E 30.169
N	297	0.927833	G	helix	N/A	N/A	N/A	0.489	4	0.186, 0.554	5,4	295/300	A, C, D, E, F, G, H, L, N, Q, R, S, V, Y	8.136	7.119	27.797	1.017	4.068	0.339	1.695	0	0	1.017	0	9.492	0	1.017	0.339	23.729	0	7.119	0	7.119	0	D 27.797
R	298	0.680514	B	beta	N/A	N/A	N/A	-1.229	9	-1.269, -1.225	9,9	295/300	A, G, Q, R	0.339	0	0	0	0	0.678	0	0	0	0	0	0	0	0.339	98.644	0	0	0	0	0	0	R 98.644
S	299	0.486473	-	N/A	N/A	N/A	N/A	-1.262	9	-1.277, -1.249	9,9	295/300	G, S	0	0	0	0	0	0.339	0	0	0	0	0	0	0	0	0	99.661	0	0	0	0	0	S 99.661
K	300	0.930943	S	bend	N/A	N/A	N/A	0.944	4	0.554, 1.151	4,3	295/300	A, D, E, G, H, I, K, L, M, N, P, Q, R, S, T, V, W, Y	2.373	0	0.678	0.339	0	0.339	2.373	8.814	6.102	25.424	1.356	3.051	0.339	1.356	32.542	1.695	2.034	4.068	5.763	1.356	0	R 32.542
M	301	0.999418	S	bend	N/A	N/A	N/A	-1.127	9	-1.171, -1.109	9,9	295/300	A, C, I, L, M, N, S, T, V	1.695	0.339	0	0	0	0	0	0.339	0	0.339	94.237	0.339	0	0	0	0.339	1.017	1.356	0	0	0	M 94.237
N	302	0.514988	E	beta	N/A	N/A	N/A	-1.263	9	-1.277, -1.249	9,9	295/300	N, Q	0	0	0	0	0	0	0	0	0	0	0	99.661	0	0.339	0	0	0	0	0	0	0	N 99.661
I	303	0.71002	E	beta	N/A	N/A	N/A	-0.522	7	-0.659, -0.455	7,7	295/300	A, I, L, P, V	9.831	0	0	0	0	0	0	26.441	0	1.017	0	0	0.339	0	0	0	0	62.373	0	0	0	V 62.373
P	304	1.00367	E	beta	N/A	N/A	N/A	-0.183	6	-0.374, -0.079	6,5	295/300	A, C, F, G, I, P, R, S, T, V	1.017	13.898	0	0	0.339	0.339	0	0.339	0	0	0	0	44.068	0	0.678	4.068	27.797	7.458	0	0	0	P 44.068
F	305	0.815314	E	beta	N/A	N/A	N/A	-1.127	9	-1.199, -1.109	9,9	295/300	F, L, M, W, Y	0	0	0	0	97.288	0	0	0	0	0.678	0.339	0	0	0	0	0	0	0	1.017	0.678	0	F 97.288
R	306	0.935198	E	beta	N/A	N/A	N/A	0.351	4	0.044, 0.554	5,4	295/300	A, D, E, F, H, I, K, L, N, Q, R, S, T, V, W, Y	0.339	0	0.678	0.339	6.441	0	2.373	4.068	2.712	4.407	0	7.119	0	4.407	26.102	2.034	17.627	19.661	1.017	0.678	0	R 26.102
I	307	0.826348	E	beta	N/A	N/A	N/A	-0.552	7	-0.659, -0.455	7,7	295/300	C, F, I, L, M, P, S, T, V, Y	0	0.678	0	0	0.339	0	0	12.203	0	57.288	8.814	0	0.339	0	0	1.356	12.203	6.441	0	0.339	0	L 57.288
G	308	0.970935	S	bend	N/A	N/A	N/A	-0.01	5	-0.597, 0.353	7,4	13/300	G, K, N, S	0	0	0	0	0	69.231	0	0	15.385	0	0	7.692	0	0	0	7.692	0	0	0	0	0	G 69.231
N	309	0.970416	S	bend	N/A	N/A	N/A	2.574	1	1.151, 3.110	3,1	18/300	D, G, I, K, M, N, P, R, S, T, V	0	0	5.556	0	0	22.222	0	11.111	5.556	0	5.556	11.111	5.556	0	5.556	11.111	11.111	5.556	0	0	0	G 22.222
A	310	0.994366	T	turn	N/A	N/A	N/A	1.52	3	0.554, 1.685	4,3	28/300	A, G, H, I, K, L, M, N, P, R, S	17.857	0	0	0	0	7.143	3.571	3.571	39.286	3.571	3.571	10.714	3.571	0	3.571	3.571	0	0	0	0	0	K 39.286
K	311	1.02622	T	turn	N/A	N/A	N/A	1.802	2	0.809, 3.110	4,1	28/300	A, D, E, G, K, N, S, T	3.571	0	14.286	3.571	0	50	0	0	3.571	0	0	7.143	0	0	0	14.286	3.571	0	0	0	0	G 50.000
G	312	0.947824	-	N/A	N/A	N/A	N/A	1.207	3	0.809, 1.151	4,3	294/300	A, D, E, F, G, H, I, K, L, N, P, Q, R, S, T, V, Y	21.429	0	1.02	5.102	0.34	15.306	3.401	0.68	7.143	1.361	0	5.782	21.429	2.721	4.762	2.041	4.422	2.721	0	0.34	0	AP 21.429
D	313	0.981103	-	N/A	N/A	N/A	N/A	0.25	5	0.044, 0.353	5,4	293/300	A, D, E, G, H, I, K, N, P, Q, R, S, T	0.683	0	49.488	4.437	0	1.365	0.341	0.341	3.754	0	0	15.7	2.048	1.024	0.341	15.017	5.461	0	0	0	0	D 49.488
D	314	0.976428	H	helix	N/A	N/A	N/A	0.925	4	0.554, 1.151	4,3	295/300	A, C, D, E, G, H, K, N, P, Q, R, S, T, V	14.237	0.339	12.881	37.966	0	1.017	1.356	0	8.475	0	0	1.356	11.525	2.373	0.678	5.763	1.356	0.678	0	0	0	E 37.966
A	315	1.00107	H	helix	N/A	N/A	N/A	0.525	4	0.186, 0.554	5,4	295/300	A, D, E, G, H, K, L, M, N, Q, R, S, T, V	17.288	0	14.576	36.271	0	1.356	0.339	0	4.746	0.678	0.339	3.051	0	3.051	3.051	12.203	2.373	0.678	0	0	0	E 36.271
L	316	0.862973	H	helix	N/A	N/A	N/A	-0.475	7	-0.597, -0.374	7,6	295/300	A, E, F, G, H, I, K, L, M, N, Q, R, S, T, V, W, Y	2.034	0	0	0.339	0.339	0.339	1.695	0.339	4.407	80	1.356	0.678	0	0.678	3.729	1.017	1.017	0.678	0.339	1.017	0	L 80.000
E	317	0.819001	H	helix	N/A	N/A	N/A	-0.695	7	-0.825, -0.659	8,7	295/300	A, D, E, G, H, K, L, N, Q, S, T, V	1.017	0	31.864	42.373	0	0.678	0.339	0	5.424	1.017	0	11.186	0	1.017	0	0.339	3.729	1.017	0	0	0	E 42.373
K	318	0.995738	H	helix	N/A	N/A	N/A	0.841	4	0.554, 0.809	4,4	295/300	A, D, E, G, I, K, N, P, Q, R, S, T, V	24.068	0	8.475	12.542	0	2.712	0	0.339	34.576	0	0	3.051	3.051	2.373	0.339	5.763	1.695	1.017	0	0	0	K 34.576
R	319	0.976688	H	helix	N/A	N/A	N/A	1.688	3	1.151, 1.685	3,3	295/300	A, D, E, F, G, H, I, K, L, M, N, P, Q, R, S, T, V, W	16.949	0	4.746	11.186	0.339	0.339	0.339	1.356	21.695	8.475	1.017	0.678	6.78	6.78	6.441	1.695	7.797	3.051	0.339	0	0	K 21.695
F	320	0.657315	H	helix	N/A	N/A	N/A	-1.144	9	-1.199, -1.109	9,9	295/300	C, F, L, V	0	0.339	0	0	97.627	0	0	0	0	1.356	0	0	0	0	0	0	0	0.678	0	0	0	F 97.627
L	321	0.982158	H	helix	N/A	N/A	N/A	0.048	5	-0.188, 0.186	6,5	295/300	A, C, D, E, F, I, L, M, N, Q, T, V, Y	4.068	0.678	7.119	0.339	1.356	0	0	11.864	0	53.559	1.356	0.339	0	0.339	0	0	0.678	17.627	0	0.678	0	L 53.559
D	322	0.972618	H	helix	N/A	N/A	N/A	1.107	3	0.809, 1.151	4,3	295/300	A, D, E, I, K, L, M, N, Q, R, S, T, V	31.525	0	7.458	13.898	0	0	0	1.356	21.356	0.678	0.339	1.356	0	6.441	2.373	7.797	4.746	0.678	0	0	0	A 31.525
K	323	0.921055	H	helix	N/A	N/A	N/A	0.303	5	0.044, 0.353	5,4	295/300	A, D, E, F, G, H, K, L, M, N, Q, R, S, T, V, Y	5.424	0	1.695	40.339	6.78	12.881	0.339	0	2.712	7.119	3.729	0.339	0	14.576	0.339	0.339	0.339	0.678	0	2.373	0	E 40.339
A	324	0.955141	H	helix	N/A	N/A	N/A	-0.748	8	-0.873, -0.718	8,8	295/300	A, C, G, I, L, S, T, V, W	73.22	4.407	0	0	0	0.678	0	0.339	0	1.017	0	0	0	0	0	14.915	0.339	0.339	4.746	0	0	A 73.220
L	325	0.992833	H	helix	N/A	N/A	N/A	1.045	3	0.554, 1.151	4,3	295/300	A, D, E, F, G, H, I, K, L, N, Q, R, S, T, V, W	11.864	0	4.746	25.085	1.695	2.034	2.034	0.678	25.424	2.373	0	2.373	0	4.068	1.356	5.085	10.508	0.339	0.339	0	0	K 25.424
E	326	0.995535	H	helix	N/A	N/A	N/A	1.164	3	0.809, 1.151	4,3	295/300	A, D, E, F, G, K, L, N, Q, R, S, T, V	32.881	0	4.407	27.119	0.678	2.373	0	0	12.542	0.678	0	1.356	0	8.136	2.373	5.763	1.356	0.339	0	0	0	A 32.881
L	327	0.96473	T	turn	N/A	N/A	N/A	0.979	4	0.554, 1.151	4,3	295/300	A, C, D, E, G, H, I, K, L, M, N, Q, R, S, T, V	39.322	1.017	0.678	8.475	0	0.678	4.068	1.017	6.441	3.729	0.339	6.441	0	6.441	18.305	1.695	0.678	0.678	0	0	0	A 39.322
N	328	0.904264	T	turn	N/A	N/A	N/A	-0.338	6	-0.528, -0.286	7,6	295/300	D, E, G, H, K, L, N, Q, R, S	0	0	4.746	0.678	0	86.441	0.339	0	1.695	1.017	0	3.39	0	0.339	1.017	0.339	0	0	0	0	0	G 86.441
M	329	0.772911	-	N/A	N/A	N/A	N/A	-0.322	6	-0.455, -0.286	7,6	296/300	C, F, I, L, M, V, W	0	0.338	0	0	14.189	0	0	11.824	0	54.054	17.905	0	0	0	0	0	0	1.351	0.338	0	0	L 54.054
L	330	0.985308	-	N/A	N/A	N/A	N/A	0.78	4	0.353, 0.809	4,4	295/300	A, D, E, F, G, H, I, K, L, M, N, Q, R, S, T, V, X, Y	0.676	0	4.392	4.054	1.351	1.689	3.041	7.432	4.054	20.27	0.676	3.378	0	2.027	1.689	7.432	5.068	28.716	0	3.716	0.338	V 28.716
S	331	0.975066	S	bend	N/A	N/A	N/A	-0.349	6	-0.528, -0.286	7,6	295/300	A, D, E, F, G, H, L, N, Q, S, T, Y	11.864	0	0.678	2.712	0.678	44.068	1.017	0	0	0.339	0	14.576	0	10.508	0	4.407	8.475	0	0	0.678	0	G 44.068
L	332	0.643706	-	N/A	N/A	N/A	N/A	-0.819	8	-0.918, -0.773	8,8	295/300	I, L, M, V	0	0	0	0	0	0	0	11.864	0	84.407	0.339	0	0	0	0	0	0	3.39	0	0	0	L 84.407
K	333	0.920026	B	beta	N/A	N/A	N/A	-0.841	8	-0.918, -0.773	8,8	295/300	A, E, G, H, K, N, P, R, S, V	6.441	0	0	1.017	0	1.017	0.339	0	77.966	0	0	7.119	1.017	0	4.407	0.339	0	0.339	0	0	0	K 77.966
G	334	0.898732	-	N/A	N/A	N/A	N/A	-1.184	9	-1.249, -1.171	9,9	295/300	A, G, S, T	0.339	0	0	0	0	98.644	0	0	0	0	0	0	0	0	0	0.339	0.678	0	0	0	0	G 98.644
H	335	0.572706	-	N/A	N/A	N/A	conserved substrate binding residue	-1.193	9	-1.249, -1.171	9,9	295/300	H, L, P, Y	0	0	0	0	0	0	97.627	0	0	0.339	0	0	0.678	0	0	0	0	0	0	1.356	0	H 97.627
R	336	1.01104	T	turn	N/A	N/A	conserved substrate binding residue	-1.047	9	-1.109, -1.001	9,9	294/300	A, C, F, K, L, P, R, T	1.02	0.34	0	0	0.34	0	0	0	9.524	0.34	0	0	0.34	0	87.415	0	0.68	0	0	0	0	R 87.415
S	337	0.999997	T	turn	N/A	N/A	N/A	-0.677	7	-0.773, -0.597	8,7	294/300	A, D, E, G, H, I, L, M, N, P, Q, R, S, T, V, W	9.184	0	2.381	0.34	0	0.34	1.02	1.361	0	2.721	1.02	0.34	0.68	0.34	0.34	72.789	3.401	3.401	0.34	0	0	S 72.789
V	338	0.916198	T	turn	N/A	N/A	N/A	-0.837	8	-0.918, -0.773	8,8	293/300	A, E, F, I, K, L, M, T, V	2.389	0	0	0.341	1.706	0	0	3.072	0.683	4.437	0.341	0	0	0	0	0	1.024	86.007	0	0	0	V 86.007
G	339	0.867633	-	N/A	N/A	N/A	N/A	-1.233	9	-1.269, -1.225	9,9	294/300	G, N	0	0	0	0	0	99.66	0	0	0	0	0	0.34	0	0	0	0	0	0	0	0	0	G 99.660
G	340	0.344726	S	bend	N/A	N/A	N/A	-1.182	9	-1.249, -1.171	9,9	294/300	G, H, S, Y	0	0	0	0	0	98.639	0.34	0	0	0	0	0	0	0	0	0.34	0	0	0	0.68	0	G 98.639
I	341	0.919381	E	beta	N/A	N/A	N/A	-0.725	8	-0.825, -0.659	8,7	294/300	C, F, I, L, M, V, Y	0	5.782	0	0	10.884	0	0	15.646	0	10.884	46.259	0	0	0	0	0	0	3.061	0	7.483	0	M 46.259
R	342	0.040753	E	beta	N/A	N/A	conserved substrate binding residue	-1.264	9	-1.277, -1.269	9,9	294/300	R	0	0	0	0	0	0	0	0	0	0	0	0	0	0	100	0	0	0	0	0	0	R 100.000
A	343	0.920603	E	beta	N/A	N/A	N/A	-1.094	9	-1.171, -1.075	9,9	294/300	A, I, P, V	93.878	0	0	0	0	0	0	2.381	0	0	0	0	0.34	0	0	0	0	3.401	0	0	0	A 93.878
S	344	0.636654	E	beta	N/A	N/A	N/A	-1.262	9	-1.277, -1.249	9,9	294/300	S, T	0	0	0	0	0	0	0	0	0	0	0	0	0	0	0	99.66	0.34	0	0	0	0	S 99.660
L	345	0.943178	-	N/A	N/A	N/A	N/A	-0.47	7	-0.597, -0.374	7,6	294/300	A, C, F, I, L, M, N, T, V	0.68	3.061	0	0	0.34	0	0	54.762	0	23.469	9.184	3.061	0	0	0	0	4.082	1.361	0	0	0	I 54.762
Y	346	0.38717	-	N/A	N/A	N/A	N/A	-1.261	9	-1.277, -1.249	9,9	294/300	Y	0	0	0	0	0	0	0	0	0	0	0	0	0	0	0	0	0	0	0	100	0	Y 100.000
N	347	0.769948	T	turn	N/A	N/A	N/A	-1.263	9	-1.277, -1.249	9,9	294/300	N, T	0	0	0	0	0	0	0	0	0	0	0	99.66	0	0	0	0	0.34	0	0	0	0	N 99.660
A	348	0.995454	T	turn	N/A	N/A	N/A	-1.157	9	-1.199, -1.141	9,9	294/300	A, G, P, S	95.578	0	0	0	0	2.041	0	0	0	0	0	0	0.34	0	0	2.041	0	0	0	0	0	A 95.578
V	349	1.01725	S	bend	N/A	N/A	N/A	-0.515	7	-0.659, -0.455	7,7	294/300	A, C, F, I, L, M, Q, T, V	0.68	2.041	0	0	6.463	0	0	5.782	0	13.946	48.299	0	0	1.701	0	0	0.68	20.408	0	0	0	M 48.299
T	350	1.00776	-	N/A	N/A	N/A	N/A	-0.11	5	-0.286, 0.044	6,5	293/300	A, D, E, G, K, P, Q, R, S, T, X	1.02	0	1.361	1.361	0	1.361	0	0	1.02	0	0	0	75.85	1.02	0.34	6.803	9.524	0	0	0	0.34	P 75.850
I	351	1.013	H	helix	N/A	N/A	N/A	1.669	3	1.151, 1.685	3,3	294/300	A, D, E, F, H, I, K, L, M, N, P, Q, R, S, T, V, Y	1.02	0	1.02	17.007	0.68	0	0.68	15.306	3.401	33.333	6.803	0.34	1.02	0.68	2.721	0.34	1.361	11.565	0	2.721	0	L 33.333
E	352	1.0017	H	helix	N/A	N/A	N/A	0.006	5	-0.188, 0.044	6,5	294/300	A, D, E, F, G, K, N, Q, R, S, T, W	16.667	0	6.803	59.864	0.34	0.34	0	0	3.401	0	0	1.701	0	2.721	0.34	5.442	2.041	0	0.34	0	0	E 59.864
D	353	0.833852	H	helix	N/A	N/A	N/A	-0.358	6	-0.528, -0.286	7,6	294/300	A, D, E, G, H, N, Q, S, W	11.905	0	1.361	3.741	0	54.762	0.68	0	0	0	0	1.02	0	1.701	0	23.81	0	0	1.02	0	0	G 54.762
V	354	0.995093	H	helix	N/A	N/A	N/A	-0.738	8	-0.825, -0.659	8,7	294/300	A, C, I, S, T, V	4.762	7.483	0	0	0	0	0	5.442	0	0	0	0	0	0	0	0.34	4.082	77.891	0	0	0	V 77.891
Q	355	0.958517	H	helix	N/A	N/A	N/A	0.745	4	0.353, 0.809	4,4	294/300	A, D, E, G, H, I, K, L, M, N, Q, R, S, T, V	3.401	0	13.946	29.252	0	1.361	2.381	0.68	9.864	1.361	0.68	2.041	0	25.85	3.741	1.361	1.361	2.721	0	0	0	E 29.252
K	356	1.03224	H	helix	N/A	N/A	N/A	0.077	5	-0.188, 0.186	6,5	294/300	A, D, E, H, I, K, L, Q, R, S, T, V, Y	55.782	0	1.02	3.401	0	0	0.68	1.361	15.306	1.02	0	0	0	2.381	3.401	1.02	5.782	8.163	0	0.68	0	A 55.782
L	357	0.842437	H	helix	N/A	N/A	N/A	-1.179	9	-1.225, -1.171	9,9	294/300	F, I, L, V	0	0	0	0	0.34	0	0	0.68	0	98.299	0	0	0	0	0	0	0	0.68	0	0	0	L 98.299
A	358	0.956218	H	helix	N/A	N/A	N/A	0.129	5	-0.079, 0.186	5,5	294/300	A, C, E, I, K, L, M, Q, R, S, T, V	17.347	2.041	0	0.34	0	0	0	19.388	0.34	0.68	0.34	0	0	0.68	1.361	0.34	5.442	51.701	0	0	0	V 51.701
A	359	1.03938	H	helix	N/A	N/A	N/A	1.572	3	1.151, 1.685	3,3	294/300	A, D, E, G, H, K, L, M, N, Q, R, S, T, V	20.748	0	36.054	19.388	0	2.041	0.34	0	3.401	0.34	0.34	2.721	0	6.122	1.02	4.422	2.041	1.02	0	0	0	D 36.054
F	360	0.968297	H	helix	N/A	N/A	N/A	-0.059	5	-0.286, 0.044	6,5	293/300	A, C, F, I, L, M, S, T, V, W, Y	6.143	1.706	0	0	63.14	0	0	1.706	0	3.413	0.341	0	0	0	0	0.341	2.048	7.509	2.048	11.604	0	F 63.140
M	361	0.550402	H	helix	N/A	N/A	N/A	-1.134	9	-1.199, -1.109	9,9	292/300	I, L, M	0	0	0	0	0	0	0	2.397	0	4.795	92.808	0	0	0	0	0	0	0	0	0	0	M 92.808
K	362	0.969979	H	helix	N/A	N/A	N/A	1.309	3	0.809, 1.685	4,3	290/300	A, D, E, G, H, I, K, L, N, Q, R, S, T, V	10.69	0	2.414	7.931	0	1.379	0.345	1.724	30.345	3.103	0	2.069	0	13.103	19.655	2.069	3.448	1.724	0	0	0	K 30.345
K	363	0.956523	H	helix	N/A	N/A	N/A	0.767	4	0.353, 0.809	4,4	286/300	A, D, E, F, G, H, I, K, N, Q, R, S, T, V, W	4.196	0	27.972	38.462	0.35	1.049	1.748	0.35	9.441	0	0	2.448	0	4.196	2.098	4.196	2.448	0.699	0.35	0	0	E 38.462
F	364	0.633192	H	helix	N/A	N/A	N/A	-1.174	9	-1.225, -1.141	9,9	276/300	F, M, V, Y	0	0	0	0	98.188	0	0	0	0	0	0.362	0	0	0	0	0	0	0.362	0	1.087	0	F 98.188
L	365	0.981899	H	helix	N/A	N/A	N/A	-0.238	6	-0.455, -0.188	7,6	209/300	A, D, E, F, G, H, K, L, M, Q, R, S, T, V, W, Y	30.144	0	0.478	45.455	0.478	0.478	0.478	0	1.914	1.435	3.349	0	0	11.005	1.435	0.478	0.478	0.478	0.478	1.435	0	E 45.455
E	366	0.831704	H	helix	N/A	N/A	N/A	0.822	4	0.353, 1.151	4,3	132/300	A, D, E, H, K, L, N, Q, R, S, T	14.394	0	3.03	12.121	0	0	1.515	0	21.212	0.758	0	0.758	0	19.697	19.697	6.061	0.758	0	0	0	0	K 21.212
M	367	0.992953	H	helix	N/A	N/A	N/A	1.154	3	0.554, 1.151	4,3	104/300	A, E, I, K, L, M, N, Q, R, S, T, V	9.615	0	0	12.5	0	0	0	0.962	25	1.923	2.885	2.885	0	9.615	24.038	1.923	5.769	2.885	0	0	0	K 25.000
H	368	0.973997	H	helix	N/A	N/A	N/A	-1.106	9	-1.199, -1.075	9,9	88/300	H, N, Q, Y	0	0	0	0	0	0	95.455	0	0	0	0	2.273	0	1.136	0	0	0	0	0	1.136	0	H 95.455
Q	369	0.95837	-	N/A	N/A	N/A	N/A	-0.483	7	-0.825, -0.286	8,6	11/300	K, Q, R	0	0	0	0	0	0	0	0	27.273	0	0	0	0	63.636	9.091	0	0	0	0	0	0	Q 63.636
L	370	1.01878	-	N/A	N/A	N/A	N/A	N/A	N/A	N/A	N/A	1/300	L	0	0	0	0	0	0	0	0	0	100	0	0	0	0	0	0	0	0	0	0	0	L 100.000
