# Supplementary material for: Constructing and interpreting a large-scale variant effect map for an ultrarare disease gene: Comprehensive prediction of the functional impact of PSAT1 genotypes
Source: PLoS Genet. 2023 Oct 9;19(10):e1010972. doi: 10.1371/journal.pgen.1010972 (PMC10561871; doi:10.1371/journal.pgen.1010972)
Supplement: S7 Table — (XLSX) [file pgen.1010972.s021.xlsx]

## Sheet: Table S7
S7 Table. Computational predictions for SNV-acessible PSAT missense variants.
Variant	Normalized growth estimate	Standard error	SIFT score	PolyPhen2 score	EVE score	Envision score
Cys245Arg	-0.0823289	0.00280031	0	0.987	0.742293	0.714261
Thr242Met	-0.0800477	0.00414937	0	0.996	0.835324	0.70857
Gly206Arg	-0.0785938	0.00463894	0	0.999	0.914139	0.692501
Asn89Tyr	-0.076024	0.0104893	0	1	0.881734	0.592434
Gly119Glu	-0.0749379	0.0108961	0.19	0.974	0.655602	0.783531
Gly13Arg	-0.0748536	0.00772647	0	1	0.920486	0.814707
Leu40Arg	-0.0700634	0.00551042	0	0.996	0.709225	0.507419
Ile25Lys	-0.0689826	0.00726115	0	0.003	0.521553	0.643691
Gly78Val	-0.0675261	0.00912077	0	1	0.924213	0.718711
Leu63Ser	-0.065645	0.013282	0	0.999	0.599017	0.652954
Gly78Asp	-0.0647768	0.00951003	0	0.672	0.948993	0.753512
Tyr148Asn	-0.0634411	0.00968306	0	1	0.923652	0.502658
Gly79Arg	-0.0633948	0.00559485	0	1	0.702659	0.693096
Ser147Tyr	-0.0629229	0.00795935	0	1	0.85054	0.539335
Ile25Arg	-0.0603364	0.0142164	0	0.001	0.549112	0.570712
Pro12Leu	-0.0587122	0.0102311	0	0.096	0.664131	0.958336
Gly203Arg	-0.0555142	0.00862007	0	1	0.868861	0.613297
Ile121Lys	-0.0523049	0.0153529	0.06	0.004	0.385956	0.682017
Gly78Ala	-0.0515415	0.0109241	0	0.988	0.762935	0.762164
Val39Asp	-0.0512227	0.00692709	0	1	0.716488	0.549699
His44Tyr	-0.0496167	0.0110893	0	1	0.603718	0.873166
Cys152Phe	-0.0482337	0.0112037	0	1	0.92957	0.726141
Thr156Met	-0.04789	0.00917068	0	0.973	0.662634	0.753961
Ser179Leu	-0.0472529	0.0112827	0	1	0.91987	0.627201
Glu155Gln	-0.0447031	0.00489603	0	0.98	0.877248	0.719704
Ser84Arg	-0.0446554	0.00937699	0	0.995	0.800926	0.661039
Gly11Arg	-0.0434144	0.00668431	0.01	0.999	0.790893	0.849027
Asp176His	-0.042784	0.0116232	0	1	0.958164	0.673407
Gly79Trp	-0.0408563	0.00501555	0	1	0.848075	0.665141
Ala99Asp	-0.0393406	0.00968903	0	1	0.919268	0.528319
Gly78Arg	-0.0378622	0.016923	0	1	0.940078	0.710174
Cys152Arg	-0.0378573	0.0119668	0	0.964	0.927396	0.727496
Gly119Arg	-0.0368582	0.0170171	0.22	0.974	0.560263	0.616033
Asp176Ala	-0.0360503	0.00697796	0	1	0.955326	0.653101
Gly105Val	-0.0357646	0.00988315	0	1	0.885755	0.57464
Lys200Asn	-0.0354764	0.0121228	0	0.999	0.324405	0.908375
Tyr151Asp	-0.035372	0.00606506	0	1	0.884102	0.577834
Asp176Tyr	-0.0343004	0.0121977	0	1	0.957355	0.636237
Ser108Pro	-0.0339372	0.0122205	0.01	1	0.897246	0.610805
Gly197Asp	-0.0330404	0.0122764	0	0.994	0.539026	0.779095
Gln82Arg	-0.0328568	0.00777162	0	0.989	0.849356	0.604334
Arg45Ser	-0.0324105	0.00870827	0	1	0.620081	0.875447
Gly78Cys	-0.0323874	0.0174182	0	1	0.94445	0.712209
Ala111Pro	-0.0318886	0.0087308	0	0.878	0.834902	0.688539
Val86Asp	-0.0316141	0.0174848	0	1	0.865428	0.588736
Asn154Tyr	-0.031591	0.0061828	0	1	0.884354	0.556739
Gly13Ser	-0.0310821	0.00876527	0	0.992	0.778681	0.884329
Gln199Pro	-0.0310254	0.0123992	0	1	0.836284	0.757536
Tyr148His	-0.0308348	0.0124107	0	1	0.849936	0.566869
Arg342Gln	-0.0307186	0.00878068	0	0.999	0.763796	0.898215
Gly159Arg	-0.030177	0.0124499	0	1	0.930397	0.58085
Lys200Gln	-0.0286249	0.0125409	0	0.984	0.786982	0.790773
Tyr148Asp	-0.0281756	0.0177723	0	1	0.819759	0.508582
Lys200Thr	-0.0273897	0.017836	0	0.997	0.781311	0.799594
Glu155Val	-0.0271516	0.00595196	0	0.957	0.883017	0.599567
Ala115Asp	-0.0269061	0.00893759	0	0.999	0.864826	0.618933
Leu182Arg	-0.0263291	0.0126721	0	1	0.834195	0.516337
Ala111Asp	-0.0262098	0.00896537	0	0.998	0.899359	0.579571
Tyr101Asp	-0.0259551	0.0179507	0	1	0.932387	0.544911
Gly79Glu	-0.0249495	0.00601012	0	1	0.79076	0.663538
Lys200Arg	-0.0249205	0.0127507	0	0.971	0.726252	0.810112
Gly197Arg	-0.0227718	0.0105065	0	0.999	0.619151	0.742969
Cys152Tyr	-0.0211907	0.0129518	0	1	0.931124	0.707571
Asp176Asn	-0.0206241	0.00821034	0	0.794	0.955108	0.780503
Glu155Lys	-0.0201892	0.00650224	0	0.971	0.897085	0.622976
Ala198Asp	-0.0197552	0.0130268	0	0.992	0.809187	0.729515
Lys200Met	-0.0196979	0.00651498	0	0.998	0.822271	0.80027
Arg97Gly	-0.0195132	0.0184404	0.65	0.02	0.101586	0.921848
Val188Asp	-0.0178877	0.0131225	0	1	0.866758	0.680444
Pro14Thr	-0.0164533	0.0186599	0	0.999	0.790842	0.850286
Pro12Arg	-0.0157138	0.0108033	0	0.425	0.686884	0.855614
Asn89Lys	-0.0152077	0.0108237	0	1	0.928216	0.511262
Ser38Arg	-0.0150908	0.0108284	0	0.998	0.719802	0.517804
Tyr101Asn	-0.0150802	0.00937801	0	1	0.792795	0.599697
Pro87Arg	-0.0140974	0.010868	0	1	0.842061	0.557617
Gly13Cys	-0.0140657	0.00768572	0	1	0.914688	0.801793
Leu255Pro	-0.0134399	0.0108939	0	0.988	0.83385	0.772027
Thr104Pro	-0.0129017	0.0133681	0.04	1	0.926129	0.613404
Asn154Asp	-0.0101547	0.0134979	0	1	0.633999	0.834366
Ala109Pro	-0.00801161	0.0192285	0.23	0.054	0.851741	0.902834
Leu90Pro	-0.00732734	0.0192724	0	1	0.889396	0.607025
Gln82Pro	-0.00609635	0.013683	0	1	0.85417	0.60816
Asn302Tyr	-0.00493607	0.0137346	0	1	0.916479	0.620582
Pro14Leu	-0.00427071	0.00973252	0	1	0.892135	0.835021
Pro14His	-0.00307953	0.0112806	0	1	0.839752	0.812022
Gln199Lys	-0.00245755	0.0138428	0	0.996	0.860955	0.834216
Thr156Pro	-0.00236538	0.00565293	0	1	0.699538	0.738722
Thr156Arg	-0.00164286	0.00801237	0	1	0.871812	0.68865
Cys224Trp	-0.00143827	0.0196386	0	1	0.860182	0.586632
Arg61Pro	-0.000806458	0.0196767	0	1	0.788482	0.617594
Ser178Pro	-0.000281397	0.0098541	0	1	0.88017	0.657474
Cys152Trp	0.00129913	0.00808417	0	1	0.957165	0.757775
Ala112Pro	0.00233303	0.0114678	0.04	1	0.857427	0.750984
Thr242Pro	0.0036184	0.0140979	0	1	0.698395	0.736034
Leu357Arg	0.00477434	0.0141449	0	1	0.883956	0.494923
Leu90Arg	0.00510769	0.0141584	0	1	0.845774	0.479181
His335Asp	0.00728944	0.0142456	0	1	0.832354	0.711092
Asn302Lys	0.00911079	0.0101238	0	0.999	0.839638	0.698048
Trp107Arg	0.00941356	0.00906248	0	0.999	0.800267	0.903793
Leu345Arg	0.00971173	0.00906982	0	0.956	0.870371	0.661894
Tyr289Asp	0.0109923	0.0101753	0	1	0.746881	0.614545
Ser108Leu	0.0110877	0.0203558	0	1	0.92575	0.57326
Tyr148Ser	0.0118292	0.0117756	0	1	0.831136	0.509266
Tyr101Ser	0.0119859	0.0144281	0	1	0.741402	0.568011
Lys200Glu	0.0120101	0.0204057	0	0.776	0.717557	0.802944
Leu255Arg	0.013416	0.0204811	0	0.958	0.735174	0.601655
Val174Asp	0.0140705	0.0145069	0	1	0.894099	0.53664
Gly78Ser	0.0143489	0.00918162	0	0.988	0.686113	0.77495
Met251Arg	0.0143719	0.0145182	0.01	0.773	0.844224	0.687169
Asn201Tyr	0.0164828	0.0119181	0	1	0.909616	0.731892
Ser147Phe	0.0174026	0.0119456	0	1	0.842082	0.534209
Trp107Cys	0.0175918	0.0103501	0	1	0.800918	0.8028
Gly203Asp	0.0200648	0.0208267	0	0.792	0.750847	0.693084
Thr242Arg	0.0207927	0.0208635	0	0.887	0.876809	0.746052
Val102Glu	0.0220847	0.011463	0	0.999	0.730849	0.485732
Ser299Arg	0.0225884	0.0148164	0	1	0.944036	0.539331
Gln199Leu	0.023921	0.0121357	0	0.58	0.879635	0.840694
Gly203Val	0.0240154	0.0121384	0	1	0.825816	0.628911
Thr242Lys	0.0242219	0.0148736	0	0.992	0.849972	0.695048
Ser344Tyr	0.0265203	0.014953	0	1	0.864928	0.676769
Arg213Pro	0.0267379	0.0149604	0	0.986	0.824066	0.868577
Asp176Glu	0.027877	0.0122469	0	0.988	0.952403	0.719745
Ser299Ile	0.0327392	0.0151616	0	1	0.913732	0.545959
Arg342Trp	0.0329457	0.0151684	0	1	0.907646	0.725161
Tyr289Ser	0.0329811	0.0214529	0	0.995	0.743344	0.731287
Val174Phe	0.0359607	0.0107951	0	1	0.54751	0.595524
Trp107Leu	0.0359611	0.0215898	0	1	0.891621	0.807854
Ser147Pro	0.0360832	0.00965795	0	0.996	0.61903	0.590768
Leu332Trp	0.0361072	0.00881696	0	1	0.899556	0.636439
Ser344Phe	0.0361734	0.0124706	0	1	0.889879	0.667754
Met361Arg	0.0380602	0.0153335	0	0.999	0.917106	0.56446
Tyr70Asp	0.0383184	0.0216963	0	1	0.836586	0.584881
Arg342Pro	0.0407534	0.0125891	0	1	0.903603	0.750925
Arg306Pro	0.0429255	0.0154858	0.22	1	0.854001	0.720492
Ile278Asn	0.0440855	0.0126733	0	0.999	0.818047	0.656941
Tyr150Asn	0.0448347	0.0155444	0	1	0.851031	0.497029
Pro243Arg	0.0455471	0.015566	0	1	0.87338	0.765023
Cys291Phe	0.0496596	0.022188	0	0.999	0.434623	0.677346
Arg342Leu	0.0560436	0.0100409	0	1	0.860456	0.761819
Val212Asp	0.0583451	0.0225437	0	0.999	0.865157	0.548663
Gly105Ala	0.0589227	0.0100927	0	1	0.86513	0.645067
Thr156Ala	0.0626053	0.0160602	0	0.992	0.77589	0.748429
His158Pro	0.0688737	0.0114773	0.07	1	0.666638	0.757931
Trp107Ser	0.0692232	0.0162402	0	1	0.88963	0.769919
Tyr148Cys	0.071871	0.0230661	0	1	0.86273	0.543556
Met361Lys	0.0725747	0.0133329	0	0.998	0.90975	0.537877
Arg45Met	0.0731077	0.00943645	0	1	0.684195	0.769045
Val157Glu	0.0731386	0.00817294	0	1	0.669182	0.578743
Cys175Trp	0.0764668	0.0164306	0	0.993	0.757025	0.652009
Tyr289Asn	0.0790284	0.0233288	0	1	0.822599	0.67318
Arg342Gly	0.0816982	0.0234246	0	1	0.867068	0.753608
Val193Glu	0.0887285	0.0167386	0	0.998	0.637823	0.590735
Tyr346Asn	0.0929476	0.0137509	0	1	0.790341	0.685783
Gly340Arg	0.0966459	0.00846608	0	1	0.910088	0.675571
Ala99Pro	0.0994564	0.0169949	0	1	0.615962	0.655204
His44Leu	0.100717	0.0240751	0	0.985	0.85417	0.742604
Glu155Gly	0.109846	0.00676216	0	0.907	0.673011	0.744559
Val202Asp	0.112331	0.0109352	0	0.994	0.614709	0.771819
Ser38Ile	0.118686	0.0174272	0	1	0.813113	0.543997
Ile194Asn	0.128245	0.0176308	0	1	0.849942	0.656993
Tyr70Asn	0.135126	0.0102636	0	1	0.82238	0.577994
Ser178Phe	0.13753	0.0178219	0	1	0.908356	0.596327
Val102Gly	0.139296	0.025253	0	1	0.481446	0.538203
Ser178Tyr	0.158569	0.0128952	0	1	0.896364	0.607904
Arg45Gly	0.16656	0.0130011	0	1	0.609565	0.862303
Val72Gly	0.170212	0.0260905	0	1	0.857537	0.627617
Asn89Ile	0.173468	0.0261742	0	1	0.884334	0.596138
Tyr101Cys	0.176154	0.0262426	0	0.998	0.778659	0.662945
Tyr289His	0.179144	0.0117742	0	0.936	0.820377	0.802552
Arg45Lys	0.180218	0.0107604	0	0.89	0.547365	0.904136
Asn241Ile	0.182017	0.0263902	0	0.997	0.844022	0.726354
Arg45Thr	0.185541	0.0108148	0	1	0.498851	0.784132
Tyr70Ser	0.188311	0.0153293	0	1	0.797394	0.648416
Tyr346Ser	0.190075	0.0188032	0	1	0.371037	0.783053
Ile91Ser	0.201033	0.0134307	0.05	0.991	0.325353	0.734721
Val103Gly	0.206544	0.0155817	0.42	1	0.71273	0.622538
Phe10Ser	0.208663	0.0120946	0	0.999	0.783465	0.896533
Gly334Trp	0.214507	0.0192117	0	1	0.856917	0.679072
His335Leu	0.215599	0.027191	0	0.992	0.467172	0.756661
Arg213Gly	0.220196	0.0157631	0	0.967	0.701485	0.856674
Ile278Ser	0.224805	0.0158229	0	0.999	0.733081	0.659635
Cys175Arg	0.227953	0.0122911	0	0.854	0.797516	0.56255
Val149Glu	0.230298	0.0112431	0	1	0.835324	0.494177
Tyr151Asn	0.230877	0.0112483	0	1	0.884656	0.587404
Asn89Asp	0.240826	0.0160259	0	1	0.921442	0.65989
Ile282Asn	0.253552	0.0140163	0	1	0.892869	0.676736
Asn302His	0.253835	0.0140192	0	1	0.857387	0.68398
Cys291Arg	0.257637	0.0162311	0	0.997	0.648562	0.587466
Gln199Glu	0.277049	0.0127538	0	1	0.626587	0.897148
Ser179Pro	0.277669	0.0100928	0	1	0.906384	0.67264
Gly340Asp	0.277724	0.0164666	0	1	0.881585	0.753598
Ile307Asn	0.279333	0.0201861	0	1	0.704168	0.665255
Ala115Thr	0.294683	0.0203974	0	0.997	0.693293	0.691108
Ile91Thr	0.294786	0.0144302	0.01	0.179	0.280572	0.805974
Pro243His	0.301864	0.016737	0	1	0.873188	0.791057
Val72Glu	0.305608	0.0290472	0	1	0.867517	0.636165
Ser183Pro	0.306386	0.0145406	0	0.998	0.856436	0.677353
Val149Gly	0.32108	0.014677	0	1	0.652065	0.669927
Leu332Ser	0.32155	0.0293415	0	1	0.718456	0.606664
Ser285Tyr	0.328555	0.0120452	0	0.985	0.592924	0.656797
Gln76Arg	0.332833	0.0208965	0.01	0.991	0.846172	0.715365
Asp353Val	0.340438	0.0296791	0	0.749	0.558005	0.781121
Phe305Ser	0.342092	0.0171611	0	1	0.736143	0.528969
Ala198Pro	0.342573	0.0297166	0	0.996	0.693965	0.801856
Ala99Thr	0.347366	0.0298001	0.03	1	0.67998	0.779558
Ala324Pro	0.352421	0.0172652	0	0.886	0.883192	0.767903
His44Asn	0.356238	0.021186	0	1	0.658659	0.759303
Pro244Arg	0.361646	0.0300451	0	0.974	0.816275	0.744207
Ser272Pro	0.364524	0.0212857	0.29	0.013	0.447212	0.874167
Met329Arg	0.364882	0.02129	0	0.994	0.787319	0.633803
Glu155Ala	0.37141	0.0087496	0	0.98	0.773047	0.66178
His44Pro	0.374848	0.017485	0	1	0.549759	0.862111
Gly11Val	0.383633	0.0175689	0.02	0.999	0.63989	0.880614
Tyr346Cys	0.38717	0.0152491	0	1	0.452856	0.722489
Leu64Pro	0.38767	0.0176071	0	1	0.843311	0.5442
Val174Gly	0.389704	0.0152698	0	1	0.851057	0.553501
Gly119Val	0.393855	0.0305767	0.32	0.95	0.379798	0.802489
Cys175Phe	0.398036	0.0177041	0	0.922	0.653323	0.809699
Gly105Glu	0.398083	0.0177045	0	1	0.781682	0.59507
Asn154Ile	0.399043	0.0108656	0	1	0.838186	0.574266
Thr156Ser	0.40175	0.0125559	0	0.992	0.331443	0.87942
Ser275Pro	0.408074	0.0308029	0	0.972	0.90639	0.663091
Leu270Pro	0.409424	0.0178089	0.13	0.996	0.761723	0.784266
Ala111Val	0.40964	0.0308275	0	0.999	0.770436	0.617853
Gly340Cys	0.411728	0.0218292	0	1	0.844861	0.675838
Phe181Ser	0.417778	0.0178846	0	1	0.669053	0.50392
Ser247Arg	0.419321	0.021913	0	0.009	0.623735	0.767084
His335Pro	0.429131	0.0311291	0	1	0.817473	0.709582
Glu155Asp	0.438347	0.00906544	0	0.97	0.438081	0.843496
His44Gln	0.453193	0.0157644	0	1	0.718407	0.765359
Phe191Ser	0.456211	0.0315341	0.01	1	0.76803	0.776076
Ile303Asn	0.456237	0.0182217	0	1	0.649548	0.623324
Thr104Lys	0.457737	0.0223232	0.02	1	0.901189	0.453372
Gly119Trp	0.461514	0.0112097	0.1	0.602	0.768801	0.673487
Gln276Pro	0.471699	0.0142281	0.06	0.507	0.627625	0.912566
Pro14Ala	0.472185	0.0129971	0	1	0.730144	0.861156
Leu59Pro	0.477336	0.0159413	0	0.999	0.586399	0.681906
Asn122Ile	0.477509	0.022526	0	0.16	0.554237	0.877697
Leu17Arg	0.482388	0.0319116	0	0.998	0.816991	0.846507
Ala115Val	0.485305	0.0159985	0	0.988	0.576688	0.806872
Pro14Ser	0.485798	0.0319598	0	1	0.663513	0.846874
Gly11Trp	0.485932	0.0184701	0	1	0.795086	0.828693
Ser299Cys	0.486473	0.0226162	0	1	0.913903	0.554858
Leu22Trp	0.487751	0.018485	0	1	0.852982	0.729797
Phe364Leu	0.487809	0.0226295	0	1		0.69005
Arg45Trp	0.488259	0.0113486	0	1	0.65692	0.791812
Asn241Tyr	0.488608	0.018492	0	1	0.692708	0.713955
Tyr70Cys	0.491587	0.0185164	0	1	0.821867	0.594921
Leu75Arg	0.492158	0.0143598	0.01	0.906	0.832856	0.756228
Asn201His	0.492601	0.0226772	0	1	0.93418	0.753986
Gly334Val	0.494594	0.0320831	0	1	0.747387	0.710049
Ile121Arg	0.496951	0.0227203	0.03	0.279	0.408611	0.627026
Pro87His	0.497772	0.0227284	0	1	0.781396	0.565667
Tyr230Asp	0.499269	0.0227431	0	1	0.842304	0.547051
Val124Asp	0.499569	0.0227461	0.03	1	0.794806	0.715699
Leu216Arg	0.501239	0.0321754	0	1	0.759501	0.554374
Asp187Tyr	0.503124	0.0322014	0	1	0.748297	0.657269
Pro87Leu	0.514909	0.0187036	0	0.999	0.585438	0.573307
Ser179Ala	0.516164	0.0162146	0	0.997	0.582585	0.71689
Gly170Val	0.518491	0.0102965	0.01	0.999	0.672216	0.911144
Tyr289Cys	0.518941	0.0162336	0	1	0.853172	0.632748
Ala358Pro	0.519793	0.0229425	0.01	0.974	0.724058	0.684308
Val293Met	0.519831	0.0229429	0	0.999	0.687654	0.728546
Ser178Thr	0.520679	0.0103062	0	0.999	0.329802	0.824837
Gly287Val	0.52622	0.0230039	0	0.97	0.67499	0.649906
Pro67Leu	0.529158	0.0188153	0	1	0.926231	0.603881
Ala205Asp	0.529677	0.0145928	0	0.935	0.659669	0.746837
Trp140Leu	0.534059	0.03262	0.02	1	0.422253	0.860902
Asn154Thr	0.540179	0.0163772	0	1	0.682054	0.651309
Pro292Arg	0.540253	0.0327019	0.38	0.994	0.385669	0.856934
Val293Glu	0.544272	0.0327547	0	1	0.532628	0.560035
Gly339Val	0.54982	0.0232254	0	1	0.871141	0.785263
Ser275Tyr	0.549866	0.0189744	0	0.999	0.749657	0.635452
Met361Thr	0.550402	0.0328348	0	1	0.849251	0.653618
Tyr150Cys	0.551441	0.0189864	0	1	0.721602	0.542387
Val60Glu	0.551672	0.0164535	0	0.955	0.602401	0.706546
Ala343Asp	0.556567	0.0232876	0	0.842	0.775187	0.712702
Trp140Arg	0.558597	0.0233062	0	1	0.777221	0.610498
Ser204Tyr	0.559945	0.0233185	0	0.228	0.229094	0.811977
Phe364Ser	0.563821	0.0233539	0	1		0.61983
Val193Gly	0.564189	0.0190823	0	0.999	0.656217	0.620423
Phe83Tyr	0.564885	0.0330218	0.02	1	0.762564	0.594974
Val86Gly	0.56713	0.023384	0	1	0.686455	0.58752
His335Arg	0.572706	0.0331215	0	0.999	0.794453	0.719492
Ala99Val	0.573484	0.00271536	0.06	0.995	0.343605	0.774026
Pro292Gln	0.573946	0.0125697	0.44	0.993	0.361394	0.868235
Tyr151Ser	0.574045	0.0165991	0	1	0.739229	0.587362
Leu321Pro	0.574172	0.0148563	0	1	0.843297	0.739346
Arg213Leu	0.576486	0.0331694	0	1	0.856882	0.764319
Ile211Ser	0.576693	0.0234703	0	1	0.707785	0.581196
Asn89Thr	0.581021	0.0136061	0	1	0.712294	0.655754
Glu161Lys	0.584372	0.0192313	0.05	0.998	0.698183	0.759065
Phe320Cys	0.589638	0.0333343	0	1	0.629538	0.563022
Asn180Lys	0.591695	0.0136619	0.2	1	0.879767	0.659521
Ser147Thr	0.592101	0.0236074	0	0.484	0.57605	0.787801
Phe10Ile	0.597684	0.0334341	0	0.999	0.862166	0.836733
Gly263Val	0.600518	0.0236814	0	1	0.834693	0.582294
Pro292Ala	0.602082	0.0236951	0.45	0.416	0.213772	0.874717
Cys245Tyr	0.60515	0.0335258	0	0.996	0.746841	0.864519
Ile282Ser	0.606075	0.0168014	0	0.998	0.796582	0.669707
Pro166Leu	0.610121	0.0237649	0	1	0.527276	0.627231
Phe364Cys	0.611007	0.0194231	0	1		0.584997
Phe288Cys	0.611268	0.0168336	0	1	0.731001	0.570253
Gly340Ser	0.612313	0.0336132	0	1	0.803561	0.771554
Pro166Thr	0.612329	0.0336134	0	0.998	0.562998	0.690222
Ile282Thr	0.618336	0.0238357	0	0.997	0.760237	0.69822
Pro292Ser	0.619841	0.0194855	0.35	0.848	0.259123	0.877985
Ile303Phe	0.620209	0.0151158	0	0.941	0.595492	0.729392
Glu161Val	0.621328	0.0168954	0.01	0.994	0.714295	0.652802
Ile278Thr	0.621954	0.0238667	0	0.997	0.620255	0.721461
Ala111Thr	0.622046	0.0138173	0.02	0.998	0.564843	0.822624
Gly197Val	0.625706	0.0238988	0	0.999	0.560314	0.728253
Ala153Pro	0.626194	0.0107482	1	0.005	0.382239	0.88464
Pro166His	0.627687	0.0151568	0	1	0.719042	0.688978
Cys245Phe	0.6283	0.0195447	0	0.973	0.516392	0.874619
Arg213Cys	0.630034	0.0120174	0	0.998	0.608457	0.757534
Leu64Arg	0.633251	0.0169679	0	0.999	0.680201	0.525001
Met361Val	0.634859	0.0138815	0	1	0.670238	0.761023
His335Gln	0.635801	0.0195968	0	1	0.591644	0.718519
Thr104Arg	0.636073	0.0169849	0.01	1	0.877103	0.545655
His335Asn	0.636578	0.016988	0	1	0.743956	0.723513
Ser344Pro	0.636654	0.0239915	0	1	0.837477	0.711828
Ser285Cys	0.639143	0.0170034	0	0.996	0.743009	0.695822
Pro166Ser	0.640453	0.019629	0	1	0.620168	0.688397
Leu216Pro	0.641338	0.0339605	0	1	0.871347	0.646502
Phe320Ile	0.644614	0.033999	0	1	0.508021	0.662381
Trp140Gly	0.647513	0.0196774	0	1	0.747548	0.622092
Val338Glu	0.651119	0.0241124	0	1	0.806488	0.688639
Gly206Val	0.653276	0.0197167	0	0.999	0.895675	0.701641
Val66Phe	0.653736	0.0197199	0	0.795	0.476751	0.623454
Leu228Pro	0.654725	0.0241423	0	1	0.57605	0.546191
Phe364Val	0.655376	0.0241477	0	1		0.635146
Phe195Ser	0.655457	0.0341257	0	1	0.740846	0.630046
Ser43Arg	0.657871	0.0171148	0	0.838	0.841682	0.777094
Gln233Pro	0.658717	0.0197536	0.05	0.99	0.587435	0.749257
Trp140Cys	0.659814	0.0171263	0	1	0.722673	0.648401
Tyr279His	0.660088	0.0241865	0	1	0.72731	0.709031
Val188Gly	0.661509	0.0197725	0	1	0.760228	0.654837
Arg61Trp	0.662208	0.0171404	0	1	0.866185	0.589001
Arg298Ile	0.663768	0.0242167	0	1	0.802	0.68955
Ala146Asp	0.664353	0.0197917	0	1	0.597857	0.57445
Asp283His	0.665029	0.0197962	0	0.954	0.572753	0.763709
Leu63Trp	0.665623	0.0342432	0	1	0.745425	0.576275
Ile303Ser	0.665736	0.0342445	0	1	0.628839	0.641594
Met42Arg	0.666115	0.0171633	0	0.536	0.491875	0.641396
Cys224Tyr	0.666948	0.0171681	0	1	0.67505	0.742477
Ser285Thr	0.667525	0.0242475	0.07	0.528	0.486186	0.861567
Val209Glu	0.667793	0.0242497	0	0.996	0.809958	0.62246
Phe320Leu	0.670015	0.0242678	0	0.999	0.328499	0.832576
Phe364Ile	0.671594	0.0171952	0	1		0.658059
Val174Leu	0.672152	0.0343181	0	0.982	0.599547	0.823476
Leu357Gln	0.673355	0.019852	0	1	0.889829	0.56112
Arg298Ser	0.676302	0.0243188	0	1	0.750119	0.717172
Ile307Ser	0.676366	0.0243194	0	1	0.56089	0.749732
Val103Glu	0.67682	0.0343713	1	1	0.499261	0.741781
Cys175Tyr	0.677872	0.019882	0	0.922	0.754275	0.675595
Glu317Asp	0.678728	0.0243385	1	0.938	0.316465	0.915233
Arg298Thr	0.680514	0.0198996	0	1	0.866126	0.715094
Ala106Thr	0.681343	0.0199051	0.23	0	0.0693077	0.955853
Ile341Asn	0.68164	0.0130729	0	1	0.85051	0.763069
Leu216Gln	0.683314	0.0243754	0	1	0.830379	0.60262
Asn180Tyr	0.683564	0.0243774	0.07	1	0.757084	0.532319
Glu317Gly	0.683626	0.0141188	0.01	1	0.705745	0.772787
Thr139Pro	0.683659	0.0154545	0.02	0.943	0.331929	0.913346
Val172Gly	0.687701	0.0244106	0	0.934	0.611031	0.696644
Asp163Val	0.68821	0.0172912	0.14	0.764	0.316883	0.900096
Ala112Glu	0.688926	0.0172953	0.05	0.999	0.63945	0.581936
Ser285Ala	0.690588	0.0244337	0	0.528	0.710688	0.827538
Ala324Asp	0.694011	0.0155078	0	0.796	0.816844	0.75742
Glu366Val	0.694229	0.0345677	0	0.112		0.963372
Ile282Phe	0.695225	0.0345788	0	0.067	0.521767	0.882737
His158Tyr	0.69545	0.0244725	0.03	0.99	0.280561	0.784902
Phe181Cys	0.696083	0.0345884	0	1	0.699521	0.62908
Tyr279Asp	0.697793	0.0244911	0	1	0.820038	0.655414
Ala359Pro	0.70039	0.0346364	0.04	0.098	0.24785	0.953521
Phe191Val	0.701502	0.0346488	0.12	0.996	0.415544	0.857999
Asn347Tyr	0.702893	0.0346642	0	1	0.885111	0.590205
Ile281Phe	0.70351	0.0245363	0.22	0.006	0.181934	0.94469
Ser275Thr	0.704056	0.0245406	0	0.67	0.609293	0.736639
Lys274Ile	0.704292	0.0200554	0	0.967	0.802757	0.582692
Pro12Thr	0.707721	0.0245695	0	0.096	0.417934	0.974261
Tyr279Phe	0.70855	0.0174067	0	0.26	0.719769	0.868624
Ile303Met	0.71002	0.0245875	0	0.997	0.608939	0.742631
Gly92Val	0.71028	0.0245896	0	0.908	0.378058	0.699335
Pro292Leu	0.711639	0.0174241	0.13	0.457	0.298218	0.86172
Pro166Ala	0.713288	0.0174333	0	0.99	0.572504	0.788203
Arg213Ser	0.713745	0.0246167	0	1	0.472139	0.868853
Val293Ala	0.714644	0.0201221	0	1	0.269711	0.810988
Met177Lys	0.716339	0.0348125	0.02	0.033	0.890608	0.74662
Val186Gly	0.717176	0.0348216	0	1	0.767735	0.63716
Arg298Lys	0.718548	0.0348366	0	1	0.785939	0.878244
Asp163Tyr	0.719425	0.024661	0.06	0.986	0.343755	0.774142
Asn328Ile	0.721746	0.0201676	0	0.298	0.544856	0.795377
Ile134Leu	0.7218	0.0246795	0.36	0.961	0.33481	0.90957
Val210Glu	0.722043	0.0201695	0	0.995	0.875715	0.489843
Val60Gly	0.722799	0.0174864	0	0.962	0.4761	0.731771
Arg298Gly	0.723176	0.0201767	0	1	0.722867	0.706956
Val202Gly	0.724571	0.0201856	0	0.991	0.385697	0.851568
Tyr279Ser	0.725502	0.0201915	0	1	0.712918	0.657746
Asp353Ala	0.727613	0.0247244	0.13	0.092	0.174056	0.932822
Gly206Glu	0.728914	0.0202132	0	0.999	0.909954	0.679652
Val21Glu	0.72984	0.0247416	0	0.999	0.896246	0.673854
Ile134Thr	0.730292	0.0247451	0.01	1	0.551249	0.762639
Asn89Ser	0.730322	0.0349647	0	1	0.477655	0.75181
Ala264Asp	0.730717	0.0247484	0	0.371	0.616695	0.757365
Cys80Arg	0.731989	0.0349827	0.44	0.008	0.0847886	0.881862
Thr277Pro	0.733093	0.0247667	0	0.123	0.20128	0.898344
Asp100Tyr	0.735218	0.024783	0	1	0.669029	0.500654
Phe49Ser	0.735417	0.0247845	0	1	0.656894	0.617653
Gln233Arg	0.735809	0.0350239	0.09	0.088	0.634371	0.790187
Phe320Tyr	0.738695	0.0248096	0	1	0.764531	0.655044
Phe162Val	0.738914	0.0248113	0.04	0.991	0.35304	0.823555
Gly197Ser	0.739968	0.0350686	0.02	0.975	0.185773	0.892415
Gly262Val	0.740384	0.0248225	0	1	0.806034	0.768906
Tyr230Ser	0.740967	0.0133295	0	1	0.83006	0.589827
Ile134Asn	0.740989	0.0248271	0	1	0.689318	0.584627
Ala15Asp	0.742039	0.0202959	0	0.977	0.798634	0.865399
Lys94Ile	0.742741	0.0248405	0.01	0.999		0.530006
His368Arg	0.744358	0.0203104	0	0.811		0.964538
Tyr70His	0.74488	0.0351211	0.09	0.996	0.35616	0.76001
Ile134Ser	0.745872	0.014407	0.05	1	0.648836	0.598611
Ile307Thr	0.746115	0.0248661	0	1	0.449356	0.817166
Asp353Tyr	0.746121	0.0248662	0	0.991	0.548777	0.743687
Ala358Asp	0.746534	0.0248693	0	0.948	0.72471	0.694956
Glu114Lys	0.748865	0.0351636	0	1	0.860351	0.741184
Val290Gly	0.749187	0.0248894	0.31	0.861	0.382128	0.893641
Val160Met	0.750034	0.0203458	0	1	0.592472	0.666459
Val160Gly	0.751384	0.024906	0	1	0.86153	0.700061
Phe118Ser	0.752079	0.0249113	0	0.999	0.356727	0.571799
Gln286Pro	0.752727	0.0203625	0.01	0.001		0.97031
Ser204Pro	0.753725	0.0203687	1	0	0.0518002	0.978789
Val124Gly	0.755845	0.0352376	0.01	1	0.654967	0.70214
Thr56Arg	0.756071	0.0249414	0	0.887	0.742263	0.696767
His158Arg	0.756077	0.00953039	0.04	0.993	0.412213	0.780549
Met329Ile	0.759133	0.0204022	0	0.126	0.253407	0.871156
Asn347Asp	0.761201	0.0158427	0	1	0.902009	0.831208
Glu161Asp	0.761574	0.0176983	0.13	0.998	0.799705	0.759326
Phe288Ser	0.762405	0.024989	0	1	0.814046	0.525171
Phe162Ile	0.762597	0.0353088	0.82	0.993	0.21644	0.865931
Ile248Ser	0.762645	0.0353093	0.03	0.983	0.867326	0.747757
Lys333Asn	0.76328	0.0249955	0	0.885	0.299664	0.918279
Asn180His	0.763634	0.0125689	0.24	1	0.507194	0.770945
Leu182Gln	0.764029	0.0250011	0	1	0.849061	0.565108
Arg61Leu	0.764757	0.0177153	0	1	0.431577	0.637104
Phe10Val	0.766131	0.0177227	0	0.999	0.821224	0.843462
Thr104Ile	0.766653	0.0250207	0.01	1	0.726284	0.581118
Ala15Pro	0.768746	0.0177367	0	0.996	0.683952	0.867839
Phe288Val	0.771137	0.0250541	0	0.997	0.493466	0.764002
Lys33Ile	0.772116	0.0354085	0	0.784		0.793322
Trp257Ser	0.774552	0.0354338	0	1	0.744658	0.607384
Lys274Glu	0.775155	0.0159098	0	0.99	0.861191	0.628186
Met267Lys	0.775709	0.0205038	0	0.433	0.745646	0.583061
Asn302Asp	0.776141	0.0354503	0	0.999	0.9142	0.740404
Ile281Asn	0.776777	0.0205103	0.05	0.991	0.525097	0.720996
Phe191Leu	0.777131	0.0205125	0.01	0.999	0.500768	0.796034
Gly79Ala	0.777873	0.00995008	1	0.797	0.209509	0.902606
Asn347Thr	0.778694	0.0103493	0	1	0.752881	0.664634
Asp100Gly	0.778992	0.0159282	0	1	0.572376	0.58857
Ile211Thr	0.779527	0.0354855	0	1	0.711353	0.622912
Phe305Leu	0.780485	0.0159353	0	1	0.271575	0.809331
Phe83Cys	0.78057	0.0251239	0.02	1	0.781798	0.557529
Glu366Lys	0.78085	0.0354991	0.45	0		1.01023
Ile303Thr	0.781107	0.0178024	0	0.995	0.508415	0.723301
Leu182Pro	0.781484	0.0205389	0	1	0.685553	0.622728
Cys291Ser	0.783138	0.0205489	0.06	0.979	0.157333	0.865613
Val186Glu	0.78606	0.0251643	0	0.999	0.708232	0.636675
Val293Leu	0.786533	0.0145873	0	0.054	0.209596	0.855497
Met329Val	0.786689	0.0205704	0	0.997	0.481341	0.858209
Leu316Ser	0.787204	0.0159673	0	1	0.64381	0.559712
Ile281Ser	0.787444	0.0355672	0.08	0.941	0.341748	0.772616
Phe162Ser	0.787852	0.0205774	0.01	1	0.470323	0.732029
Asp163His	0.788148	0.0355744	0.25	0.032	0.111993	0.940497
Asp100Val	0.78828	0.0251806	0	0.995	0.622124	0.590477
Phe288Ile	0.790663	0.025198	0	0.999	0.512217	0.649555
Met267Arg	0.79084	0.0251993	0	0.622	0.726976	0.735001
Ala348Gly	0.7917	0.0178582	0	0.938	0.302444	0.718349
Asp283Val	0.791875	0.0252069	0	0.559	0.580704	0.765442
Ala99Gly	0.793487	0.0146175	0	1	0.47533	0.781184
Ser204Phe	0.794768	0.025228	0	0.127	0.189131	0.87716
Pro67Arg	0.795863	0.0252359	0	1	0.82466	0.607316
Arg5Gly	0.795974	0.0100064	0.28	0		0.957426
Pro225Leu	0.796124	0.0178813	0	0.998	0.752147	0.558433
Tyr230His	0.796139	0.0356563	0	1	0.747698	0.601438
Leu17Met	0.797881	0.0252506	0.07	0.995	0.302665	0.96992
Val124Phe	0.798645	0.0252562	0.09	0.999	0.651027	0.743742
Phe162Cys	0.799714	0.0252639	0.01	0.894	0.413001	0.672155
Val102Leu	0.800055	0.0356962	0.09	0.001	0.0992507	0.895785
Ile134Phe	0.800804	0.0252718	0	0.999	0.407884	0.695634
Ile278Phe	0.80082	0.035704	0.02	0.758	0.457335	0.885984
Gly77Glu	0.801632	0.0179101	0	1	0.79832	0.712187
Val21Gly	0.802048	0.0179122	0	1	0.860977	0.652581
Val160Ala	0.802053	0.0252809	0	1	0.515331	0.795928
Val209Gly	0.802631	0.01604	0	0.999	0.68423	0.648754
Phe288Leu	0.803102	0.0179177	0.08	0.978	0.396881	0.871056
Phe360Ser	0.803727	0.025293	0	0.985	0.557745	0.743323
Cys224Arg	0.803798	0.0252935	0	0.999	0.649548	0.49301
Phe181Leu	0.804117	0.0252958	0.01	0.987	0.188685	0.871065
Tyr230Cys	0.805466	0.0206828	0	1	0.867514	0.588703
Asn89His	0.805485	0.0206829	0	1	0.670086	0.621081
Ser189Phe	0.805828	0.0357549	0	1	0.715075	0.752823
Ile282Met	0.805892	0.0179322	0	0.942	0.407726	0.882712
Phe191Cys	0.806901	0.0160599	0	1	0.58088	0.736989
Asp314Ala	0.807452	0.0253199	0.03	0.003	0.164221	0.94674
Leu75Val	0.807499	0.0357718	0.12	0.005	0.248328	0.927872
Phe10Cys	0.808409	0.0253268	0	1	0.852706	0.789535
Ser178Cys	0.808432	0.025327	0	1	0.474254	0.609981
Ser20Leu	0.808877	0.0253302	0.01	0.531	0.544549	0.88966
Thr56Pro	0.809997	0.0179534	0	0.994	0.770343	0.71755
Pro67Ala	0.810027	0.013613	0	1	0.799139	0.666404
Arg306Gly	0.811462	0.0207184	0.34	1	0.762826	0.754708
Asn69Ile	0.812554	0.0136231	0	0.999	0.908607	0.765948
Ile258Thr	0.81308	0.0207279	0	0.938	0.441058	0.619813
Ile134Met	0.813907	0.0136285	0	1	0.504326	0.854318
Lys190Glu	0.814286	0.0207351	0.01	1	0.649414	0.735515
Glu57Lys	0.814292	0.0358403	0.06	0.003	0.212415	0.831
Ser179Thr	0.814599	0.0147084	0	0.997	0.566184	0.838398
Pro126Ala	0.815045	0.0358479	1	0.196	0.34948	0.946319
Phe305Tyr	0.815314	0.0358506	0	1	0.502193	0.635655
His158Leu	0.815386	0.0147118	0.02	0.986	0.613028	0.629308
His335Tyr	0.817379	0.0358713	0	0.994	0.29397	0.8549
Ile341Leu	0.817599	0.0179926	0.01	0	0.232095	0.999938
Phe305Val	0.818834	0.0358859	0	1	0.416909	0.77571
Glu317Lys	0.819001	0.0254028	0	0.994	0.686637	0.687526
Thr277Arg	0.819226	0.0358898	0.02	0.003	0.0904742	0.977822
Phe83Ile	0.819351	0.0161178	0.01	1	0.779478	0.6137
Pro87Ser	0.819537	0.0180025	0	0.999	0.725181	0.635023
Pro244Leu	0.820181	0.0207698	0	0.102	0.566349	0.832381
Phe83Val	0.820756	0.0161243	0.02	1	0.727146	0.732985
Phe49Cys	0.821165	0.0136573	0	1	0.644336	0.646015
Asp187Gly	0.821768	0.018014	0	1	0.662968	0.717613
Asp283Gly	0.821841	0.0180143	0	0.09	0.490268	0.897947
Leu316Val	0.822014	0.0359177	0.01	0.979	0.401428	0.800402
Pro4Leu	0.822017	0.0254243	0	0		0.991317
Asp100Ala	0.822203	0.00312714	0	0.999	0.510953	0.682469
Lys190Asn	0.822223	0.0359198	0.01	1	0.349861	0.829377
Ala15Val	0.822394	0.025427	0	0.968	0.523514	0.874214
Lys356Arg	0.822478	0.0359224	0	0	0.12707	0.933809
Ala220Asp	0.823962	0.0207919	0	0.002	0.418057	0.821304
Glu280Lys	0.824907	0.0254449	0.32	0	0.12083	0.944774
Ser108Thr	0.825055	0.0161441	0	0.889	0.614014	0.658779
Tyr32Asp	0.825133	0.0359489	0	0.998		0.712324
Gly263Arg	0.825348	0.0208001	0	0.998	0.603163	0.630591
Val354Gly	0.825491	0.0128046	0	0.976	0.722135	0.708725
Ser84Thr	0.825604	0.0180336	0	0.461	0.427973	0.884993
Met361Leu	0.825703	0.0208021	0.13	0.721	0.38066	0.90653
Ile307Phe	0.826348	0.0208059	0	0.988	0.540762	0.756205
Val250Phe	0.826692	0.0359644	0.01	0.019	0.208867	0.824985
Pro225His	0.82691	0.0254591	0	1	0.678377	0.543562
Phe74Ser	0.829711	0.0161655	0	1	0.818259	0.662827
Glu268Val	0.830124	0.0359986	0.02	0.015	0.507276	0.778849
Glu114Ala	0.831078	0.0208335	0	1	0.57961	0.749015
Glu366Ala	0.831704	0.0360142	0	0.004		0.9975
Ser299Thr	0.832264	0.025497	0	1	0.850579	0.644776
Asn284Ile	0.832672	0.0360238	0.11	0.003	0.374861	0.805239
Ala234Pro	0.832803	0.0360251	0.04	0.824	0.72037	0.873457
Tyr101His	0.833586	0.0208481	0	1	0.664736	0.753144
Asp353Gly	0.833852	0.0255082	1	0.042	0.218836	0.939874
Val168Asp	0.834229	0.0137089	0.02	0.995	0.182677	0.72112
Gly218Trp	0.834365	0.0255119	0	1	0.90075	0.625536
Pro67Thr	0.83443	0.0255123	0	1	0.733998	0.66832
Ala106Pro	0.834738	0.0360443	0.1	0.312	0.540052	0.807447
Cys152Gly	0.83483	0.0105275	0	1	0.924687	0.711496
Pro18Gln	0.835664	0.025521	0	0.968	0.793107	0.718936
Ile194Ser	0.835844	0.0255223	0	1	0.669597	0.650768
Cys98Phe	0.836096	0.0208627	0.02	0.764	0.291827	0.881659
Asp68Tyr	0.836308	0.018088	0.01	0.997	0.646002	0.783487
Ala99Ser	0.836879	0.0208672	0	0.999	0.595686	0.772335
Leu90Phe	0.837294	0.0255325	0	0.885	0.282912	0.793191
Val202Ala	0.837439	0.0255335	0.07	0.023	0.112887	0.953859
Asn54Ile	0.83778	0.0180955	0.03	0.275	0.523921	0.796418
Val103Met	0.837866	0.0180959	0.2	1	0.601673	0.833015
Val290Leu	0.837995	0.0255374	0.7	0.001	0.204991	0.932889
Pro67Gln	0.838905	0.0162075	0	1	0.794755	0.628174
Tyr151Cys	0.838948	0.0181014	0	1	0.629571	0.618763
Phe49Leu	0.839424	0.0255475	0	0.989	0.526789	0.860507
Asn58Lys	0.840001	0.0360963	0.76	0.001	0.1033	0.930431
Tyr230Asn	0.84056	0.0255555	0	1	0.832336	0.548825
Leu327Pro	0.840881	0.0208904	0.16	0.997	0.7373	0.828196
Val338Gly	0.841237	0.0162182	0.01	1	0.722453	0.834254
Gly203Cys	0.841511	0.0181143	0	1	0.721397	0.654244
Val102Ala	0.841532	0.0255623	0.02	0.796	0.131861	0.848147
Thr242Ala	0.841726	0.0255637	0	0.99	0.71061	0.754957
Arg61Gln	0.841882	0.0208962	0	1	0.381766	0.790955
Phe49Val	0.842263	0.0208984	0	0.989	0.411403	0.830139
Val354Ala	0.842901	0.0361248	0	0.021	0.115265	0.860552
Pro135Leu	0.843049	0.0181221	0.04	0.832	0.342427	0.775615
Lys190Thr	0.843211	0.0209038	0	1	0.794547	0.711753
Ile194Phe	0.843402	0.0181238	0	0.449	0.486964	0.783085
Ala109Val	0.843771	0.0209071	0.28	0.254	0.523877	0.897618
His125Asp	0.845088	0.0255872	0.88	0.979	0.256344	0.877516
Asp163Ala	0.846198	0.025595	0.41	0.803	0.189608	0.930012
Ser46Pro	0.846469	0.0181393	0	0.947	0.757341	0.800683
Tyr101Phe	0.846785	0.0255991	0.26	0.99	0.475233	0.807435
Ser337Pro	0.847932	0.0256071	0.23	0.999	0.587176	0.896492
Lys51Gln	0.847948	0.0181467	1	0.121	0.208632	0.906853
Leu59Val	0.848509	0.0209343	0	0.025	0.276736	0.880645
Asn297Thr	0.848654	0.0181502	0.3	0.003	0.186092	0.835686
Val124Ala	0.848759	0.0209358	0.47	0.993	0.2643	0.913202
Ile307Met	0.85038	0.0256242	0.11	1	0.437608	0.901649
Ala266Pro	0.850416	0.0209453	0.02	0.769	0.434556	0.898198
Glu280Val	0.85064	0.025626	0.08	0.03	0.466769	0.900549
Gly159Ala	0.850732	0.0121734	0	1	0.723495	0.614341
Cys224Phe	0.850883	0.0256277	0.01	0.999	0.710804	0.636077
Val149Ala	0.851154	0.0181628	0	1	0.419236	0.743322
Lys116Arg	0.851649	0.0362105	0.49	0.001	0.115694	0.954588
Asn154His	0.852607	0.01817	0	1	0.637849	0.640535
Gly263Asp	0.852849	0.0256413	0	1	0.595983	0.571148
Ile52Met	0.853086	0.0209606	0.05	0.997	0.447286	0.849353
Tyr240Asp	0.854066	0.0256498	0	0.883	0.562509	0.913552
Tyr346His	0.85427	0.0181784	0	0.998	0.778618	0.757587
Glu352Val	0.854329	0.0362366	0	0.89	0.434586	0.901652
Glu229Asp	0.854517	0.0362385	1	0	0.0357611	0.947297
Phe181Val	0.854704	0.0181805	0.1	0.758	0.271824	0.786223
Val86Phe	0.854756	0.0362408	0	0.99	0.776313	0.627579
Gly197Ala	0.855111	0.0137903	0.01	0.975	0.212074	0.873151
Asp187Val	0.855146	0.0209724	0	1	0.799247	0.668102
Ala106Gly	0.855355	0.0362466	0.18	0.001	0.151462	0.903843
Asn54Thr	0.855443	0.0256594	0.12	0.001	0.161791	0.958935
Phe162Leu	0.855943	0.0256628	0.2	0.618	0.208205	0.860501
Phe181Ile	0.856586	0.0181899	1	0.44	0.110016	0.876353
Lys333Gln	0.857007	0.020983	0.02	0.994	0.466343	0.941707
Asp136Ala	0.857215	0.0362647	0.39	0.588	0.237564	0.939467
Pro67Ser	0.857306	0.0209847	0	1	0.531207	0.825834
Asp136Gly	0.857621	0.0209865	0.3	0.587	0.307907	0.918711
Gly339Glu	0.857726	0.0362697	0	1	0.777602	0.781559
Asp68Ala	0.857933	0.0209883	0.65	0.292	0.181491	0.954638
Trp257Cys	0.858065	0.036273	0	1	0.868389	0.60298
Gly262Ala	0.85841	0.018199	0.01	0.997	0.645458	0.800196
Lys274Arg	0.858869	0.0256831	0	0.917	0.298848	0.789394
Ser84Ile	0.859478	0.0182043	0	0.99	0.719086	0.777818
Ile248Asn	0.85961	0.036288	0.02	1	0.746861	0.65733
Gly159Cys	0.860161	0.0256921	0	1	0.854132	0.531396
Lys71Asn	0.860384	0.0210023	0.02	0.999	0.60575	0.779788
Met42Val	0.860972	0.0256977	0.19	0.914	0.198292	0.875325
Val349Asp	0.861224	0.018213	0	1	0.830832	0.807783
Ile282Leu	0.86168	0.036308	0.13	0.022	0.286645	0.941378
Asn328Tyr	0.862792	0.0182208	0	0.219	0.295357	0.91041
Leu228Arg	0.863356	0.0363242	0	0.995	0.619525	0.547015
Gln76Glu	0.864276	0.0210244	0.01	0.999	0.713932	0.880597
Val212Gly	0.864867	0.0363389	0	0.998	0.735142	0.563354
Ser84Cys	0.864884	0.0182312	0	0.998	0.602312	0.7334
Arg222Gly	0.865224	0.0210298	0.35	0.009	0.121537	0.927935
Glu326Gln	0.865359	0.0257279	0.07	0.014	0.143977	0.964316
Val35Phe	0.86605	0.0210345	0.22	0.013		0.91124
Ser43Ile	0.86921	0.0182526	0	0.998	0.549556	0.800021
Val7Gly	0.869449	0.0257561	0	0.986		0.83203
Ser183Thr	0.869786	0.0257584	0	0.093	0.142934	0.864043
Gln76His	0.870377	0.0129692	0.46	0.999	0.259404	0.851974
Lys190Arg	0.871132	0.0182621	1	1	0.280798	0.92361
Val66Leu	0.871174	0.0210635	0.06	0.007	0.170229	0.79262
Ser130Arg	0.871257	0.0257685	0.28	0.001	0.165475	0.918487
Gln276Glu	0.871903	0.0210676	1	0.001	0.117565	0.989375
Phe305Ile	0.873228	0.025782	0	0.998	0.250979	0.800603
Leu40Ile	0.873767	0.0257857	0.05	0.56	0.173	0.808934
Gly287Arg	0.873862	0.0257863	0	0.97	0.530153	0.618027
Thr104Ser	0.874713	0.0257922	0.15	1	0.373018	0.842764
Ala343Gly	0.874941	0.0182808	0	0.881	0.771654	0.763208
Asp167Val	0.87504	0.01637	0	0.617	0.260627	0.927252
Gly235Val	0.87518	0.0364381	0.02	0.001	0.417134	0.933605
Ala220Val	0.875676	0.0257987	0	0.32	0.29843	0.835315
Val254Asp	0.875961	0.0210904	0	1	0.787707	0.540021
Gly77Val	0.875968	0.0210905	0	1	0.774804	0.677278
Val157Gly	0.876253	0.0182873	0	1	0.480885	0.576711
Arg213His	0.876346	0.0182877	0	0.962	0.459458	0.891064
Leu239Val	0.87661	0.0364518	0	0.003	0.129316	0.950771
Ser238Pro	0.876697	0.0210946	0	0.998	0.757292	0.82705
Asp187His	0.87694	0.0182907	0	1	0.662875	0.700064
Asn302Ser	0.876958	0.0182908	0	0.972	0.521708	0.849304
Ser275Cys	0.877095	0.0210968	0	0.992	0.683686	0.638856
Gly339Ala	0.877541	0.0258115	0	1	0.724245	0.824082
Leu217Met	0.877831	0.0364635	0.03	0.999	0.26713	0.894318
Ala196Thr	0.87835	0.025817	0	0.979	0.604341	0.712824
Ala220Pro	0.878648	0.0364713	0.05	0.001	0.154158	0.895767
Thr208Ile	0.879166	0.0211085	0.01	0.996	0.775338	0.819982
Asp100Glu	0.87921	0.0211087	0	0.999	0.544316	0.784538
Ser247Cys	0.879514	0.0211104	0	0.013	0.319273	0.781925
Ala264Gly	0.879628	0.0364807	0	0.19	0.39161	0.826718
Glu62Val	0.87965	0.0364809	0	0.35	0.545046	0.728631
Glu161Gln	0.880408	0.025831	0.21	0.999	0.387113	0.894224
Val290Asp	0.880503	0.0258317	0.19	0.917	0.33121	0.879318
Ser183Cys	0.88058	0.0183085	0	1	0.451644	0.650218
Gln6His	0.880863	0.0364925	0.01	0.002		0.98026
Asp167Tyr	0.881	0.0258351	0	0.993	0.451042	0.791132
His19Leu	0.881109	0.0211194	0.25	0	0.068562	0.961923
Ile165Leu	0.881184	0.0183115	0.36	0	0.279256	0.959501
Ser299Gly	0.881229	0.0183117	0	1	0.821712	0.648514
Ser20Pro	0.881723	0.02584	0.04	0.028	0.159912	0.949525
Tyr32Phe	0.881922	0.0211239	0.06	0.011		0.937305
Cys98Trp	0.882537	0.0365084	0.01	0.974	0.593938	0.727545
Cys175Ser	0.882712	0.0258467	0.09	0.169	0.210536	0.850517
Ala153Thr	0.882877	0.0211293	0.38	0.015	0.229896	0.89209
Ile258Ser	0.883131	0.018321	0	0.981	0.529962	0.57615
Glu161Gly	0.883255	0.0365153	0.02	0.986	0.731867	0.770645
Pro137Arg	0.883517	0.0365178	0.66	0.431	0.189188	0.958178
Asn284Tyr	0.883721	0.0183239	0.02	0.602	0.619432	0.775799
Leu216Met	0.884621	0.0183283	0.04	1	0.42776	0.871565
Asp187Ala	0.886371	0.0365449	0	1	0.554781	0.714473
Ala343Ser	0.887306	0.0365538	0	0.163	0.542182	0.769547
Tyr279Asn	0.887587	0.0365565	0	1	0.766979	0.653356
Lys51Arg	0.887654	0.0365571	0.19	0.013	0.171377	0.886176
Ile123Phe	0.887664	0.021156	0	0.001	0.34356	0.792413
Val21Ala	0.888111	0.0258833	0	1	0.446248	0.730769
Ser130Thr	0.888185	0.0211589	0.27	0	0.0898267	0.95497
Gly36Cys	0.888522	0.0164296	0	1	0.747947	0.670886
Gly308Asp	0.888813	0.0258881	0.04	0.981	0.454417	0.810048
Val188Phe	0.88894	0.0365693	0.07	0.734	0.255357	0.845655
Pro126Arg	0.889452	0.021166	0.12	0.984	0.606951	0.732436
Asp215Val	0.889875	0.0258953	0	0.986	0.860897	0.818942
Lys33Arg	0.889906	0.0211685	0.24	0		0.965086
Val207Phe	0.890492	0.0258994	0.04	0.291	0.637017	0.856291
Asp100His	0.891501	0.0365936	0	1	0.751984	0.551715
Ser183Tyr	0.892235	0.0259112	0	1	0.578514	0.684808
Asn328Ser	0.892437	0.0211826	0.02	0.085	0.210218	0.9342
Ile91Val	0.892985	0.0164492	0.09	0.304	0.269283	0.910907
Lys127Arg	0.89335	0.0211877	0.21	0.928	0.315087	0.87685
Leu217Arg	0.893509	0.0259198	0	0.993	0.675943	0.673914
Ile91Phe	0.893517	0.0139368	0.01	0.842	0.310974	0.855832
Asn143Lys	0.893615	0.0183721	0.01	0.281	0.378391	0.799683
Asn201Lys	0.893679	0.025921	0	0.996	0.908256	0.809581
Val21Leu	0.893832	0.0183732	0	0.108	0.541926	0.785304
Asn297Asp	0.893867	0.0183733	0.22	0	0.100812	0.936818
Gly262Arg	0.893976	0.025923	0	1	0.718195	0.784588
Gly312Val	0.894073	0.0259236	0.17	1		0.847462
Pro135Thr	0.894466	0.0366216	0.03	0.149	0.365913	0.851136
Asn69Asp	0.894836	0.0139418	0.2	0.719	0.266437	0.923773
Asn55Ile	0.894917	0.0211964	0.01	0.044	0.166041	0.885831
Val60Ala	0.895282	0.0183802	0	0.046	0.151881	0.854904
Asn69Tyr	0.895482	0.0366312	0	1	0.842498	0.753362
Val250Asp	0.895545	0.0366318	0	0.998	0.481992	0.747492
Ile165Arg	0.895697	0.0366332	0.05	0.001	0.491008	0.904045
Lys300Thr	0.895738	0.0366336	0.23	0.194	0.244675	0.856194
Asn201Ile	0.896044	0.0183839	0	0.995	0.868823	0.724872
Lys323Asn	0.896334	0.0164638	0.1	0.89	0.269881	0.91129
Ile53Asn	0.896615	0.0259407	0.11	0.061	0.123157	0.796804
Ser20Thr	0.896667	0.0259411	0.01	0.018	0.231171	0.9454
Gln276Leu	0.896915	0.0259428	0.06	0.011	0.27807	0.92382
Lys190Gln	0.897205	0.0183895	0.05	1	0.538102	0.841002
Leu128Val	0.897467	0.0366499	0.31	0.012	0.148114	0.973646
Ser204Cys	0.89747	0.0183908	0	0	0.0338167	0.946558
Asp187Asn	0.89772	0.0366523	0	0.981	0.295311	0.860257
Phe83Leu	0.89784	0.0164704	0.03	1	0.760554	0.64004
Asp215Asn	0.898114	0.036656	0	0.995	0.425058	0.943138
Asp353Asn	0.898251	0.0366573	0	0.041	0.19718	0.924959
His19Gln	0.898392	0.0212157	0.51	0	0.0661924	0.965097
Gly119Ala	0.89846	0.021216	0.68	0.013	0.369854	0.898893
Glu57Asp	0.898703	0.0259548	0.02	0.478	0.423071	0.858166
Gly334Glu	0.898732	0.0164743	0	0.999	0.828481	0.708552
Ala265Thr	0.898838	0.0183974	0.36	0.004	0.11951	0.957269
Tyr32His	0.899168	0.0259579	0	0.999		0.881433
Ile73Ser	0.899577	0.0259606	0	0.999	0.454269	0.716328
Ser108Ala	0.89976	0.0184019	0.57	0.993	0.571856	0.832227
Val35Ile	0.899801	0.0366719	0.52	0		0.961683
Gly81Ser	0.900004	0.0184031	0.18	0.068	0.323237	0.954888
Val186Met	0.900062	0.0184033	0.19	0.979	0.428911	0.823004
Ile165Lys	0.900396	0.0259661	0.08	0.007	0.615127	0.910452
Ser331Thr	0.901205	0.0212312	0.14	0.006	0.270207	0.981989
Leu23Ile	0.901209	0.0259716	0.04	0.082	0.269742	0.925759
Glu317Gln	0.901586	0.0259741	0	1	0.646661	0.740123
Val39Leu	0.901645	0.0259745	0	0.007	0.231705	0.805134
Thr139Ser	0.901667	0.0366894	0.15	0.001	0.121372	0.95414
Pro126Leu	0.901954	0.0366921	0.05	0.968	0.473006	0.763521
His19Asp	0.902048	0.0184129	0.53	0	0.0812373	0.955596
Pro18Ala	0.902534	0.0164909	0	0.993	0.538733	0.805144
Val212Phe	0.902643	0.0259812	0	0.843	0.587904	0.659331
Gly81Cys	0.903052	0.0130858	0.02	0.996	0.771737	0.707204
His158Gln	0.903108	0.013086	0.12	1	0.215349	0.802404
Leu173Pro	0.903479	0.0184198	0	1	0.84742	0.621829
Ala348Val	0.903889	0.0367103	0	0.998	0.649529	0.712314
Leu316Phe	0.903931	0.0259898	0.01	1	0.526744	0.814111
Asn180Ile	0.904004	0.015078	0.06	1	0.685099	0.550759
Glu57Val	0.904009	0.0259904	0.03	0.021	0.275682	0.822115
Gly235Glu	0.904041	0.0184225	0.61	0	0.116612	0.968092
Pro304Ala	0.90415	0.0367127	0.01	0.999	0.369445	0.813474
Asp145Val	0.904197	0.0367132	0	0.324	0.589309	0.804217
Glu24Asp	0.90489	0.0259963	0	0.001	0.181312	0.935408
Ala112Thr	0.904948	0.0212519	0.07	1	0.586448	0.675183
Lys323Arg	0.905274	0.0367233	0.25	0.001	0.189308	0.976124
Gln296Pro	0.905452	0.026	0.3	0.001	0.0963961	0.918277
Ser43Gly	0.90587	0.0367289	0	1	0.396547	0.90826
Ile351Val	0.905898	0.0212571	0.2	0	0.0578649	1.01303
Asn69Lys	0.906131	0.0184326	0	0.998	0.72565	0.776686
Gly334Arg	0.906165	0.0212586	0	0.846	0.709826	0.74729
Arg222Pro	0.906477	0.0212603	0.42	0.003	0.0581923	0.949196
Thr120Ser	0.906648	0.0212612	0.22	0.16	0.162922	0.841109
Glu28Ala	0.907207	0.0260117	0	0.039	0.315165	0.862632
Glu366Gly	0.907381	0.0184386	0	0.735		0.922202
Val168Ile	0.907712	0.0367461	0.35	0	0.122708	0.891501
Val72Ala	0.907758	0.0260154	0	1	0.5227	0.740647
Asp353His	0.907929	0.0212683	0	0.928	0.248061	0.889837
Ile341Ser	0.907955	0.0367484	0	0.989	0.836041	0.76194
Leu93Ser	0.907981	0.0184415	0.73	0.952		0.774892
Leu142His	0.908048	0.0260174	0.06	0.994	0.406295	0.804133
Thr139Asn	0.908543	0.016517	0.14	0.033	0.183034	0.925619
Asp31Glu	0.908593	0.026021	0.04	0		0.926833
Pro137Thr	0.908752	0.0260221	0.68	0.005	0.249987	0.930458
Phe181Tyr	0.908842	0.0212733	0	0.996	0.480743	0.794419
Asn309Asp	0.908957	0.0212739	1	0		1.00986
Val103Ala	0.908998	0.0367581	0.81	1	0.713866	0.772555
Leu75Pro	0.909118	0.0123724	0.02	1	0.64354	0.678703
Ala85Val	0.909176	0.0184472	0.08	0.997	0.573948	0.831861
His125Pro	0.909224	0.0367602	0.24	0.99	0.319658	0.81728
Arg222Leu	0.909226	0.0367602	0.28	0.636	0.166891	0.936871
Asp163Glu	0.90925	0.0184476	0.46	0.012	0.250584	0.92486
Asp215His	0.909272	0.0184477	0	1	0.768895	0.812259
Lys333Glu	0.909374	0.0367616	0	0.995	0.395333	0.93918
Gly129Trp	0.90951	0.021277	0.02	0.925	0.29129	0.751671
Asn309Ile	0.909526	0.036763	0.04	0.008		0.928197
Gln369Leu	0.909667	0.0367644	0	0.065		0.967319
Gly170Ala	0.909761	0.0212784	0.23	0.979	0.419381	0.930542
Arg306Cys	0.909823	0.0184503	0.18	0.999	0.783052	0.818552
Ser247Ile	0.91003	0.0367678	0	0.038	0.293626	0.767223
Val103Leu	0.910148	0.0184519	0.61	0.271	0.365046	0.853537
Pro18Arg	0.91087	0.0212844	0	1	0.639806	0.641138
Asn347His	0.910909	0.0260364	0	1	0.695967	0.65252
Glu57Gly	0.911154	0.0184567	0.01	0.988	0.560645	0.707046
Ile25Met	0.91134	0.021287	0.06	0.022	0.184409	0.88099
Pro244Ser	0.911481	0.0260402	0.04	0.067	0.245475	0.889773
Trp257Gly	0.911497	0.0212879	0	1	0.779465	0.611247
Leu325His	0.911535	0.0260406	0.58	0.947	0.119859	0.919053
Ile273Ser	0.911807	0.0260424	0.29	0.861	0.200833	0.909475
Ile123Val	0.911913	0.0151096	1	0	0.136106	0.97068
Lys300Glu	0.911921	0.0367854	0.19	0.108	0.384326	0.853747
Ile53Ser	0.911961	0.0260434	0.15	0.829	0.347435	0.777979
Gln82Leu	0.912253	0.0260454	0	0.108	0.211453	0.730695
Leu327His	0.91249	0.026047	0.15	0.583	0.142696	0.949813
Leu270Arg	0.912744	0.0212947	0.21	0	0.124434	0.944673
Gly36Val	0.91277	0.0212949	0	1	0.69988	0.684176
Ala266Val	0.913198	0.0212972	0.03	0.02	0.166077	0.896771
Val21Met	0.913295	0.0131219	0	0.999	0.756248	0.770741
Ile282Val	0.913568	0.0212992	0.06	0.071	0.247888	0.926699
Lys300Met	0.914229	0.0368069	0.24	0.174	0.271861	0.853677
Ser271Gly	0.914263	0.0260587	0	0.88	0.619291	0.900923
Ser189Pro	0.914329	0.0368078	0	0.997	0.692528	0.765263
Ala50Gly	0.914417	0.0213039	0.21	0	0.154306	0.950925
Cys224Ser	0.91443	0.021304	0.01	1	0.677645	0.756813
Val124Leu	0.914609	0.0165432	0.3	0.861	0.33977	0.891898
Ile52Leu	0.914699	0.0213054	0.1	0.002	0.237658	0.923921
Thr277Ala	0.914782	0.0184741	0	0	0.0535055	0.979903
Glu62Gln	0.915179	0.0213081	0.07	0.12	0.212043	0.865973
Lys323Gln	0.915473	0.0368185	0.29	0.037	0.132479	0.982882
Asp313Tyr	0.915477	0.0260668	0	0.999	0.515828	0.793621
Ala171Ser	0.915906	0.0260696	0.63	0.031	0.163122	0.934264
Asn328Lys	0.91609	0.0184804	0	0	0.105486	0.946762
Ile52Thr	0.916214	0.0213137	0	0.999	0.638277	0.628758
Ile165Met	0.916457	0.0260733	0.1	0.178	0.384668	0.837433
Lys27Gln	0.916733	0.0184834	1	0.02	0.132125	0.944322
Lys16Arg	0.916742	0.0368303	0.08	0.98	0.503312	0.955396
Glu24Gly	0.916943	0.0368321	0.01	0.758	0.253479	0.895555
Phe288Tyr	0.917076	0.0213184	0.01	0.998	0.423041	0.801478
Leu255Gln	0.917111	0.0213186	0	1	0.71194	0.656195
Ala220Thr	0.917242	0.0260785	0.05	0.008	0.243815	0.856406
Phe195Cys	0.917337	0.0260791	0	1	0.710898	0.665031
Thr132Arg	0.917986	0.0184894	0.4	0.512	0.299302	0.885689
Gln286Arg	0.91866	0.0368481	0.07	0		0.99339
Gly92Ala	0.918824	0.0117826	0.03	0.034	0.166606	0.92829
Val188Ala	0.918863	0.0260892	0	1	0.453852	0.755684
Gln369Arg	0.919135	0.026091	0	0		0.996043
His125Leu	0.919193	0.036853	0.3	0	0.0866303	0.869998
Glu256Gln	0.919379	0.0368547	0.32	0.002	0.11029	0.970897
Thr56Ala	0.919487	0.0184966	1	0.001	0.0880555	0.920052
Glu268Lys	0.920009	0.0260968	0.1	0.001	0.248014	0.879091
Pro137Gln	0.920338	0.0213362	0.78	0.003	0.131632	0.978311
Asn54Asp	0.920772	0.0368676	0.26	0.001	0.145628	0.971203
Leu59Ile	0.92089	0.0131485	0	0.048	0.305302	0.894311
Glu57Ala	0.920951	0.0185036	0.02	0.581	0.433923	0.749264
Ser147Ala	0.921053	0.0213401	1	0.082	0.195661	0.880199
Lys94Glu	0.921137	0.0213406	0.12	0.994		0.71343
Lys51Met	0.921149	0.0213407	0.04	0.998	0.532054	0.708762
Ser237Asn	0.921298	0.0368725	0.53	0	0.0406907	0.966189
Val60Leu	0.921312	0.0213415	1	0	0.0606769	0.933003
Leu253Met	0.92161	0.0368754	0.05	0.9	0.433658	0.851537
Asn236His	0.921732	0.0213438	0.04	0.01	0.233676	0.920329
Gly235Ala	0.921761	0.0185074	0.33	0	0.132867	0.970371
Ile211Phe	0.921785	0.036877	0	0.997	0.460882	0.692304
Lys16Gln	0.921871	0.0213446	0.07	0.873	0.543498	0.934522
Ala65Val	0.922064	0.0261104	0.06	0	0.191343	0.874476
Asp283Ala	0.922201	0.0368809	0	0.041	0.279948	0.897527
Asp163Gly	0.922305	0.0151508	0.18	0.884	0.231287	0.916375
Gly287Ala	0.922662	0.0213489	0.12	0.85	0.522759	0.830624
Pro225Ala	0.922855	0.0213499	0.03	0.997	0.696858	0.728785
Lys127Asn	0.922922	0.0368875	0.12	0.999	0.359018	0.846513
Lys33Glu	0.922922	0.0213503	0.01	0.001		0.937783
Phe364Tyr	0.922934	0.0261162	0	1		0.668641
Leu59His	0.923101	0.0368892	0	0.999	0.244689	0.816832
Val39Phe	0.923232	0.0261181	0	0.98	0.508661	0.578976
Ala109Gly	0.923542	0.0151557	0.35	0.073	0.292074	0.936615
Ala171Val	0.923877	0.0117986	0.7	0.001	0.0524914	0.955653
Val227Asp	0.924077	0.016584	0	0.997	0.760569	0.522015
Thr277Ile	0.924179	0.0368992	0.03	0	0.072457	0.990481
Leu217Gln	0.924451	0.0185202	0	0.995	0.611031	0.863048
Met177Thr	0.924655	0.0185212	0.04	0.994	0.568217	0.792524
His19Pro	0.924685	0.0369038	0.22	0	0.0589017	0.954512
Phe164Ser	0.924794	0.0369049	0.34	0.982	0.221732	0.8946
Gly263Cys	0.924798	0.0261285	0	1	0.844875	0.549856
Glu223Val	0.925343	0.0185244	0.29	0	0.145373	0.922458
Leu216Val	0.925515	0.0213644	0	0.973	0.505995	0.838493
Asp48Asn	0.925516	0.0185253	0.04	0.001	0.302491	0.933493
Leu217Val	0.925627	0.0185258	0	0.073	0.226241	0.897453
Glu229Gln	0.925768	0.0369138	0	0.052	0.135337	0.854704
Pro295Leu	0.925876	0.0369148	0.3	0.006	0.152746	0.94978
Glu113Val	0.926096	0.0213676	0.02	0.048	0.184651	0.804082
Phe10Leu	0.926191	0.0261376	0	0.992	0.387843	0.92571
Phe164Ile	0.926272	0.0213685	0.32	0.988	0.573835	0.783002
Ile303Val	0.926343	0.0261386	1	0.003	0.104805	0.950925
Ser38Gly	0.926485	0.0213697	0.03	0.626	0.160507	0.811668
Lys323Glu	0.926637	0.0261406	1	0.001	0.0558358	0.992601
Asn58Thr	0.927601	0.0261469	0.33	0	0.15492	0.931529
Asn297His	0.927833	0.0261484	0.45	0	0.117695	0.835583
Met267Thr	0.927848	0.0185363	0	0.264	0.703219	0.807631
Arg5Thr	0.927878	0.00889016	0.07	0		0.977588
Val186Ala	0.92807	0.0185374	0	0.977	0.516704	0.802336
Asn58Ile	0.928291	0.0151745	0.08	0.001	0.329413	0.877439
Lys27Thr	0.92833	0.0213797	0.14	0.022	0.243104	0.92383
Ala146Pro	0.928494	0.036939	0.09	0.97	0.389354	0.701909
Gly308Ala	0.928566	0.0185397	1	0.98	0.266407	0.894679
Lys133Ile	0.928625	0.01854	0.38	0.66	0.216016	0.776866
Pro244Thr	0.928751	0.0261545	0	0.38	0.38318	0.782479
Gly252Val	0.928931	0.0213829	0	0.99	0.525422	0.681111
Cys224Gly	0.929025	0.0213834	0	1	0.714091	0.720845
Gly92Ser	0.929352	0.0185435	0.05	0.004	0.168782	0.899421
Gly81Val	0.929424	0.0369475	0.03	0.947	0.623469	0.824302
Val202Leu	0.929673	0.0369498	0.14	0	0.0987159	0.98569
Val168Leu	0.929674	0.0369498	0.57	0.004	0.126198	0.922535
Val290Ile	0.929962	0.0185463	0.42	0.004	0.17182	0.947679
Thr104Ala	0.930141	0.0261636	0.51	1	0.590808	0.806444
Pro185Ala	0.930263	0.0185478	0.01	0.953	0.342258	0.838641
Tyr240His	0.93028	0.0261645	0.06	0.347	0.173516	0.942946
Glu28Gln	0.930346	0.0185482	0	0.023	0.306469	0.910051
Leu345Met	0.930417	0.0166111	0	0.979	0.299176	0.923922
Gly36Arg	0.930506	0.0185489	0	1	0.432562	0.710022
Ala198Val	0.930616	0.016612	0	0.892	0.334956	0.89404
Ser272Thr	0.930644	0.0185496	0.6	0	0.112517	0.955776
Lys333Ile	0.930679	0.0213924	0	0.989	0.801406	0.790658
Ile341Met	0.930808	0.0213931	1	0.596	0.275608	1.00914
Gly263Ser	0.930812	0.0369603	0	0.997	0.396007	0.810126
Glu280Gly	0.931449	0.0166155	0.88	0.002	0.138139	0.938221
Lys274Thr	0.931625	0.0261734	0	0.995	0.831252	0.575925
Ile165Thr	0.931973	0.0261756	0.37	0.034	0.207096	0.942621
Asp2Ala	0.932018	0.0261759	1	0.001		0.984552
Gln296His	0.932098	0.0185564	0.09	0.101	0.0852339	0.88848
Ala109Asp	0.932471	0.0369755	0.56	0.054	0.335528	0.93765
Glu114Val	0.932755	0.0261808	0	1	0.766217	0.627168
Gln355His	0.933037	0.0112912	0.01	0.45	0.242756	0.795041
Lys318Glu	0.933711	0.0185641	0.56	0.007	0.240313	0.942955
Val254Ile	0.933889	0.0131937	0	0.161	0.281056	0.831974
Asp322Val	0.934363	0.0369929	0.11	0.005	0.220989	0.934569
Ala153Ser	0.934625	0.0214137	0.46	0	0.167211	0.889545
Cys98Tyr	0.934748	0.0214144	0.03	0.615	0.45209	0.806228
Asp215Tyr	0.934842	0.0369973	0	0.999	0.873566	0.814122
Ile73Asn	0.935092	0.0261961	0	0.999	0.636126	0.692799
Asn241Thr	0.935214	0.0370007	0	0.277	0.707534	0.781481
Asn141His	0.935231	0.0140918	0.05	0.364	0.394716	0.891407
Lys363Asn	0.93538	0.026198	0.04	0		0.982561
Val35Leu	0.935421	0.0185721	0.73	0		0.972984
Thr120Pro	0.935595	0.0166332	0.04	0.995	0.199602	0.751476
Ile281Val	0.935968	0.0262018	1	0	0.0852522	0.950341
Pro225Ser	0.936036	0.0214213	0.03	0.999	0.67634	0.635052
Val212Ile	0.936096	0.0262026	0.15	0	0.130586	0.907944
Ala109Ser	0.936268	0.0214226	0.69	0.003	0.173948	0.94662
Asp68Gly	0.936403	0.0185768	0.05	0.95	0.272977	0.921608
Lys274Gln	0.93643	0.0262048	0	0.479	0.635513	0.606349
Leu221Pro	0.936599	0.0214244	0.19	0.999	0.325173	0.709099
Asp215Gly	0.936964	0.0262083	0	1	0.74905	0.929173
Leu30Phe	0.937099	0.01858	0.02	0.092		0.93289
Glu24Val	0.937104	0.0152091	0.02	0.003	0.258011	0.900315
Leu64Val	0.93739	0.0214286	0	0.948	0.437682	0.825716
Asp100Asn	0.937534	0.026212	0	1	0.352868	0.806855
Met177Val	0.937782	0.0185833	0.5	0.915	0.391709	0.918266
Leu128Phe	0.93812	0.0214326	0.06	0.922	0.411432	0.947372
Gly92Cys	0.938167	0.0185851	0	0.966	0.568195	0.655807
Val160Leu	0.938262	0.0370286	0.38	0.982	0.322375	0.905086
Ala198Gly	0.938517	0.0214347	0	0.988	0.442248	0.8974
Glu28Asp	0.938601	0.016646	0.01	0.006	0.162232	0.942702
Pro87Thr	0.938617	0.0185872	0	0.997	0.628457	0.637701
Ser147Cys	0.938675	0.0214356	0	1	0.699914	0.559677
Glu268Ala	0.93902	0.0185891	0.25	0.001	0.204677	0.930854
Arg5Met	0.939141	0.0166483	0.02	0.001		0.965987
Val290Ala	0.93947	0.0370397	0.53	0.107	0.260925	0.952709
Ala85Thr	0.939821	0.0185929	0.1	0.987	0.445306	0.847151
Pro225Thr	0.94032	0.0370474	0	0.652	0.725202	0.697321
Ser247Gly	0.940329	0.0214445	0.13	0.012	0.200556	0.917964
Arg319Gly	0.940392	0.0370481	0.38	0.679	0.234964	0.899671
His19Arg	0.940439	0.026231	0.42	0	0.0617047	0.972981
Leu365Trp	0.940701	0.0214465	0	0.003		0.922458
Ile307Val	0.94072	0.0214466	0	0.091	0.130913	0.962098
Leu142Val	0.940749	0.0214467	0.1	0.949	0.339628	0.858537
Glu223Lys	0.940751	0.0214467	0.9	0.05	0.215538	0.910735
Leu128Arg	0.940777	0.0185973	0.51	0.744	0.379188	0.892859
Ser183Ala	0.940832	0.0370521	0.07	0.657	0.482508	0.821167
Thr132Ile	0.940894	0.026234	0.4	0.038	0.229017	0.906448
Trp257Arg	0.94109	0.0262353	0	1	0.58898	0.716639
Gly312Arg	0.941098	0.0370545	0.46	1		0.856785
Pro135Ala	0.941136	0.0214488	0.07	0.083	0.346403	0.830399
Asp313Ala	0.941253	0.0262363	0	0.657	0.306534	0.922333
Gln276Lys	0.941309	0.0370565	0.71	0	0.0710668	0.970457
Pro87Ala	0.941488	0.0214507	0.05	0.813	0.221777	0.809334
Ser204Ala	0.941579	0.0214512	0.07	0	0.0749951	0.968922
Ser38Cys	0.941885	0.0370617	0	0.999	0.480668	0.678373
Lys362Arg	0.941962	0.0186029	0.6	0	0.151844	0.963715
Val207Leu	0.942222	0.0262426	1	0.006	0.183548	0.949425
Val250Ile	0.942424	0.0214557	0.46	0	0.0718447	0.930083
Ser331Tyr	0.942484	0.021456	0.04	0.884	0.334956	0.930516
Thr139Ala	0.942623	0.0214568	0.09	0.069	0.214351	0.941473
Ala3Asp	0.942676	0.0152309	0	0		0.956114
Ala65Asp	0.942734	0.026246	0.36	0	0.059445	0.930755
Glu294Gly	0.942792	0.0152314	0.35	0.098	0.436812	0.887678
His368Pro	0.942863	0.0186071	0	0.999		0.821958
Ala146Gly	0.942877	0.0186072	0.02	1	0.485147	0.760997
Ser237Ile	0.942943	0.0186075	0.02	0.068	0.325148	0.900768
Thr139Ile	0.943223	0.0370739	0.01	0.389	0.353464	0.907122
Phe164Tyr	0.943337	0.0214606	0.83	0.024	0.175627	0.955114
Asn54Tyr	0.943445	0.0152339	0.04	0.804	0.352875	0.788386
Lys184Asn	0.943462	0.0186099	0.01	0.93	0.603999	0.725169
Arg61Gly	0.943617	0.0214621	0	1	0.643135	0.640957
Val102Met	0.943654	0.0186109	0.02	0.957	0.218688	0.765418
Val60Met	0.943734	0.0186112	0.01	0.023	0.17715	0.864621
Ile307Leu	0.9442	0.0186134	1	0.064	0.196545	0.974641
Ile52Asn	0.944219	0.0262556	0	1	0.754138	0.578798
Lys363Arg	0.944667	0.0166717	0	0.004		0.978789
Asp187Glu	0.944832	0.0166724	0	0.996	0.367374	0.85243
Glu317Ala	0.944866	0.0262598	0	1	0.63989	0.715544
Val149Leu	0.945002	0.013232	0.48	0.061	0.130263	0.877504
Glu62Ala	0.945092	0.0370909	0.02	0.164	0.261263	0.89662
Ser130Cys	0.945185	0.0214705	0.02	0.756	0.50674	0.820603
Ala265Ser	0.94567	0.0370962	0.32	0.002	0.150661	0.952779
Asp145Glu	0.945833	0.021474	0.1	0	0.140706	0.913805
Val202Ile	0.945939	0.0262668	1	0	0.0721196	1.00255
Asn122His	0.946168	0.0186226	0.22	0.018	0.313348	0.890677
Gln82Glu	0.946174	0.0262683	0.32	0.976	0.372366	0.840277
Leu64Gln	0.946267	0.0371016	0	1	0.796021	0.550097
Met267Leu	0.946347	0.0262694	0.11	0.001	0.294807	0.948702
Leu59Phe	0.946404	0.0371029	0	0.915	0.569653	0.768534
Ser130Gly	0.946419	0.037103	1	0.387	0.16642	0.954996
Ile248Phe	0.94669	0.0371055	0.42	0.885	0.54156	0.861638
Asp145Ala	0.946713	0.0166804	0.01	0.079	0.378204	0.838273
Lys16Glu	0.946955	0.0262734	0.08	0.186	0.706262	0.941481
Ser237Gly	0.947271	0.0186278	0.75	0	0.0938164	0.965392
Asp167Glu	0.947286	0.0214818	0.31	0	0.0922156	0.976462
Tyr150His	0.947357	0.0132401	1	0.999	0.298241	0.842381
Gln286Leu	0.947397	0.0262763	0.01	0.004		0.961338
Asn297Tyr	0.947542	0.0262772	0.87	0.001	0.0725856	0.850752
Ala95Glu	0.947544	0.0214831	1	0		0.955153
Lys300Asn	0.947657	0.0214838	0.18	0.446	0.143091	0.843377
Ser247Thr	0.947709	0.0186298	0	0.038	0.311201	0.887316
Lys33Gln	0.947813	0.0186303	0.31	0.001		0.948408
Ile123Thr	0.947859	0.0186305	0.02	0.65	0.173261	0.880718
Lys269Glu	0.947942	0.0132421	0.28	0	0.100527	0.948756
Met251Thr	0.948274	0.016687	0.17	0.019	0.183754	0.894346
Ala153Gly	0.948343	0.0262824	0.07	0.083	0.357093	0.829441
Tyr230Phe	0.948387	0.0262827	0.04	0.169	0.182502	0.88416
Pro135Arg	0.948392	0.0262827	0.03	0.987	0.597311	0.676728
Phe164Val	0.948451	0.0262831	0.41	0.983	0.341103	0.887923
Ala171Pro	0.948627	0.0186341	0.25	0.859	0.159926	0.920289
Asp145Tyr	0.948705	0.0214894	0	0.985	0.531575	0.650139
Asn328Thr	0.948731	0.0186346	0	0.065	0.483024	0.921936
Leu270Val	0.948766	0.0371243	1	0.066	0.319261	0.954631
Ile25Val	0.948807	0.0262854	0.11	0	0.0707821	0.948817
Ile121Leu	0.949008	0.0186359	0.3	0	0.188069	0.852534
Ser189Cys	0.949211	0.026288	0	1	0.770059	0.786386
Ala266Ser	0.94928	0.037129	0.06	0	0.301945	0.899529
Val35Gly	0.9496	0.0186387	0.21	0.539		0.863814
Cys98Ser	0.949835	0.037134	0.37	0.003	0.11754	0.958034
Met301Thr	0.949964	0.0371352	0	0.999	0.201295	0.788138
Val212Leu	0.949966	0.0214961	0	0.002	0.355222	0.809538
Val7Met	0.950057	0.037136	0.01	0.782		0.863422
Asp167Asn	0.950081	0.0186409	0.04	0.013	0.23558	0.973516
Ile121Met	0.950238	0.0262947	0.09	0.776	0.251578	0.804395
Thr350Ile	0.950433	0.0214986	0	0.86	0.776081	0.792383
Pro295Thr	0.950449	0.0186426	0.49	0.001	0.147111	0.958268
Ala358Val	0.950585	0.0214994	1	0.089	0.105078	0.923418
Lys190Met	0.950631	0.0186435	0	1	0.845369	0.724866
Pro126Ser	0.950634	0.0214997	0.64	0.456	0.341051	0.938997
Gln276His	0.95065	0.0262974	0.02	0	0.218046	0.932185
Gly287Glu	0.950769	0.0186441	0	0.426	0.31023	0.778028
Ala3Ser	0.950841	0.0215008	0	0		1.00142
Asp215Glu	0.950984	0.0132525	0	0.962	0.492988	0.940675
Lys127Thr	0.951072	0.0186456	0.22	0.873	0.36569	0.859876
Asn58Tyr	0.951189	0.0215026	0.02	0.473	0.410364	0.760778
Phe164Cys	0.951332	0.0263018	0.14	1	0.565331	0.708793
Gln296Glu	0.951636	0.021505	0.82	0.001	0.0714969	0.933966
Phe118Tyr	0.951752	0.0371514	1	0.001	0.0520872	0.884849
Leu142Ile	0.951782	0.0263047	0.07	0.838	0.278187	0.872478
Leu40Val	0.951785	0.0263047	0	0.394	0.224522	0.771805
Gly218Ala	0.951855	0.0371523	0	0.869	0.436627	0.828799
Gly96Val	0.952078	0.0263066	0.15	0.849	0.379784	0.771438
Met267Val	0.952213	0.0215081	0.04	0.977	0.397087	0.923425
Asn284Asp	0.952221	0.0263075	0.42	0.004	0.167432	0.978142
Leu88Ile	0.952391	0.021509	0.01	0.977	0.495326	0.831151
Asp167His	0.952403	0.0371573	0	0.971	0.289088	0.847424
Val8Asp	0.953063	0.0371633	0	0.544		0.941579
Pro185Leu	0.953084	0.0263131	0	0.994	0.550333	0.80579
Pro244Ala	0.953248	0.0215136	0.11	0.083	0.223235	0.931093
Thr277Ser	0.953376	0.0186563	0	0	0.0842112	0.979072
Ala310Val	0.953807	0.0263178	0.08	0		0.968304
Arg5Lys	0.953844	0.0215168	1	0		1.01938
Leu330Met	0.953851	0.026318	0.24	0.03	0.12953	0.950672
Phe164Leu	0.953852	0.0215168	0.52	0.983	0.574169	0.896657
Leu217Pro	0.953887	0.021517	0	1	0.828996	0.656891
Ala343Pro	0.953899	0.0186587	0	0.942	0.71965	0.737977
Asn141Ser	0.954023	0.0263192	0.16	0.008	0.182957	0.933457
Asn58His	0.954061	0.0186595	0.07	0.251	0.241981	0.896454
Asp31Val	0.954454	0.02152	0	0.151		0.901235
Gly312Glu	0.954551	0.0215205	0.19	1		0.851639
Leu270Phe	0.954731	0.0186626	0.19	0.01	0.30387	0.919832
Ser237Cys	0.954909	0.0141635	0.01	0	0.279331	0.777643
Glu268Gly	0.955012	0.0167154	0.14	0.008	0.347141	0.888628
Ala324Ser	0.955141	0.0263264	0.33	0.001	0.241036	0.901547
Phe74Val	0.955215	0.0263269	0	0.999	0.676106	0.688341
Asp314Tyr	0.955318	0.0186653	0.01	0.775	0.498082	0.773764
Asp2Val	0.955356	0.0215248	0.21	0.09		0.880986
Leu370Ile	0.955452	0.0371849	0	0.988		0.988735
Asn55Ser	0.955467	0.0263285	0.04	0	0.0937822	0.947452
Ile25Leu	0.955564	0.0215259	0.01	0	0.13536	0.930314
Glu366Asp	0.955615	0.0263294	0	0.001		0.970799
Leu345Pro	0.955939	0.0263315	0	1	0.817601	0.697137
Ala265Pro	0.955974	0.0263318	0.11	0.014	0.157791	0.928629
Leu17Val	0.956075	0.0263324	0	0.278	0.225931	0.969613
Ala315Pro	0.956185	0.0263331	0.02	0.45	0.432606	0.912647
Lys333Arg	0.956484	0.026335	0.01	0.523	0.440067	0.956031
Lys363Glu	0.956523	0.0186709	1	0		1.0147
Val254Leu	0.956595	0.015285	0	0.015	0.651299	0.795097
Gln369Pro	0.95683	0.0263373	0	0.958		0.855113
Val86Ala	0.956865	0.0186725	0.03	0.998	0.474291	0.789244
Thr120Ile	0.957071	0.0263388	0.03	0.938	0.236459	0.730759
Val254Ala	0.957421	0.0372027	0	0.963	0.54606	0.757035
Asp48Val	0.957427	0.0372027	0.03	0.474	0.300436	0.904923
Tyr70Phe	0.957501	0.0372034	0.13	0.528	0.331708	0.784763
Glu268Gln	0.958053	0.0263452	0.12	0.001	0.203372	0.910097
Asn261Thr	0.958116	0.0263456	0.01	0.098	0.20186	0.927326
Asn309Thr	0.958142	0.0167285	0.35	0.001		0.945736
Pro244Gln	0.95827	0.0215403	0	0.933	0.770746	0.813839
Lys269Met	0.958482	0.0263479	0.03	0.565	0.506256	0.899868
Gly92Asp	0.958743	0.0152933	0	0.07	0.204519	0.871639
Cys152Ser	0.958867	0.0132795	0	1	0.866492	0.746251
Asn141Tyr	0.958894	0.0372159	0	0.43	0.683709	0.749655
Ser238Tyr	0.958908	0.018682	0	1	0.781343	0.762638
Gly218Arg	0.95893	0.0215438	0	0.996	0.544301	0.680065
Asn9Ser	0.958975	0.0372167	0	1	0.324257	0.942583
Val232Leu	0.958981	0.0215441	0.25	0	0.129664	0.936451
Ile258Leu	0.959019	0.0186825	1	0.002	0.203974	0.913262
Asn284Ser	0.959417	0.0263539	0.7	0.015	0.108739	0.979034
Glu256Asp	0.959667	0.0263555	0	0.002	0.170916	0.912592
Ser84Asn	0.959882	0.0263569	0	0.75	0.714723	0.694218
Gln369His	0.95991	0.0263571	0	0.001		0.997847
Ala146Ser	0.960069	0.0263581	0.05	0.986	0.331368	0.794711
Lys231Glu	0.960349	0.0186887	0.14	0.2	0.288567	0.896466
Val254Gly	0.960395	0.0167379	0	1	0.559081	0.549622
His368Asp	0.960478	0.0153	0	0.99		0.844613
Leu253Trp	0.960485	0.0263608	0	0.999	0.798609	0.732798
Glu256Val	0.960535	0.0167385	0	0.201	0.553708	0.758764
Gly262Glu	0.960549	0.0263612	0	1	0.674035	0.773141
Arg306Ser	0.960574	0.0372311	0.43	1	0.633522	0.837463
Gln233Lys	0.960844	0.021554	0.08	0.001	0.482089	0.788749
Ile278Met	0.960964	0.0215546	0	0.991	0.483697	0.762047
Glu294Val	0.961004	0.0167405	0.25	0.014	0.219445	0.909604
Val174Ala	0.961198	0.0263654	0.12	1	0.441842	0.781892
Asn261Ile	0.961299	0.0372376	0	0.535	0.201248	0.939579
Ser43Cys	0.961322	0.0186932	0	0.829	0.603101	0.819654
Lys71Arg	0.961335	0.0263663	0.19	0.157	0.321103	0.818937
Ser138Cys	0.961436	0.0186938	0.02	0.016	0.649611	0.808581
Leu325Pro	0.961443	0.0215571	0.31	0.925	0.415349	0.905689
Asp322Gly	0.961583	0.0153043	0.15	0.082	0.293998	0.940494
Asp2Gly	0.961606	0.021558	0.68	0		0.992842
Ala358Thr	0.96185	0.0186957	0.52	0.096	0.175935	0.887541
Ala106Val	0.962066	0.0215604	0.25	0.006	0.133504	0.926035
Lys269Asn	0.962102	0.0186968	0.02	0.021	0.178073	0.892227
Val232Glu	0.962108	0.0186969	0.15	0.172	0.170079	0.869033
Glu114Gly	0.96222	0.026372	0	1	0.798274	0.733034
Phe360Ile	0.962258	0.0372462	0	0.985	0.578797	0.733822
Pro295Ala	0.962274	0.0372464	0.62	0	0.104107	0.972599
Leu253Val	0.96245	0.0215625	0	0.025	0.539107	0.85574
Val210Gly	0.962587	0.0263743	0	1	0.657533	0.668045
Val124Ile	0.962753	0.0186998	0.6	0.313	0.230414	0.951389
Ile123Met	0.963078	0.0263775	0.04	0.261	0.120617	0.90883
Val207Gly	0.963305	0.0153109	0	1	0.697059	0.684693
Ile278Val	0.963538	0.0167511	0	0.008	0.159685	0.953352
Lys318Ile	0.963633	0.0215687	0.02	0.961	0.687666	0.787043
Phe246Ser	0.963978	0.0263832	0	0.98	0.520642	0.693802
Glu113Asp	0.964098	0.026384	0.17	0.002	0.119006	0.888268
Ala3Thr	0.96423	0.0187067	0	0		1.00605
Lys27Met	0.964585	0.0153159	0.03	0.998	0.550784	0.782952
Ser46Leu	0.964679	0.037268	0	0.135	0.574304	0.772299
Leu327Arg	0.96473	0.0167561	0.82	0	0.101324	0.956225
Gly218Glu	0.964736	0.018709	0.01	0.993	0.400214	0.814844
Leu88Ser	0.965068	0.0215763	0	1	0.695644	0.55889
Ala65Gly	0.965297	0.0215775	0.39	0	0.0758751	0.93896
Gln286Glu	0.965371	0.0263922	0.26	0		1.00736
Gln296Lys	0.965394	0.0263923	0.72	0	0.0469474	0.911596
Lys184Arg	0.965398	0.0263923	1	0	0.0828496	0.942622
Pro18Ser	0.965573	0.0187129	0	0.998	0.451377	0.698691
Gln6Arg	0.965608	0.0167597	0.89	0		1.02352
Phe360Tyr	0.965617	0.0372764	0.59	0.009	0.13544	0.931684
Asp48Ala	0.965629	0.0372765	0.04	0.533	0.228384	0.948326
Ala146Val	0.96571	0.0263943	0.02	0.998	0.52176	0.732366
Ile273Leu	0.965736	0.0187137	0.2	0	0.126511	0.990138
Leu332Val	0.965863	0.0372786	0	0.978	0.356413	0.72096
Asn141Asp	0.965864	0.0215805	0.14	0.002	0.154097	0.943233
Val168Ala	0.966007	0.0215813	0.35	0.069	0.135952	0.881506
Val232Gly	0.966077	0.0215817	0.02	0.485	0.501611	0.810127
Ile53Val	0.966166	0.0167621	0.35	0	0.134702	0.948717
Leu59Arg	0.966209	0.0263975	0	0.025	0.180069	0.76018
Thr277Lys	0.966312	0.0263982	0.02	0	0.0644652	0.983101
Asn328Asp	0.966323	0.0167627	0.03	0.155	0.194109	0.959624
Gln233His	0.966337	0.0167628	0.28	0.676	0.258389	0.929805
Ser272Cys	0.966345	0.0215831	0.09	0	0.197525	0.894535
Ile52Ser	0.966364	0.0372831	0	0.999	0.773709	0.701882
Leu75Gln	0.966382	0.0215833	0.02	1	0.523603	0.751318
Ser130Asn	0.966892	0.0167651	0.31	0	0.154766	0.957289
Leu327Phe	0.967063	0.0372894	0.06	0.005	0.237195	0.939154
Asn141Lys	0.967117	0.0264033	0.57	0	0.1186	0.924099
Asp322Asn	0.967201	0.0215876	0.2	0	0.157744	0.979661
Ser138Ile	0.967327	0.018721	0.07	0.202	0.474074	0.922387
Asp314His	0.967609	0.0142093	0.02	0.298	0.322676	0.786335
Tyr151His	0.9678	0.0153282	0	0.936	0.658071	0.716824
Leu142Arg	0.968113	0.0215924	0.03	0.992	0.318901	0.80073
Lys274Asn	0.968238	0.0264105	0	0.998	0.762139	0.598348
Gly96Ala	0.968453	0.0167716	0.79	0.002	0.205303	0.913226
Leu40Phe	0.968488	0.0153309	0	0.993	0.342808	0.766133
Ala234Ser	0.968571	0.0215948	0.15	0.002	0.166623	0.887043
Lys184Glu	0.968752	0.0373045	0.04	0.363	0.312892	0.855561
Asn58Ser	0.968853	0.0167733	0.53	0	0.106758	0.947293
Leu182Val	0.968948	0.0264151	0	0.958	0.558273	0.809845
Glu294Lys	0.968976	0.0373065	0.81	0.018	0.127672	0.950561
Met301Lys	0.969111	0.0215977	0	0.996	0.772715	0.57766
Pro12His	0.969178	0.0187295	0	0.85	0.715727	0.848525
Leu327Val	0.969396	0.0373102	0.15	0.015	0.237195	0.954479
Lys362Thr	0.969835	0.0216015	0.53	0.002	0.198558	0.905716
Ile91Leu	0.96985	0.0114017	1	0	0.140864	0.945128
Gly81Ala	0.969923	0.0264213	0.77	0.029	0.204091	0.939126
Ile73Thr	0.969997	0.0216023	0	0.829	0.443662	0.816145
Ile351Ser	0.970046	0.0264221	0	0.708	0.195689	0.88826
Lys362Gln	0.970123	0.021603	0.58	0.04	0.221478	0.913332
Leu40His	0.970328	0.0153379	0	1	0.634443	0.524
Leu330Val	0.97035	0.026424	0.56	0	0.10402	0.982561
Gln26Leu	0.970375	0.0264242	0.01	0.899	0.649808	0.57043
Asn309Tyr	0.970416	0.0187352	0.15	0.136		0.791821
Val212Ala	0.970591	0.0153389	0.08	0.757	0.382455	0.751723
Ala266Asp	0.970608	0.0264257	0.02	0.19	0.534967	0.884551
Gly308Ser	0.970935	0.0264278	0.36	0.98	0.242181	0.83902
Phe360Cys	0.970976	0.0216075	0	1	0.496051	0.690388
Ala111Gly	0.970985	0.0264281	0	0.999	0.567666	0.822604
Asp68His	0.971111	0.0216082	0.03	0.949	0.480601	0.847
Ser247Asn	0.97119	0.0187388	0	0.001	0.2107	0.84154
Ala50Asp	0.971253	0.0373268	0.08	0	0.126561	0.948542
Ser331Pro	0.971302	0.0264301	0.15	0.01	0.443536	0.943134
Lys363Gln	0.971462	0.0216101	0.08	0.001		0.978215
Glu326Ala	0.971546	0.0373295	1	0.004	0.109982	0.957144
Lys362Asn	0.971653	0.0216111	0.49	0.049	0.199867	0.900976
Lys33Asn	0.971679	0.0264325	0.57	0		0.945767
Glu229Val	0.971694	0.0187411	0	0.001	0.15411	0.751843
Tyr249Asp	0.971718	0.0264328	0	1	0.717601	0.553651
Asn261Lys	0.971754	0.0216116	0.15	0.023	0.15019	0.948998
Lys27Asn	0.972	0.0264346	0.12	0.017	0.183273	0.919126
Gly170Arg	0.972002	0.0187426	0.03	0.964	0.37932	0.906724
Lys311Asn	0.97202	0.0187426	0.23	0.003		0.957067
Ala220Ser	0.972176	0.0216138	0.04	0	0.215483	0.855537
Pro4Ala	0.972314	0.018744	0	0		1.0157
Ile278Leu	0.972345	0.0216147	1	0.001	0.183516	0.967827
Ala112Val	0.972439	0.0264374	0.31	0.95	0.415363	0.846086
Ile273Asn	0.972495	0.0264377	0.24	0.178	0.176117	0.944425
Thr132Pro	0.97258	0.0373387	0.22	0.998	0.450433	0.731402
Leu221Phe	0.972601	0.0187453	0.14	0.75	0.590334	0.759617
Ser237Thr	0.972757	0.018746	0.09	0	0.158022	0.948796
Asp214His	0.973518	0.0187495	0	0.006	0.351296	0.781909
Leu142Pro	0.973554	0.0373474	0.02	1	0.486201	0.801536
Gly218Val	0.973602	0.0216213	0	0.974	0.592159	0.700843
Gly36Asp	0.973627	0.0264449	0	1	0.401621	0.692766
Ile341Phe	0.97363	0.0216215	0	0.362	0.453056	0.938619
Glu268Asp	0.973716	0.0264455	0.33	0	0.199295	0.897919
Leu142Phe	0.973822	0.0167939	0.01	0.831	0.278187	0.82357
Gly308Arg	0.973832	0.018751	0.26	0.565	0.206228	0.819796
Ala315Ser	0.973904	0.0216229	0.53	0	0.14201	0.942846
Asp31Asn	0.974205	0.0264486	0.49	0		0.968851
Ala264Pro	0.974208	0.0153528	0	0.006	0.241676	0.795374
Arg306Leu	0.974309	0.0187532	0.69	1	0.640815	0.840731
Ser47Ala	0.974404	0.0216255	0.07	0	0.102717	0.967446
Gly34Val	0.974439	0.0264501	0	0.994		0.920323
Ile211Val	0.974453	0.0264502	0.08	0.502	0.228452	0.829755
Ile258Asn	0.974554	0.0216263	0	0.999	0.473596	0.54951
Glu223Gln	0.974744	0.0187552	0.58	0.132	0.202908	0.947627
Asn284His	0.974752	0.0216274	0.1	0.006	0.196377	0.919611
Ala50Ser	0.97476	0.0216274	0.12	0	0.0979434	0.955245
Pro295Ser	0.974805	0.0187554	0.55	0.045	0.117975	0.951545
Gln6Glu	0.974861	0.0216279	0.02	0.005		1.01069
Ala358Gly	0.974998	0.0167988	0	0.108	0.279814	0.834338
Leu321His	0.975017	0.0264538	0	1	0.641221	0.733254
Asp214Ala	0.975214	0.0216298	0.01	0.143	0.432408	0.893024
Ala205Ser	0.975264	0.0373626	0.21	0.012	0.161242	0.95998
Val188Ile	0.975408	0.0373639	0.24	0.157	0.123921	0.941811
Tyr240Phe	0.975557	0.0153579	0.97	0.047	0.307488	0.955816
Ile273Met	0.975955	0.0168028	0.07	0.926	0.171568	0.813303
Phe118Leu	0.976029	0.0373694	0.02	0.063	0.140826	0.860286
Asp313Glu	0.976291	0.0264619	0	0.353	0.272815	0.944046
Asp314Gly	0.976428	0.0168048	0.05	0.187	0.205874	0.90827
Gly36Ala	0.976467	0.026463	0	0.999	0.594452	0.723432
Ile273Val	0.976532	0.0216367	0.16	0	0.160273	0.989799
Asn122Thr	0.976605	0.0373746	0.01	0.003	0.531273	0.894077
Arg319Ile	0.976688	0.0373753	0.19	0.858	0.107459	0.928718
Ala65Ser	0.97671	0.0216376	0.41	0	0.0577263	0.946524
Cys291Gly	0.976717	0.0153624	0.01	0.999	0.220839	0.778935
Gly34Arg	0.976772	0.021638	0	0.994		0.904484
Phe219Tyr	0.977015	0.0373782	0.28	0	0.164451	0.939298
Ser271Arg	0.977038	0.0264666	0	0.879	0.300356	0.82887
Gln276Arg	0.977497	0.0264696	0.28	0	0.14342	0.97682
Met42Leu	0.977537	0.0264698	0.02	0	0.0910295	0.963572
Gly339Arg	0.97772	0.0142455	0	1	0.655771	0.80371
Glu57Gln	0.977731	0.021643	0.02	0.009	0.171879	0.88095
Val168Gly	0.977888	0.0216438	0.01	0.975	0.209437	0.740768
Pro18Leu	0.977895	0.037386	0	0.999	0.684005	0.747989
Lys169Asn	0.977911	0.0216439	0.1	0.018	0.104393	0.938223
Asp322Glu	0.978036	0.0373873	1	0	0.0886531	0.980595
Ala310Pro	0.978123	0.021645	0.52	0		1.01387
Glu113Ala	0.978488	0.0264759	0.15	0.312	0.138132	0.888712
Val66Ile	0.978717	0.0373934	1	0	0.0605889	0.922684
Lys259Ile	0.97877	0.0373938	0	0.229	0.269232	0.857534
Ser331Ala	0.97883	0.026478	1	0.003	0.222231	0.975903
Asn260His	0.978868	0.0216489	0.1	0.675	0.340407	0.875535
Leu29Ser	0.978936	0.0153709	0	0.999	0.59579	0.680965
Ile123Leu	0.978985	0.0216496	0.21	0	0.0811498	0.964688
Ile52Phe	0.979008	0.0373959	0	0.941	0.393597	0.836179
Ser337Thr	0.979038	0.0187749	0.29	0.246	0.349237	0.903926
Met367Arg	0.979055	0.0264795	1	0		1.02404
Leu90Val	0.979157	0.0187754	0	0.981	0.600924	0.662394
Lys231Gln	0.979219	0.0264805	0.26	0.188	0.18289	0.92944
Phe219Val	0.97941	0.0168171	0.13	0.419	0.264769	0.859182
Lys127Gln	0.979531	0.0264825	0.14	0.87	0.331047	0.858345
Asp214Gly	0.979976	0.0187792	0	0.004	0.490141	0.894475
Pro126His	0.980115	0.01682	0.05	0.994	0.652122	0.731032
Ala324Thr	0.980143	0.0168201	0	0.2	0.362195	0.898139
Ile194Thr	0.980244	0.0374069	0	1	0.599382	0.685015
Tyr249Ser	0.980314	0.0216565	0	1	0.617367	0.726011
Gln76Pro	0.980398	0.021657	0.01	0.977	0.246762	0.84154
Ile37Ser	0.980502	0.0153768	0.05	0.998	0.370982	0.713056
Asp145Asn	0.980546	0.0264889	0.69	0	0.131518	0.930059
Gly77Ala	0.980558	0.026489	0	0.994	0.406489	0.74077
Asp314Glu	0.98076	0.0168227	1	0	0.0674721	0.987473
Glu294Gln	0.980771	0.0187828	0.55	0.167	0.192795	0.974544
Lys127Glu	0.980993	0.0168237	0.5	0.508	0.26104	0.90142
Asp313Gly	0.981103	0.0187843	0	0.454	0.202048	0.922647
Ser138Asn	0.981225	0.0264932	0.45	0.001	0.165755	0.967876
Ala324Gly	0.981283	0.0374161	0.01	0.844	0.498388	0.784315
Asp48His	0.981476	0.0374179	0.05	0.022	0.221769	0.918186
Tyr240Cys	0.981567	0.0216631	0	0.282	0.752112	0.779891
Asp68Asn	0.98159	0.0133564	0.09	0.008	0.176768	0.95131
Gly129Ala	0.981631	0.0264958	0.87	0	0.104293	0.969431
Ile281Leu	0.981744	0.021664	0.41	0	0.109552	0.950013
Val202Phe	0.981747	0.0374203	0	0.658	0.162537	0.921446
Leu365Ser	0.981899	0.018788	0.02	0.89		0.888517
Asp322Ala	0.981958	0.0264979	0.81	0	0.118525	0.970728
Glu280Asp	0.982174	0.0216662	1	0	0.0548507	0.983088
Ile273Phe	0.98222	0.0374245	0.04	0.408	0.433312	0.846216
Lys110Arg	0.982402	0.0168295	0.2	0.3	0.292253	0.926409
Lys27Glu	0.982404	0.0216674	0.67	0.022	0.148839	0.944718
Glu161Ala	0.982484	0.0265012	0.51	0.997	0.58817	0.792058
Asn201Ser	0.982532	0.0265015	0	0.994	0.777357	0.769979
Phe219Leu	0.982631	0.0374281	0.26	0.359	0.235144	0.811911
Val193Ala	0.982884	0.0168315	0	0.853	0.15691	0.815392
Leu239Trp	0.983194	0.0265057	0	0.998	0.625474	0.821299
Lys363Thr	0.983209	0.0187939	0.03	0		0.978608
Lys269Thr	0.983249	0.0187941	0.15	0.007	0.235915	0.897473
Ile248Val	0.983567	0.0187956	0.26	0.009	0.174846	0.936718
Asn143Asp	0.983724	0.026509	0.2	0.001	0.131089	0.942865
Asp31Gly	0.983971	0.0187974	0.01	0.005		0.909301
Gln355Leu	0.983996	0.0216758	0.01	0	0.167665	0.934139
Glu280Gln	0.984054	0.0265111	0.22	0.032	0.136253	0.969295
Ala196Val	0.984571	0.0188002	0	0.99	0.730854	0.704356
Leu93Trp	0.984683	0.0265151	0.02	0.999		0.674408
Trp257Leu	0.98474	0.0216796	0	0.995	0.73851	0.673012
Lys323Thr	0.984908	0.0265165	0.1	0.708	0.229567	0.93135
Gln82His	0.985048	0.0265174	0.01	1	0.502536	0.668578
Val250Leu	0.985149	0.0188028	1	0.001	0.184971	0.917609
Ser272Tyr	0.985169	0.0216819	0.23	0	0.146254	0.889095
Gly252Asp	0.985319	0.0265191	0	0.309	0.225647	0.811309
Asp313His	0.985344	0.0216828	0	0.994	0.37689	0.828452
Pro304Arg	0.985428	0.0265198	0	1	0.432444	0.669161
Leu270His	0.985433	0.0216833	0.11	0.995	0.326235	0.899432
Gln6Pro	0.985708	0.0168431	0.01	0		0.989338
Ala264Ser	0.985742	0.0265218	0	0	0.267831	0.826984
Ile211Met	0.985831	0.0265224	0	1	0.471556	0.715014
Leu128Ile	0.98594	0.0153975	0.21	0.466	0.340948	0.957623
Asn309Lys	0.985997	0.0265234	0.49	0		0.977391
Val86Ile	0.986045	0.0265237	0.3	0.007	0.142262	0.919432
Asn122Asp	0.986072	0.0168446	0.13	0.923	0.563817	0.899819
Asn55Tyr	0.986248	0.026525	0	0.109	0.3564	0.797358
Met367Val	0.987121	0.0188118	0.02	0.012		0.996036
His19Asn	0.98735	0.0216933	0.39	0.067	0.0977993	0.943554
Val172Glu	0.987364	0.0188129	0.05	0.774	0.265118	0.773019
His368Asn	0.987515	0.026533	0	0.149		0.998119
Lys184Thr	0.987535	0.0374715	0.02	0.8	0.447701	0.759798
Lys16Thr	0.987739	0.0216953	0.31	0.98	0.477012	0.980786
Asp136Asn	0.987755	0.0188147	0.12	0.026	0.197967	0.938551
Arg97Lys	0.987885	0.021696	1	0.001	0.123416	0.962202
Ala266Thr	0.987893	0.0216961	0.02	0.133	0.309749	0.897126
Arg336Thr	0.988368	0.0265384	0	1	0.595027	0.721388
Asn260Ile	0.988503	0.0168546	0.16	0.339	0.626203	0.747552
Asn260Tyr	0.988544	0.0374804	0.03	0.847	0.635963	0.714157
Asp2Asn	0.988668	0.0188188	0.5	0.047		0.981868
Ser272Phe	0.988773	0.0217007	0.18	0	0.203258	0.879328
Ile351Leu	0.988893	0.0217013	1	0	0.0769218	1.01823
Met329Leu	0.989137	0.0374856	1	0.005	0.150627	0.948757
Leu321Val	0.989299	0.0374871	0.02	0.463	0.162123	0.936586
Ala343Val	0.989791	0.0265474	0	0.008	0.1204	0.877466
Gly129Glu	0.989822	0.0188241	0.97	0	0.0622576	0.968247
Asn54Lys	0.989899	0.0217065	0.22	0.004	0.14088	0.949455
Glu223Ala	0.990033	0.0188251	0.77	0.004	0.248094	0.936219
Ala196Gly	0.990115	0.0142896	0.23	0.081	0.243301	0.903807
Ser84Gly	0.990155	0.0374946	0	0.584	0.520842	0.877547
Glu256Ala	0.990254	0.0374955	0	0.009	0.188642	0.929631
Met367Ile	0.99036	0.026551	0.01	0		1.00652
Asn297Ser	0.990361	0.026551	0.35	0	0.0572755	0.909653
Ile52Val	0.990581	0.0374984	0.85	0.034	0.208005	0.926153
Glu326Lys	0.990754	0.0374999	0.16	0.001	0.0721965	0.950103
Val349Ala	0.990978	0.0265549	0	0.998	0.634828	0.82998
Ile25Thr	0.991149	0.0375034	0.01	0.636	0.130202	0.852497
Val338Leu	0.991159	0.0188302	0	0.799	0.424203	0.867108
Thr350Lys	0.991195	0.0265562	0	0.199	0.338287	0.920884
Asp167Ala	0.991336	0.014294	0	0.802	0.280889	0.941378
Ala205Pro	0.991416	0.0375057	0	0.143	0.262887	0.887119
Thr132Ala	0.991605	0.0188322	0.55	0.531	0.311445	0.944332
Phe195Val	0.991667	0.0217157	0	0.952	0.429043	0.816532
Glu352Gly	0.991789	0.02656	0.01	0.997	0.513503	0.893491
Leu75Met	0.992231	0.0217186	0.37	0.491	0.174217	0.955063
Val8Gly	0.992633	0.0217207	0	0.146		0.925119
Asp214Tyr	0.992739	0.0217213	0	0.43	0.707522	0.774626
Gly34Glu	0.992832	0.0265665	0	0.673		0.919158
Leu325Arg	0.992833	0.0265665	0.66	0.02	0.118854	0.951151
Ala265Gly	0.992875	0.0168726	0.24	0.543	0.197811	0.927552
Gly129Val	0.993033	0.0188387	0.25	0.002	0.150134	0.927072
Asp2Glu	0.99306	0.026568	1	0.001		1.00275
Thr132Lys	0.993127	0.0217233	0.34	0.146	0.293784	0.881311
Ser331Phe	0.993168	0.0375212	0.03	0.939	0.24315	0.91008
Gln369Glu	0.993508	0.0168752	0	0.014		1.0048
Val227Leu	0.993589	0.0133967	0.05	0.001	0.25261	0.843825
Asn261Tyr	0.993641	0.0265716	0	0.86	0.552164	0.790172
Leu128His	0.993722	0.0265721	0.13	1	0.315678	0.904664
Lys333Thr	0.993877	0.0143029	0	0.995	0.676521	0.802062
Lys356Asn	0.994083	0.0375292	0	0.482	0.296488	0.90696
Arg336Met	0.994152	0.0154286	0	1	0.673436	0.701414
Lys231Arg	0.994239	0.0265754	0.14	0.611	0.257262	0.921215
Glu28Lys	0.994266	0.0188443	0	0.59	0.638096	0.762892
Ala310Asp	0.994366	0.0375317	0.06	0.005		0.94275
Phe10Tyr	0.994405	0.0375321	0	0.999	0.487203	0.860588
Val227Ala	0.994472	0.0168791	0.49	0.948	0.353179	0.744633
His125Asn	0.994754	0.0217317	0.48	0.979	0.193583	0.896202
Lys27Arg	0.994795	0.0217319	0.16	0.001	0.159291	0.963492
Asn260Thr	0.994845	0.0168807	0.49	0.001	0.264678	0.910784
Val354Ile	0.995093	0.0217335	0.04	0.048	0.198214	0.909247
Asn260Lys	0.995131	0.0375384	0.81	0.004	0.114149	0.9318
Ala265Glu	0.995287	0.0217345	0.67	0.007	0.061895	0.965854
Ala343Thr	0.995321	0.0265822	0	0.198	0.286211	0.881428
Ala348Thr	0.995454	0.0375413	0	0.995	0.398774	0.869052
Val172Ala	0.995538	0.0154339	0.36	0.467	0.28653	0.809549
Gln26His	0.995543	0.0265836	0.01	0.153	0.378079	0.775089
Phe162Tyr	0.995545	0.0265836	0.2	0.048	0.18394	0.901306
Met367Lys	0.995547	0.0375421	0.32	0		1.02366
Asp314Asn	0.995637	0.0168839	0.21	0.001	0.27293	0.933256
Glu24Gln	0.995711	0.0265846	1	0.002	0.0950018	0.988969
Lys318Asn	0.995738	0.0375438	0.05	0.193	0.270377	0.907121
Leu88Val	0.995831	0.0143098	0	0.981	0.529364	0.69347
His125Gln	0.995841	0.0217374	0.57	0.939	0.323453	0.844088
Asp136Val	0.995844	0.0375447	0.07	0.948	0.384361	0.805433
Asn260Ser	0.995898	0.0217377	0.66	0.001	0.132835	0.947177
Ser226Pro	0.996119	0.0375471	0	0.932	0.30256	0.586769
Ile303Leu	0.996127	0.0375472	0	0.006	0.24742	0.897813
Ser189Thr	0.996147	0.0265874	0.04	0.135	0.209338	0.93607
Asp68Val	0.996244	0.026588	0.02	0.101	0.32227	0.913576
Asp313Asn	0.996281	0.0154367	0.09	0.007	0.113946	0.99194
Ala265Val	0.996473	0.0188543	0.17	0.008	0.160086	0.951865
Glu229Lys	0.996514	0.0375506	0.07	0.03	0.107745	0.882
Ser272Ala	0.996765	0.0188556	0.81	0	0.0781274	0.959125
Tyr249His	0.996893	0.0217428	0	0.998	0.355621	0.787075
Phe219Ser	0.996957	0.0217431	0.11	0.851	0.138163	0.890463
Ser238Thr	0.997056	0.0217436	0	0.894	0.666485	0.932695
Phe83Ser	0.997547	0.0375597	0.03	1	0.898749	0.542869
Asn141Ile	0.997786	0.0265976	0.02	0.124	0.408763	0.873663
Ala234Gly	0.998176	0.0217494	0.07	0.478	0.369889	0.883135
Leu228Met	0.998465	0.0217509	0.08	0.965	0.176154	0.831777
His368Gln	0.998672	0.0375695	0	0.992		0.837662
Gly308Val	0.998697	0.0375697	0.2	0.998	0.389713	0.690634
Ala315Val	0.999015	0.0266053	0.06	0.075	0.21942	0.907515
Val86Leu	0.999123	0.026606	0.05	0.038	0.282131	0.88256
Ala112Gly	0.999317	0.0375752	0.06	0.999	0.716935	0.654202
Glu114Gln	0.999321	0.016899	0	1	0.655583	0.811596
Pro137Ala	0.999369	0.0217556	0.96	0.001	0.179098	0.97164
Ser275Ala	0.999372	0.0266076	1	0.006	0.206747	0.922188
Met301Val	0.999418	0.0375761	0	0.983	0.169888	0.878488
Lys259Gln	0.999438	0.0188677	0	0.39	0.245772	0.860758
Pro137Leu	0.999619	0.0143232	0.76	0.177	0.269917	0.949773
Ala264Thr	0.999889	0.0266108	0	0.001	0.158547	0.882066
Glu114Asp	1.00007	0.0217592	0	0.995	0.432981	0.814493
Gly235Arg	1.00022	0.0266129	0.02	0.034	0.178659	0.934047
Asp314Val	1.00022	0.0266129	0.01	0.089	0.196394	0.907439
Leu330Trp	1.00027	0.0375835	0.16	0.853	0.369233	0.781786
Val210Met	1.0003	0.0266134	0	0.996	0.62876	0.604307
Glu326Val	1.00032	0.0188717	0.02	0.001	0.303899	0.916803
Leu370Val	1.00052	0.0217615	0	0.976		0.976196
Phe195Tyr	1.00065	0.0188732	1	0.089	0.197405	0.922119
Ala266Gly	1.00072	0.0217626	0.23	0.001	0.14325	0.935974
Asp214Asn	1.00075	0.0188736	0	0.001	0.177597	0.92443
Lys133Asn	1.00075	0.0266162	0.29	0.013	0.14341	0.814107
Ala112Ser	1.00108	0.0217645	0.07	0.881	0.462396	0.790686
Pro185Arg	1.00123	0.0188758	0.02	0.939	0.211835	0.807007
Asn122Lys	1.00125	0.0375921	0.1	0.047	0.24846	0.886244
Ala95Val	1.00129	0.0266196	0.27	0.001		0.90487
Ile248Thr	1.00129	0.0217655	0.05	0.801	0.691889	0.805359
Phe118Ile	1.00141	0.0217661	0	0.909	0.183937	0.794573
Val35Asp	1.00161	0.0217672	0.24	0.676		0.880379
Val207Asp	1.00165	0.0375956	0	1	0.842859	0.669625
Ser226Thr	1.0017	0.0169087	0.24	0	0.136132	0.909609
Gln233Leu	1.00209	0.0188797	1	0.001	0.255668	0.868254
Ala95Thr	1.0022	0.0266253	0.74	0		0.954001
Arg5Trp	1.00226	0.0143325	0.01	0.671		0.845727
Asp214Glu	1.00258	0.0266277	1	0	0.0590047	0.962745
Val157Ala	1.00259	0.0154605	0	1	0.250366	0.756253
Ile281Met	1.0029	0.0217738	0.1	0.439	0.261981	0.895546
Ala315Thr	1.00313	0.021775	0.24	0.001	0.143274	0.91969
Phe360Val	1.00328	0.026632	0	0.845	0.272789	0.825925
Ser38Thr	1.00344	0.026633	0	0.944	0.501432	0.621811
Lys231Met	1.00346	0.0376114	0.01	1	0.650862	0.761997
Met267Ile	1.00357	0.0217773	0.5	0.007	0.284693	0.951085
Pro304Leu	1.00367	0.0217778	0	0.999	0.347428	0.756997
Lys259Asn	1.00417	0.0217804	0	0.974	0.44461	0.699871
Met177Leu	1.00433	0.0266386	0.31	0.3	0.533188	0.906641
Asn309Ser	1.0046	0.0217826	0.46	0		0.998908
Asp313Val	1.00471	0.0266409	0	0.178	0.20079	0.92134
Asn143Ile	1.00515	0.0217854	0	0.506	0.571272	0.656796
Ile258Val	1.00525	0.0266443	0.03	0.029	0.159127	0.896369
Gln286Lys	1.00551	0.0188951	0.03	0		0.98509
Pro295His	1.00551	0.0217873	0.11	0.675	0.215672	0.916502
Ser47Pro	1.00557	0.0188954	0.09	0	0.134198	0.958903
Glu223Asp	1.00566	0.021788	0.61	0.095	0.292276	0.944255
Gly252Ser	1.00587	0.0188967	0	0.27	0.170799	0.872038
Ser238Cys	1.00627	0.0169273	0	0.998	0.799959	0.765671
Ile134Val	1.00643	0.016928	1	0.482	0.147339	0.921062
Met251Val	1.00656	0.0266525	0.02	0.495	0.196153	0.954461
Phe219Cys	1.00662	0.021793	0.04	0.992	0.385165	0.603842
Asn69Thr	1.00663	0.026653	0	0.218	0.391413	0.891226
Asn261Asp	1.00694	0.0154768	0	0.502	0.313168	0.928396
Glu256Gly	1.00742	0.0189037	0	0.847	0.341729	0.862557
Met251Lys	1.00761	0.0376476	0.01	0.184	0.828169	0.734061
Met367Thr	1.00774	0.0266599	0.03	0		1.00656
Thr350Arg	1.00776	0.0217989	0	0.274	0.438819	0.922232
Leu90Ile	1.00778	0.0266601	0.18	0.935	0.25453	0.808683
Asn309His	1.00779	0.0376493	0.08	0.056		0.934635
Asn143Tyr	1.00794	0.0376505	0	0.847	0.592681	0.652706
Leu173Val	1.00799	0.0120589	0.64	0.88	0.253119	0.848451
Ala171Gly	1.00822	0.0134453	0.36	0.543	0.19084	0.937069
Lys110Gln	1.00826	0.0189075	0.06	0.951	0.483196	0.901103
Val232Met	1.00828	0.0218015	0.02	0.75	0.345927	0.721318
Pro304Thr	1.00841	0.016936	0	0.982	0.144017	0.835485
Pro137Ser	1.00854	0.0189088	0.6	0.02	0.209201	0.964135
Leu330Ser	1.00876	0.0154836	0.35	0.101	0.205306	0.906702
Asn69His	1.00919	0.0266689	0.05	1	0.541165	0.88915
Lys318Thr	1.00932	0.0218068	0.12	0.803	0.308108	0.912167
Asn122Ser	1.00942	0.0376634	0.02	0.633	0.382107	0.897422
Arg336Trp	1.00988	0.0266732	0	1	0.747182	0.726587
Glu326Asp	1.01013	0.0376696	0.06	0.002	0.137524	0.954499
Pro295Arg	1.01014	0.018916	0.38	0.002	0.113374	0.950262
Ala85Asp	1.01016	0.0376699	0.08	0.996	0.798935	0.659104
Tyr346Phe	1.01019	0.0189162	0	0.982	0.172852	0.884137
Ser271Thr	1.0102	0.0218114	0	0.013	0.287604	0.903959
Asp322His	1.01035	0.0376715	0.05	0.286	0.327007	0.810878
Thr208Ser	1.01037	0.0218123	0	0.996	0.340432	0.872217
Leu239Ser	1.01079	0.0218144	0	0.991	0.367149	0.918161
Val209Leu	1.01097	0.0218153	0.8	0.001	0.122662	0.935094
Leu316Ile	1.01131	0.026682	0.01	1	0.427189	0.706032
Thr208Ala	1.01133	0.0266822	0.09	0.908	0.306223	0.863812
Ala348Pro	1.01134	0.0376801	0	1	0.555519	0.716135
Gly36Ser	1.01141	0.0266826	0	0.999	0.454827	0.727926
Leu357Val	1.01152	0.0169486	0	1	0.505645	0.637349
Glu352Lys	1.01161	0.0376825	0.01	0.924	0.254196	0.904671
Ser226Trp	1.01165	0.0266842	0	0.999	0.574637	0.527269
Val35Ala	1.01202	0.0154958	0.73	0.032		0.963996
Leu88Phe	1.01217	0.0143673	0	0.885	0.453867	0.80488
Arg336Gly	1.01219	0.0376875	0	1	0.268759	0.849374
Met42Lys	1.01235	0.0376889	0	0.002	0.562415	0.723738
Thr120Asn	1.01268	0.0189273	0.24	0.02	0.116272	0.858217
Ile351Asn	1.013	0.0189288	0	0.944	0.298963	0.91766
Ser38Asn	1.01374	0.0218295	0	0.944	0.485027	0.730533
Leu325Phe	1.01382	0.0266976	0.85	0.124	0.182461	0.935519
Leu22Phe	1.01385	0.0377019	0	0.924	0.588757	0.798994
Asn54Ser	1.01407	0.0189336	0.17	0.005	0.203065	0.956878
Gln26Glu	1.0141	0.0266994	0.29	0.729	0.509956	0.788569
Ala264Val	1.01419	0.0218319	1	0.001	0.0771033	0.905561
Gln296Arg	1.01463	0.0267026	0.48	0	0.0804014	0.923974
Ala115Ser	1.0148	0.0267037	0	0.809	0.557449	0.826931
Pro135Gln	1.01488	0.0267042	0.15	0.966	0.380813	0.725082
Pro304Gln	1.01489	0.0267043	0	1	0.439461	0.818774
Lys323Ile	1.01491	0.0218355	0.03	0.928	0.278012	0.829413
Leu365Met	1.01495	0.0267047	0.01	0.005		0.99364
Val227Gly	1.01506	0.0155072	0	0.998	0.565847	0.544793
Met367Leu	1.01513	0.0169633	0.18	0		1.02165
Leu93Val	1.01524	0.0267065	0.28	0.645		0.828316
Leu255Val	1.01528	0.0218374	0	0.179	0.314948	0.873595
Asn180Thr	1.01537	0.0189394	1	0.999	0.401621	0.839563
Ala234Asp	1.01543	0.0377157	0.08	0.011	0.25711	0.876464
Lys33Thr	1.01589	0.0189417	0.01	0.034		0.910276
Lys269Arg	1.01606	0.0169671	0.13	0	0.126278	0.964694
Lys133Thr	1.01618	0.0377222	0.5	0.002	0.113674	0.847663
Gln6Lys	1.01631	0.0143817	0.26	0		1.00769
Ala359Gly	1.01656	0.0377255	0.14	0	0.124972	0.988762
Ala234Thr	1.01671	0.0169697	0.12	0.082	0.238126	0.887901
Ala310Gly	1.01676	0.021845	0.27	0		0.952468
Asn284Lys	1.0168	0.0377275	0.65	0.001	0.118183	0.953161
Asp2His	1.01685	0.0267164	0.12	0.412		0.851592
Val172Ile	1.01723	0.0134751	0.41	0	0.175751	0.922113
Val349Ile	1.01725	0.0189478	0.1	0.009	0.158719	0.962865
Ile37Val	1.01729	0.0267192	1	0.008	0.153945	0.926873
Ser130Ile	1.01731	0.0267193	0.1	0.431	0.285514	0.781382
Ala358Ser	1.01731	0.0267193	0	0.162	0.224459	0.84347
Thr350Ser	1.01747	0.0267203	0.09	0.045	0.144697	0.986582
Val349Phe	1.0176	0.0218493	0	0.985	0.46862	0.747453
Lys116Asn	1.01776	0.0189501	0.03	0.744	0.201129	0.888604
Val232Ala	1.01777	0.0218502	0.13	0.109	0.182814	0.877321
Leu270Ile	1.01788	0.0377369	0.55	0.324	0.200782	0.974126
Thr208Asn	1.01794	0.0267232	0	0.999	0.681834	0.73314
Leu29Phe	1.0183	0.0267254	0.03	0.018	0.15976	0.916886
His125Tyr	1.01859	0.0189538	0.04	0.004	0.209364	0.850364
Leu370Gln	1.01878	0.0267283	0	1		0.77441
Gly252Cys	1.01895	0.0377461	0	0.999	0.39627	0.660131
Glu294Ala	1.019	0.0218564	0.89	0.022	0.13611	0.968123
Lys311Arg	1.019	0.0218564	0.24	0.003		0.972105
Ala348Ser	1.01918	0.0267309	0	0.988	0.252979	0.863048
Ile91Met	1.01936	0.0377497	0.11	0.519	0.113927	0.929346
Ser20Ala	1.02	0.0377552	0.31	0.001	0.149532	0.951326
Asn236Tyr	1.02002	0.0218616	0	0.359	0.312425	0.914098
Glu326Gly	1.02038	0.0218634	0.06	0.735	0.272074	0.912392
Leu173Met	1.02045	0.0134857	0.01	1	0.539305	0.779534
Gly312Ala	1.02054	0.0218643	1	0.9		0.953586
Gln26Pro	1.02056	0.0189626	0.01	1	0.843127	0.56734
Met251Ile	1.02078	0.0267407	0.01	0.085	0.243842	0.965912
Ser337Cys	1.02096	0.0377635	0.11	1	0.817335	0.732873
Leu370Arg	1.02096	0.0169868	0	0.996		0.78355
Tyr151Phe	1.02124	0.0189656	0.13	0.361	0.306764	0.854902
Ala315Asp	1.02147	0.0189667	0.05	0	0.126652	0.93538
Asn236Thr	1.02157	0.0377687	0.03	0.01	0.255921	0.922058
Asp145His	1.02158	0.0155315	0.01	0.887	0.394716	0.804862
Asp163Asn	1.02161	0.0377691	0.44	0.002	0.0985908	0.957638
Ile211Leu	1.02165	0.0155317	0.02	0.954	0.371886	0.810867
Asp48Glu	1.02171	0.03777	1	0	0.0829937	0.981896
Glu62Lys	1.02175	0.0218704	0.08	0.16	0.161556	0.889273
Asn143His	1.02182	0.0169903	0.03	0.675	0.401407	0.80182
Ile194Leu	1.02207	0.0267487	0.17	0.057	0.299204	0.883518
Lys259Arg	1.02213	0.0267491	0.02	0.003	0.226905	0.893053
Leu30Val	1.02265	0.021875	0.57	0.004		0.954401
Tyr32Asn	1.02305	0.0218771	0	0.999		0.709251
Pro243Ser	1.02316	0.0189742	0	0.997	0.558561	0.791595
Lys51Glu	1.02373	0.0189767	0.54	0.049	0.171097	0.906915
Leu345Val	1.02395	0.0189777	0	0.322	0.331387	0.913779
Tyr150Phe	1.02451	0.0155424	0	0.994	0.278737	0.744922
Ala106Ser	1.02471	0.0218855	0.41	0	0.0687369	0.957678
Gln6Leu	1.02478	0.0170022	0.01	0.012		0.957292
Met301Ile	1.02489	0.0267661	0	0.129	0.220023	0.892605
Leu22Val	1.0249	0.0170027	0.02	0.694	0.394978	0.902049
Glu294Asp	1.02507	0.037799	0.63	0.001	0.0941073	0.982131
Ala95Gly	1.02514	0.0377996	0.43	0		0.960933
Ala50Thr	1.02521	0.015545	0.23	0	0.10346	0.96516
Asn55Asp	1.02529	0.0170043	0.06	0	0.0861725	0.960187
Gly203Ser	1.02543	0.0267694	0	0.994	0.523655	0.843661
Ala315Gly	1.02575	0.0378048	0.03	0.001	0.188732	0.916583
Ala153Glu	1.02586	0.0189862	0.03	0.006	0.252764	0.774238
Val7Leu	1.02594	0.0218918	0.07	0.005		0.975275
Phe246Ile	1.02599	0.0189868	0	0.979	0.456606	0.695317
Met42Thr	1.026	0.0189868	0	0.336	0.303683	0.769865
Leu332Met	1.02603	0.018987	0	1	0.773249	0.751763
Ser204Thr	1.02611	0.0267736	0	0	0.0840946	0.988327
Lys300Gln	1.02612	0.0189874	0.27	0.046	0.218595	0.864537
Lys311Glu	1.02622	0.0267742	0.96	0.001		0.962564
Ile165Val	1.02632	0.0170084	1	0	0.118049	0.974307
Lys116Met	1.02649	0.0378112	0.01	0.974	0.201552	0.821018
Lys110Asn	1.02666	0.0218954	0.04	0.999	0.43068	0.896051
Asp136His	1.02691	0.0189909	0.02	0.155	0.266443	0.912007
Arg97Ser	1.02692	0.0267785	0.57	0.208	0.180921	0.913885
Glu352Gln	1.02743	0.0378193	0.02	0.26	0.220904	0.932098
Thr56Lys	1.02771	0.0267834	0	0.745	0.758106	0.654402
Gln26Lys	1.028	0.0267852	0.1	0.073	0.238994	0.747751
Asn261Ser	1.02807	0.0267856	0.01	0.027	0.132121	0.959279
Lys259Glu	1.0282	0.0378259	0	0.022	0.204991	0.872658
Ala205Gly	1.02827	0.0378265	0	0.087	0.543644	0.91183
Gly96Glu	1.02848	0.0170171	0.53	0.01	0.154253	0.896016
Val188Leu	1.02848	0.0378283	0.02	0.497	0.472116	0.867761
Leu228Val	1.02852	0.0378287	0.01	0.405	0.450225	0.789799
Tyr32Ser	1.02884	0.0378314	0	0.998		0.718095
Ile194Met	1.02899	0.0378326	0	1	0.453592	0.777191
Ser331Cys	1.029	0.0190002	0.05	0.979	0.429733	0.764479
Val338Met	1.0291	0.0378336	0	1	0.644105	0.73195
Val172Leu	1.02936	0.0219091	0.24	0.001	0.240258	0.890584
Leu23Val	1.02938	0.0267937	0.05	0.005	0.266407	0.917715
Ala95Ser	1.0295	0.0267944	0.74	0		0.949431
Val290Phe	1.0295	0.0378371	0.68	0.002	0.177003	0.897327
Leu228Gln	1.02962	0.0190029	0	1	0.471197	0.57049
Lys71Met	1.02966	0.0378384	0	1	0.83842	0.630847
Lys51Asn	1.02982	0.0219115	0.21	0.038	0.1257	0.893348
Phe195Leu	1.03013	0.0155632	0	0.998	0.596758	0.853006
Val210Leu	1.03069	0.0378473	0.03	0.29	0.458944	0.763213
Cys245Ser	1.03072	0.0190078	0.01	0.94	0.249548	0.837992
Ser238Ala	1.03079	0.0378481	0	0.808	0.767941	0.909641
Lys311Thr	1.03088	0.0170267	0.44	0.004		0.959126
Gly159Ser	1.03091	0.0378491	0	1	0.871121	0.641786
Ile351Phe	1.03101	0.0268037	0.05	0.1	0.158441	0.971067
Glu113Gln	1.03124	0.0170282	0.11	0.008	0.0884551	0.901955
Leu64Ile	1.03125	0.0219187	0.01	0.834	0.342452	0.8586
Arg97Trp	1.0313	0.0190104	0.01	0.989	0.537148	0.742556
Arg222Gln	1.03177	0.0190124	0.61	0.036	0.113493	0.953784
Met177Ile	1.03179	0.0268085	0.1	0.129	0.3448	0.896066
Ala85Ser	1.03183	0.0219217	0.25	0.26	0.271014	0.842115
Leu253Phe	1.03189	0.0378575	0	0.91	0.618393	0.736401
Lys356Glu	1.03224	0.0219237	0	0.001	0.193068	0.908959
Asn180Ser	1.03228	0.0190147	0.87	0.999	0.312946	0.796232
Ile53Leu	1.03241	0.0155716	0.48	0	0.0796399	0.958328
Lys231Thr	1.03347	0.0219299	0.29	0.098	0.120697	0.926307
Lys133Glu	1.03368	0.02682	0.27	0.002	0.113653	0.828602
Ile53Thr	1.03369	0.037873	0.18	0.421	0.339436	0.815879
Glu62Gly	1.0338	0.0378739	0	0.988	0.307612	0.816021
Val209Ala	1.03381	0.0219317	0	0.731	0.316913	0.820119
Asp31His	1.03388	0.0378746	0	0.431		0.91118
His368Tyr	1.03395	0.0268217	0.03	0.012		0.969657
Asn143Thr	1.03397	0.0190222	0.15	0.001	0.242414	0.907128
Thr56Ser	1.03418	0.0190231	0.22	0.454	0.180216	0.885258
Asn241His	1.03429	0.0219341	0	0.999	0.51513	0.785759
Leu370Pro	1.03462	0.0378809	0	1		0.780083
Met301Leu	1.03494	0.0144464	0	0.074	0.34786	0.899778
Leu22Met	1.03499	0.0219376	0.04	0.984	0.251497	0.933735
Asp283Glu	1.03526	0.0268297	0	0.001	0.17619	0.937406
Phe195Ile	1.03532	0.037887	0	0.923	0.302288	0.856001
Val227Phe	1.03552	0.0378887	0.01	0.661	0.317909	0.70789
Phe246Cys	1.0358	0.0378911	0	1	0.661815	0.624038
Arg336Lys	1.03616	0.0268352	0.34	1	0.361697	0.906827
Ile248Leu	1.03667	0.0268384	1	0.006	0.308409	0.936674
Val207Ala	1.03677	0.0219466	0	0.994	0.289972	0.851475
Ile351Thr	1.03743	0.0379049	0.02	0.005	0.156076	0.941411
Ile258Met	1.03773	0.0268448	0.04	0.936	0.271165	0.810959
Phe246Val	1.03794	0.0268461	0	0.971	0.43859	0.675214
Lys16Asn	1.03806	0.0268468	0.06	0.98	0.67708	0.918945
Val209Met	1.03807	0.0379104	0.03	0.974	0.376592	0.872775
Ala359Ser	1.03808	0.0379105	0.13	0	0.0891551	0.99748
Tyr249Asn	1.03813	0.0268473	0	1	0.718847	0.567225
Ser43Thr	1.03837	0.0219547	0	0.454	0.320808	0.91255
Ser226Leu	1.03851	0.0190423	0	0.953	0.195675	0.727392
Ser237Arg	1.03875	0.0190433	0.08	0.02	0.136153	0.938662
Pro144Ser	1.03898	0.0268524	0.26	0.6	0.112074	0.901637
Gly252Ala	1.03924	0.0170602	0	0.27	0.292776	0.833844
Lys133Gln	1.03948	0.0190466	0.33	0.045	0.170566	0.797103
Gly11Ala	1.03997	0.0190487	0.19	0.722	0.14941	1.00801
Lys51Thr	1.03998	0.0268586	0.23	0.743	0.234727	0.845387
Ala359Asp	1.04069	0.0268629	1	0	0.0749156	1.00501
Pro243Thr	1.04112	0.0268655	0	0.991	0.639127	0.835053
Ser337Phe	1.0413	0.0219694	0.08	0.999	0.663543	0.718543
Leu321Ile	1.04162	0.0379408	0.04	0.795	0.163438	0.938316
Pro185Ser	1.04211	0.0379449	0	0.986	0.231688	0.825114
Tyr32Cys	1.04251	0.0219755	0.03	0.163		0.854983
Pro185Gln	1.04276	0.0268755	0	0.991	0.2974	0.824542
Ser189Ala	1.04277	0.0170742	0.13	0.354	0.312898	0.910158
Ser344Thr	1.04278	0.0170743	0	0.998	0.600876	0.868249
Ala198Thr	1.04308	0.0268775	0	0.918	0.239646	0.905779
Arg306His	1.0431	0.0190625	0.55	1	0.521019	0.871295
Asn261His	1.04324	0.0268785	0.07	0.005	0.159859	0.925314
Val210Ala	1.04369	0.0219814	0.08	0.87	0.330581	0.771462
Glu113Gly	1.04372	0.0268814	0.1	0.886	0.168779	0.824246
Ala171Glu	1.044	0.0190664	0.92	0.545	0.392401	0.89273
Ile248Met	1.04449	0.0268861	0.23	0.998	0.472707	0.887307
Arg319Lys	1.04472	0.017082	0.93	0	0.0556249	0.995951
Lys71Glu	1.04488	0.0219875	0.14	0.759	0.284704	0.792102
Gly34Ala	1.0449	0.0268885	0	0.94		0.929047
Lys16Met	1.04502	0.0128091	0.42	0.999	0.40669	0.979915
Leu173Arg	1.04541	0.0268916	0	0.999	0.642916	0.58747
Ala359Thr	1.04543	0.0190727	0.21	0	0.0896813	1.00003
Leu63Phe	1.04555	0.0190733	0	0.996	0.395127	0.655546
Lys184Gln	1.046	0.037978	0.03	0.087	0.168409	0.86021
Leu30Ser	1.04607	0.0268956	0.03	0.999		0.775309
Cys80Tyr	1.04617	0.019076	0.39	0.038	0.102888	0.865627
Asn260Asp	1.047	0.0269013	0.55	0.006	0.117558	0.960282
Phe74Tyr	1.04732	0.0219997	0.01	0.689	0.4577	0.831868
Lys71Thr	1.04738	0.0269036	0	0.981	0.524439	0.790059
Val8Ile	1.0475	0.0220006	0.15	0		1.01869
Phe360Leu	1.04767	0.0220014	0.05	0.227	0.1306	0.904722
Ile194Val	1.0477	0.0190827	0.11	0.274	0.164379	0.922465
Val39Ala	1.04787	0.0379938	0	0.999	0.386103	0.747788
Tyr240Ser	1.04814	0.0269082	0.01	0.956	0.491949	0.911851
Cys80Ser	1.0482	0.0220041	0.8	0	0.0545636	0.922931
Glu229Gly	1.04876	0.0190874	0.01	0.003	0.164188	0.857252
Asn236Ile	1.04911	0.0380044	0	0.001	0.47939	0.916095
Ala153Val	1.04973	0.0190916	0.01	0.083	0.482358	0.747536
Ser138Thr	1.04975	0.026918	0.21	0.003	0.264714	0.946612
Lys110Thr	1.05028	0.0220145	0.08	0.997	0.561149	0.905326
Pro12Ala	1.0511	0.0190976	1	0	0.0719999	1.02776
Asn284Thr	1.05154	0.0269288	0.37	0.026	0.222285	0.957079
Ile73Val	1.05194	0.0220228	0	0.496	0.22635	0.892803
Val250Gly	1.05228	0.0171119	0	0.998	0.396099	0.624141
Asn236Ser	1.05293	0.0220277	0.03	0.001	0.150193	0.951674
Ala3Gly	1.05307	0.038038	0	0		1.00446
Lys133Arg	1.05337	0.02203	0.46	0.001	0.11951	0.877808
Val354Phe	1.05363	0.0220313	0	0.655	0.428464	0.750211
Thr132Ser	1.0537	0.0380433	0.44	0.281	0.189598	0.950767
Ile341Val	1.05373	0.0191091	0.03	0.001	0.310337	0.959985
Gly203Ala	1.05378	0.022032	0	0.994	0.321293	0.819989
Val72Leu	1.05447	0.0191124	0.01	0.797	0.433982	0.844328
Phe219Ile	1.05451	0.0269468	0.13	0.499	0.320661	0.847706
Val354Leu	1.05464	0.0220363	0	0	0.280512	0.895711
Val250Ala	1.05488	0.0191142	0	0.517	0.268005	0.788747
Ile37Met	1.05514	0.0269506	0.44	0.319	0.162936	0.936238
Ala359Val	1.05522	0.0380561	0.04	0.029	0.14338	0.948765
Lys94Arg	1.05528	0.0171238	0.43	0.992		0.792395
Leu93Phe	1.05584	0.0380614	0.05	0.986		0.669067
Ile73Phe	1.05593	0.0220427	0	0.923	0.216515	0.875507
Val193Leu	1.05605	0.0171269	0.47	0.001	0.0957688	0.922117
Val349Gly	1.05642	0.0380663	0	1	0.843907	0.77851
Ser138Gly	1.05653	0.0191214	0.14	0.07	0.287031	0.94548
Phe74Cys	1.05679	0.0269605	0	1	0.710588	0.678808
Ser344Cys	1.05812	0.0220536	0	1	0.659757	0.686979
Lys94Gln	1.05911	0.0156695	0.06	0.998		0.719595
Lys318Gln	1.05957	0.0380928	0.08	0.319	0.413074	0.913262
Lys94Thr	1.06011	0.0156732	0.04	0.996		0.741382
Pro243Ala	1.0603	0.0191378	0	0.99	0.45703	0.881022
Leu239Met	1.06081	0.0191401	1	0.849	0.203006	0.988931
Lys259Thr	1.06172	0.019144	0	0.917	0.48161	0.853867
Met42Ile	1.06231	0.0269938	0.58	0.009	0.161667	0.890145
Leu221Ile	1.06303	0.0269982	0.16	0.311	0.332257	0.817059
Lys356Gln	1.06357	0.0270014	0.03	0.003	0.142498	0.924078
Val8Phe	1.06374	0.0381279	1	0.001		1.00894
Val7Glu	1.06378	0.0220818	0	0.945		0.861134
Ile351Met	1.06394	0.0381295	0.03	0.107	0.144822	0.961821
Leu255Met	1.06396	0.0381297	0.02	0.992	0.272987	0.893432
Val72Met	1.06455	0.0220856	0	0.999	0.686461	0.761183
Asp136Glu	1.06666	0.0220961	0.31	0.161	0.163057	0.946592
Arg336Ser	1.06698	0.0220977	0.04	1	0.319365	0.856191
Leu22Ser	1.06813	0.0270288	0	1	0.591658	0.758708
Asn236Asp	1.06865	0.0270319	0.08	0.001	0.155323	0.941734
Lys169Gln	1.06922	0.0191766	0.12	0.621	0.237832	0.912829
Ala146Thr	1.06953	0.0191779	0.03	1	0.393887	0.76926
Ala15Thr	1.06963	0.0191784	0	0.43	0.291536	0.965463
Leu325Val	1.07001	0.0381804	0.61	0	0.10901	0.959242
Ile37Thr	1.07003	0.0157091	0.62	0.997	0.413103	0.77905
Tyr240Asn	1.07037	0.0381835	0	0.883	0.499783	0.912185
Ile73Met	1.07073	0.0191831	0.06	0.849	0.165601	0.897438
Leu29Val	1.07187	0.0157158	0.01	0.404	0.190746	0.888368
Lys231Asn	1.07275	0.0382033	0.04	0.656	0.329972	0.888593
Leu63Met	1.07356	0.0191953	0	0.998	0.337666	0.842871
Lys300Arg	1.07359	0.0382104	0.76	0	0.0572506	0.954952
Gln369Lys	1.07404	0.0221326	0	0		1.02315
Asp2Tyr	1.0758	0.0270747	0.08	0.681		0.837006
Tyr249Phe	1.07638	0.0270781	0	0.983	0.315081	0.815264
Lys110Glu	1.07638	0.0270781	0.04	0.994	0.481259	0.898878
His125Arg	1.0768	0.0382372	0.46	0.34	0.297691	0.805924
Glu24Ala	1.07688	0.0382378	0.01	0.005	0.219776	0.932047
Ser226Ala	1.07717	0.0270828	0.03	0.01	0.107474	0.880472
Cys245Gly	1.07839	0.0382504	0	0.992	0.537442	0.761194
Ile53Phe	1.07959	0.0221599	0.26	0.053	0.236795	0.889553
Thr350Pro	1.08013	0.0172213	1	0.647	0.285005	0.991953
Pro144Thr	1.08017	0.0221628	0.15	0.824	0.323052	0.831253
Gly334Ala	1.08044	0.0271023	0	0.988	0.602037	0.765726
Arg97Met	1.08096	0.0221666	0.08	0.975	0.256788	0.895934
Arg5Ser	1.082	0.0382804	0.06	0		0.938299
Asn236Lys	1.08234	0.0221734	0.06	0.074	0.255071	0.917759
Pro4Thr	1.08296	0.0382884	0	0		1.01176
Thr242Ser	1.08327	0.0192372	0	0.99	0.626203	0.766267
Gln26Arg	1.08337	0.0271197	0.1	0.027	0.322559	0.823247
Arg97Thr	1.08363	0.0221797	0.56	0.694	0.217092	0.92793
Asn302Ile	1.08382	0.0271223	0	1	0.739199	0.63168
Tyr148Phe	1.08521	0.0221875	0.03	0.994	0.342194	0.779155
Thr56Ile	1.08628	0.027137	0	0.106	0.203046	0.834594
Glu24Lys	1.08749	0.0383259	0.28	0.001	0.0858197	0.957279
Lys169Glu	1.0893	0.0271548	0.15	0.022	0.17212	0.936894
Asp68Glu	1.09321	0.0172721	0.62	0	0.110016	0.967071
Tyr249Cys	1.09322	0.027178	0	1	0.780681	0.588592
Leu17Gln	1.09328	0.0271783	0	1	0.773383	0.849108
Glu229Ala	1.09364	0.0222287	0	0.02	0.111922	0.797717
Leu63Val	1.0943	0.0383821	0	0.882	0.223594	0.845965
Pro4Arg	1.09532	0.0271904	0	0.017		0.955078
Ile37Asn	1.09813	0.0193008	0.03	1	0.566377	0.600298
Cys80Gly	1.09909	0.0222552	0.18	0.009	0.269088	0.862142
Leu357Met	1.09967	0.0193073	0	1	0.620655	0.684515
Ala310Ser	1.10079	0.0384355	0.41	0		0.988155
Asn55Thr	1.10138	0.0193147	0.09	0	0.0899946	0.951862
Pro144Gln	1.10211	0.0193177	0.18	0.934	0.301604	0.841028
Ala109Thr	1.10236	0.0384484	0.55	0.317	0.401121	0.913588
Ala15Ser	1.10245	0.0384492	0.07	0.173	0.117268	0.999504
Ala85Gly	1.10252	0.0384497	0.31	0.226	0.339571	0.858089
Asp353Glu	1.10288	0.019321	0.1	0	0.0647841	0.950045
Asp48Gly	1.10335	0.0272376	0	0.03	0.427057	0.899484
Asn180Asp	1.10456	0.0137561	0.62	0.988	0.314942	0.875021
Lys116Gln	1.10479	0.0222829	0.29	0.005	0.132571	0.935398
Ile121Thr	1.10721	0.0384881	0.3	0.014	0.159701	0.815139
Ser46Ala	1.10833	0.0173303	0.01	0.34	0.341813	0.803198
Leu253Ser	1.10965	0.0272745	0	0.999	0.577941	0.695432
Asp31Tyr	1.11146	0.0385228	0	0.926		0.81264
Val157Leu	1.11185	0.019359	0	0.982	0.301141	0.848458
Lys116Thr	1.11292	0.0193636	0.03	0.012	0.115743	0.89865
Phe49Tyr	1.11531	0.0273075	0.18	0.018	0.1636	0.931778
Lys311Gln	1.1158	0.0385582	0.27	0.012		0.949139
Val157Met	1.11733	0.0193822	0	1	0.287511	0.849924
Pro144Arg	1.11857	0.0273265	0.25	0.302	0.326733	0.8192
Leu221Arg	1.12313	0.027353	0.78	0.003	0.235562	0.808729
Asp31Ala	1.12949	0.038669	0	0.012		0.907762
Ala95Pro	1.1296	0.0386699	0.27	0		0.958653
Lys110Met	1.1299	0.0386723	0.02	1	0.515398	0.806237
Ile73Leu	1.13299	0.0386972	1	0.001	0.0686682	0.968378
Lys356Thr	1.13456	0.027419	0.08	0.001	0.103986	0.947327
Ala198Ser	1.1347	0.019455	0	0.093	0.381961	0.889037
Cys80Trp	1.13516	0.0387147	0.08	0.516	0.152728	0.754627
Asn55His	1.136	0.0387214	0.04	0	0.168389	0.900202
Ala106Asp	1.13875	0.0194719	0.1	0.185	0.240389	0.895338
Ile121Val	1.1391	0.0224474	1	0	0.0455987	0.9485
Lys117Asn	1.14136	0.0387644	0.02	0.998	0.440267	0.766763
Ile37Leu	1.1455	0.0159765	0.75	0.053	0.148589	0.932979
Lys117Met	1.14839	0.0159866	0	1	0.605326	0.623087
Lys117Arg	1.14918	0.0159893	0.37	0.044	0.357073	0.897014
Val174Ile	1.16846	0.0389797	0.05	0.888	0.26984	0.876609
Lys117Gln	1.16959	0.0276187	0.04	0.826	0.384577	0.776646
Pro4His	1.18568	0.0391147	0	0.198		0.860951
Asn55Lys	1.19064	0.0391534	0.26	0	0.0939672	0.940189
Lys116Glu	1.19167	0.0277426	0.17	0	0.0498999	0.936872
Lys71Gln	1.22852	0.039445	0.05	0.744	0.418399	0.798573
Ile37Phe	1.25796	0.0281054	0.1	0.031	0.246617	0.850646
