# Supplementary material for: Constructing and interpreting a large-scale variant effect map for an ultrarare disease gene: Comprehensive prediction of the functional impact of PSAT1 genotypes
Source: PLoS Genet. 2023 Oct 9;19(10):e1010972. doi: 10.1371/journal.pgen.1010972 (PMC10561871; doi:10.1371/journal.pgen.1010972)
Supplement: S8 Table — (XLSX) [file pgen.1010972.s022.xlsx]

## Sheet: Table S8
S8 Table. Multiplexed sequencing for MinIon run ONP025. Indicates the target codons at each well in each variant plate (representing a single transformant). Each row is multiplexed as a single pool for MinIon sequencing.
Well/Plate	yPSAT1_P10	yPSAT1_P03	yPSAT1_P09	yPSAT1_P26	yPSAT1_P28	yPSAT1_P21	yPSAT1_P53	yPSAT1_P54	yPSAT1_P46	yPSAT1_P47	yPSAT1_P48	yPSAT1_P71
A01	0	0	0	0	0	0	0	0	0	0	0	0
A02	52	12	43	136	98	102	290	281	243	236	229	310
A03	52	12	43	136	99	102	290	281	243	236	229	310
A04	44	12	43	136	100	102	290	281	243	236	229	310
A05	44	12	43	136	101	102	290	281	243	236	229	310
A06	44	12	43	136	106	102	290	281	243	236	229	310
A07	44	12	43	136	108	102	290	281	243	236	229	310
A08	44	12	43	136	125	102	290	281	243	236	237	325
A09	44	12	43	136	130	102	290	281	243	236	237	325
A10	44	12	43	136	130	102	290	281	243	236	237	325
A11	44	12	43	136	132	102	290	281	243	244	237	325
A12	44	12	43	136	133	102	290	281	243	244	237	325
B01	44	12	43	136	138	103	290	286	243	244	237	325
B02	44	12	43	136	138	103	290	286	243	244	237	308
B03	44	12	43	136	140	103	290	286	251	244	237	308
B04	44	12	51	136	140	103	291	286	251	244	237	314
B05	44	12	51	136	146	103	291	286	251	244	245	315
B06	44	12	51	136	146	103	291	286	251	244	245	316
B07	44	20	51	137	148	103	291	286	251	244	245	322
B08	44	20	51	137	126	103	291	286	251	244	245	322
B09	44	20	51	137	127	103	291	286	251	244	253	323
B10	52	20	51	137	128	104	291	286	251	244	253	310
B11	52	20	51	120	134	104	291	286	251	244	253	311
B12	52	20	51	120	134	104	291	286	251	244	253	312
C01	52	20	51	120	136	104	291	286	251	244	253	318
C02	52	20	51	120	136	104	291	286	251	244	253	318
C03	0	0	0	0	0	0	0	0	0	0	0	0
C04	52	20	51	120	143	104	291	286	251	244	253	327
C05	52	20	51	120	143	104	291	286	251	252	253	328
C06	52	20	51	120	145	104	291	286	251	252	253	326
C07	52	28	51	120	145	104	292	287	251	252	253	326
C08	52	28	51	120	145	104	292	287	251	252	253	328
C09	52	28	51	120	145	104	292	287	259	252	253	328
C10	0	0	0	0	0	0	0	0	0	0	0	0
C11	52	28	59	120	145	104	292	287	259	252	261	329
C12	52	28	59	137	145	104	292	287	259	252	261	330
D01	52	28	59	142	145	105	292	287	259	252	261	331
D02	52	28	59	142	145	105	292	287	259	252	261	332
D03	52	28	59	142	145	105	292	287	259	252	261	334
D04	52	28	59	142	145	105	292	287	259	252	261	334
D05	52	28	59	142	145	105	292	287	259	252	261	335
D06	52	28	59	142	145	105	292	287	259	252	261	336
D07	60	28	59	142	145	105	292	288	259	252	261	337
D08	60	28	59	142	145	105	292	288	259	252	261	337
D09	60	28	59	142	145	105	292	288	259	252	261	339
D10	60	28	59	142	145	105	292	288	259	252	261	340
D11	60	28	59	142	120	105	292	288	259	260	261	341
D12	60	28	59	142	120	105	292	288	259	260	261	341
E01	60	36	59	142	148	110	293	288	259	260	261	343
E02	60	36	59	142	148	110	293	288	259	260	261	344
E03	60	36	59	142	148	110	293	288	267	260	261	345
E04	60	36	67	142	148	110	293	288	267	260	261	346
E05	60	36	67	142	148	110	293	288	267	260	261	348
E06	60	36	67	142	148	110	293	288	267	260	261	348
E07	68	36	67	143	148	110	293	288	267	260	269	349
E08	68	36	67	143	148	110	293	288	267	260	269	350
E09	68	36	67	143	148	110	293	288	267	260	269	351
E10	68	36	67	143	148	110	298	281	267	260	269	352
E11	68	36	67	143	148	110	298	286	267	260	269	353
E12	68	36	67	143	148	110	298	287	267	260	269	353
F01	68	36	67	143	92	110	298	227	267	260	269	354
F02	68	36	67	143	92	110	298	227	267	260	277	355
F03	0	0	0	0	0	0	0	0	0	0	0	0
F04	68	5	67	143	92	111	298	227	267	260	277	356
F05	68	5	67	143	92	111	298	227	267	260	277	357
F06	68	5	67	143	92	111	298	227	275	260	277	358
F07	68	5	75	143	92	111	298	227	275	260	277	359
F08	68	5	75	143	92	111	298	227	275	268	277	361
F09	68	5	75	143	120	111	298	227	275	268	277	362
F10	0	0	0	0	0	0	0	0	0	0	0	0
F11	68	5	75	143	120	111	298	227	275	268	277	363
F12	68	5	75	143	89	111	298	227	275	268	277	363
G01	76	5	75	144	97	111	299	289	275	268	277	364
G02	76	5	75	144	97	111	299	289	275	268	277	314
G03	76	5	75	144	116	111	299	289	275	268	277	314
G04	76	5	75	144	116	111	299	289	275	268	277	314
G05	76	5	75	144	122	111	299	289	275	268	285	314
G06	76	5	75	144	137	111	299	289	275	268	285	314
G07	76	5	75	144	137	111	299	289	275	268	285	314
G08	76	5	75	144	137	111	299	289	275	268	285	314
G09	76	5	75	144	137	111	299	289	283	268	285	314
G10	76	7	43	144	137	112	299	289	283	268	285	314
G11	76	7	51	144	137	112	299	289	283	276	285	320
G12	76	7	59	144	137	112	299	289	283	276	285	320
H01	76	7	67	144	134	112	299	289	283	276	285	320
H02	76	7	75	144	134	112	299	289	283	276	285	320
H03	76	7	72	144	134	112	299	289	283	276	285	320
H04	76	7	72	144	134	112	299	289	283	276	285	320
H05	76	7	72	144	134	112	299	289	283	276	285	320
H06	76	7	72	144	0	112	299	289	283	276	285	320
H07	76	7	80	145	0	113	300	227	283	276	285	320
H08	76	7	80	145	0	113	300	227	283	276	285	320
H09	76	7	80	145	0	113	300	227	283	276	229	320
H10	49	7	80	145	0	113	300	227	283	276	253	320
H11	49	7	80	145	0	113	300	227	283	276	253	320
H12	0	0	0	0	0	0	0	0	0	0	0	0
