# Supplementary material for: Constructing and interpreting a large-scale variant effect map for an ultrarare disease gene: Comprehensive prediction of the functional impact of PSAT1 genotypes
Source: PLoS Genet. 2023 Oct 9;19(10):e1010972. doi: 10.1371/journal.pgen.1010972 (PMC10561871; doi:10.1371/journal.pgen.1010972)
Supplement: S9 Table — (XLSX) [file pgen.1010972.s023.xlsx]

## Sheet: Table S9
S9 Table. Multiplexed sequencing for MinIon run ONP026. Indicates the target codons at each well in each variant plate (representing a single transformant). Each row is multiplexed as a single pool for MinIon sequencing.
Well/Plate	yPSAT1_P14	yPSAT1_P15	yPSAT1_P06	yPSAT1_P17	yPSAT1_P23	yPSAT1_P43	yPSAT1_P37	yPSAT1_P57	yPSAT1_P69	yPSAT1_P63	yPSAT1_P67	yPSAT1_P72
A01	0	0	0	0	0	0	0	0	0	0	0	0
A02	62	3	23	108	125	0	181	300	359	320	348	79
A03	62	3	23	108	125	0	181	300	359	328	348	79
A04	62	3	23	108	125	0	181	300	359	328	348	79
A05	62	3	23	108	125	0	181	300	359	328	348	79
A06	62	3	23	108	125	0	181	300	359	328	348	79
A07	29	3	23	108	125	0	181	300	359	321	348	155
A08	70	3	23	108	125	0	181	300	359	321	348	155
A09	70	3	31	108	125	0	181	300	359	321	348	155
A10	70	11	31	109	125	0	181	300	359	321	348	155
A11	70	11	31	109	125	0	181	301	359	321	348	155
A12	70	11	31	109	125	0	181	301	359	321	348	155
B01	29	11	31	109	125	0	181	301	359	321	348	79
B02	70	11	31	109	125	0	181	301	359	321	348	79
B03	70	11	31	109	125	0	181	301	359	321	348	79
B04	70	11	31	109	125	0	186	301	360	321	349	79
B05	70	27	31	109	125	0	186	301	360	321	349	79
B06	70	19	31	109	125	0	186	301	360	321	349	79
B07	70	19	31	109	130	0	186	301	360	321	349	155
B08	78	19	31	109	130	0	186	301	360	321	349	155
B09	78	19	31	109	130	0	186	301	360	321	349	155
B10	78	59	31	109	130	0	186	301	360	321	349	155
B11	78	27	31	109	130	0	186	301	360	321	349	155
B12	29	27	31	109	130	0	186	301	360	321	349	155
C01	29	27	31	114	130	205	186	301	360	326	349	79
C02	78	27	31	114	130	205	186	301	359	326	349	79
C03	0	0	0	0	0	0	0	0	0	0	0	0
C04	78	27	31	114	130	205	186	301	360	326	349	79
C05	78	27	39	114	130	205	186	301	360	326	349	79
C06	78	27	39	114	130	205	186	306	360	326	349	79
C07	78	27	39	114	130	205	187	306	360	326	349	155
C08	78	27	39	114	130	205	187	306	360	326	349	155
C09	78	27	39	114	130	205	187	306	360	326	349	155
C10	0	0	0	0	0	0	0	0	0	0	0	0
C11	62	27	39	114	130	213	187	306	360	326	350	155
C12	78	35	39	114	130	213	187	306	360	326	350	155
D01	78	35	39	108	134	213	187	306	361	326	350	79
D02	15	35	39	114	134	213	187	306	361	326	350	79
D03	6	35	39	114	134	213	187	306	361	326	350	79
D04	6	35	39	88	134	213	187	294	361	326	350	79
D05	14	35	39	88	134	213	187	294	361	326	350	79
D06	14	35	39	88	134	213	187	294	361	326	350	79
D07	14	35	39	88	134	213	187	294	361	327	350	155
D08	10	35	39	88	134	213	187	294	361	327	350	155
D09	18	35	47	88	134	221	187	294	361	327	350	155
D10	26	67	47	88	134	221	187	294	361	327	350	155
D11	34	43	47	88	134	221	187	294	361	327	350	155
D12	42	43	47	88	134	221	187	294	361	327	350	155
E01	3	29	47	88	134	221	187	294	362	327	350	79
E02	11	43	47	88	134	221	187	294	362	327	350	79
E03	19	43	47	96	137	221	187	294	362	327	350	79
E04	27	28	47	96	137	221	188	294	362	327	351	79
E05	35	51	47	96	137	221	188	294	362	327	351	79
E06	4	51	47	96	137	221	188	294	362	327	351	79
E07	12	51	47	96	132	221	188	294	362	327	351	155
E08	20	51	47	96	132	0	188	294	362	327	351	155
E09	28	29	55	96	132	0	188	294	362	327	351	155
E10	36	51	55	96	132	0	188	294	362	327	351	155
E11	5	29	55	96	132	0	188	294	362	327	351	155
E12	7	51	55	96	132	0	188	294	362	327	351	155
F01	37	51	55	96	132	0	188	295	362	328	351	79
F02	37	28	55	96	132	0	188	295	362	328	351	79
F03	0	0	0	0	0	0	0	0	0	0	0	0
F04	53	59	55	85	132	0	188	295	362	328	351	79
F05	22	59	55	85	132	0	188	295	362	328	351	79
F06	30	29	55	85	132	0	188	295	362	328	351	79
F07	46	59	55	85	132	0	188	295	363	328	351	155
F08	54	28	55	85	132	0	188	295	363	328	351	155
F09	62	67	55	85	132	0	188	295	363	328	351	155
F10	0	0	0	0	0	0	0	0	0	0	0	0
F11	39	67	55	85	133	0	189	295	363	328	352	155
F12	7	67	63	85	133	0	189	295	363	328	352	155
G01	7	67	63	85	133	0	189	295	363	328	352	79
G02	7	67	63	85	133	0	189	295	363	328	352	79
G03	7	67	63	85	133	0	189	295	363	328	352	79
G04	7	67	63	85	133	0	189	296	363	328	352	79
G05	7	29	63	85	133	0	189	296	363	328	352	79
G06	7	67	63	85	133	0	189	296	363	328	352	79
G07	7	28	63	85	133	0	189	296	363	329	352	155
G08	15	75	63	85	133	0	189	296	363	329	352	155
G09	15	75	63	85	133	0	189	296	363	329	352	155
G10	15	75	63	85	133	0	189	296	364	329	352	155
G11	15	75	63	93	133	0	189	296	364	329	352	155
G12	29	75	63	93	133	0	189	296	364	329	352	155
H01	15	75	63	93	133	0	181	296	364	329	352	79
H02	29	75	63	93	133	0	186	296	364	329	352	79
H03	15	75	23	93	133	0	187	296	364	329	352	79
H04	15	29	71	93	138	0	188	296	364	329	353	79
H05	15	75	71	93	138	0	189	296	364	329	353	79
H06	15	28	71	93	138	0	161	296	364	329	353	79
H07	15	29	71	93	138	0	161	297	364	329	353	155
H08	39	28	71	93	138	0	161	297	364	329	353	155
H09	29	28	71	93	138	0	175	297	364	329	353	155
H10	15	28	71	93	138	0	176	297	364	329	353	155
H11	23	28	71	87	138	0	177	297	364	329	353	155
H12	0	0	0	0	0	0	0	0	0	0	0	0
