# Supplementary material for: Constructing and interpreting a large-scale variant effect map for an ultrarare disease gene: Comprehensive prediction of the functional impact of PSAT1 genotypes
Source: PLoS Genet. 2023 Oct 9;19(10):e1010972. doi: 10.1371/journal.pgen.1010972 (PMC10561871; doi:10.1371/journal.pgen.1010972)
Supplement: S10 Table — (XLSX) [file pgen.1010972.s024.xlsx]

## Sheet: Table S10
S10 Table. Multiplexed sequencing for MinIon run ONP027. Indicates the target codons at each well in each variant plate (representing a single transformant). Each row is multiplexed as a single pool for MinIon sequencing.
Well/Plate	yPSAT1_P01	yPSAT1_P02	yPSAT1_P08	yPSAT1_P20	yPSAT1_P22	yPSAT1_P25	yPSAT1_P40	yPSAT1_P42	yPSAT1_P30	yPSAT1_P55	yPSAT1_P58	yPSAT1_P52
A01	0	0	0	0	0	0	0	0	0	0	0	0
A02	2	3	9	113	98	126	194	183	150	241	283	271
A03	2	3	9	113	98	126	194	183	151	241	283	271
A04	2	3	25	113	98	126	194	185	152	241	283	272
A05	2	3	25	113	98	126	194	207	153	241	283	272
A06	2	3	6	113	98	126	194	208	158	241	283	272
A07	2	3	17	113	98	126	194	209	166	241	283	272
A08	2	3	17	113	98	126	194	214	167	241	228	272
A09	2	3	17	113	98	126	194	215	167	241	228	272
A10	2	3	17	118	98	126	194	216	169	241	228	272
A11	2	3	17	118	98	126	194	221	169	241	228	272
A12	2	3	17	118	98	126	194	221	175	241	228	272
B01	2	11	17	118	98	126	194	221	159	246	228	272
B02	2	11	17	118	98	126	194	221	159	246	228	272
B03	2	11	17	118	98	126	194	224	159	246	228	272
B04	2	11	17	118	99	127	194	195	150	246	228	273
B05	10	11	17	118	99	127	194	195	150	246	228	273
B06	10	11	17	118	99	127	194	195	150	246	228	273
B07	10	11	17	118	99	127	194	195	150	246	228	273
B08	10	11	17	118	99	127	194	195	150	246	236	273
B09	10	11	17	118	99	127	194	195	150	246	236	273
B10	10	11	25	118	99	127	202	195	150	246	236	273
B11	10	11	25	118	99	127	202	195	150	246	236	273
B12	10	11	25	118	99	127	202	195	150	246	236	273
C01	10	11	25	118	99	127	202	195	150	246	236	273
C02	10	11	25	118	99	127	202	195	150	246	236	273
C03	0	0	0	0	0	0	0	0	0	0	0	0
C04	10	19	25	119	99	127	202	196	150	246	236	273
C05	10	19	25	119	99	127	202	196	150	246	235	273
C06	10	19	25	119	99	127	202	196	151	246	235	273
C07	10	19	25	119	100	127	202	196	151	247	235	273
C08	10	19	25	119	100	127	202	196	151	247	243	273
C09	18	19	25	119	100	127	202	196	151	247	243	273
C10	0	0	0	0	0	0	0	0	0	0	0	0
C11	18	19	25	119	100	128	202	196	151	247	243	273
C12	18	19	25	119	100	128	202	196	151	247	243	273
D01	18	19	33	119	100	128	210	196	151	247	243	278
D02	18	19	33	119	100	128	210	196	151	247	251	278
D03	18	19	33	119	100	128	210	196	151	247	259	278
D04	18	19	33	119	100	128	210	196	151	247	267	278
D05	18	19	33	119	100	128	210	196	151	247	275	278
D06	18	19	33	119	100	128	210	196	151	247	283	278
D07	18	19	33	120	100	128	210	196	151	247	236	278
D08	18	19	33	120	100	128	210	196	151	247	244	278
D09	18	19	33	120	100	128	210	196	151	247	252	278
D10	18	27	33	120	100	128	210	196	152	247	260	278
D11	18	27	33	120	100	128	210	204	152	247	268	278
D12	18	27	33	120	100	128	210	204	152	247	276	278
E01	26	27	6	120	101	128	218	204	152	241	277	278
E02	26	27	6	120	101	129	218	204	152	246	277	278
E03	26	27	6	120	101	129	218	204	152	247	276	278
E04	26	27	6	120	101	129	218	204	152	237	284	278
E05	26	27	6	120	101	129	218	204	152	237	284	278
E06	26	27	6	120	100	129	218	204	152	237	284	278
E07	26	27	6	134	116	129	218	204	152	237	284	278
E08	26	27	6	134	101	129	218	204	152	237	284	278
E09	26	27	6	120	101	129	218	204	152	237	284	278
E10	26	27	6	121	101	134	218	204	152	237	284	279
E11	26	27	6	121	101	134	218	204	152	237	284	279
E12	26	27	6	121	101	134	218	204	152	237	284	279
F01	26	27	6	121	101	134	194	204	152	237	284	279
F02	26	27	6	121	101	134	202	212	152	237	284	279
F03	0	0	0	0	0	0	0	0	0	0	0	0
F04	26	35	6	121	101	134	202	212	153	237	284	279
F05	34	35	6	121	101	134	216	212	153	237	284	279
F06	34	35	6	121	101	134	216	212	153	237	284	279
F07	34	35	55	121	106	134	216	212	153	237	284	279
F08	34	35	69	121	106	134	216	212	153	237	284	279
F09	34	35	69	121	106	134	216	212	153	237	284	279
F10	0	0	0	0	0	0	0	0	0	0	0	0
F11	34	35	69	121	106	137	216	212	153	237	284	279
F12	34	35	69	121	106	137	216	212	153	245	229	279
G01	34	35	69	121	106	137	216	212	153	245	229	279
G02	34	35	69	121	106	137	216	212	153	245	229	279
G03	34	35	69	121	106	137	217	212	153	245	229	279
G04	34	35	69	113	106	137	217	212	158	245	229	280
G05	34	35	69	118	106	137	217	212	158	245	229	280
G06	34	35	69	119	106	134	217	212	158	245	229	280
G07	34	4	69	121	107	135	217	212	158	245	229	280
G08	34	4	69	94	107	127	217	212	158	245	229	280
G09	42	4	69	94	107	135	217	212	158	245	229	280
G10	42	4	69	121	107	135	217	220	158	245	229	280
G11	42	4	69	94	107	135	217	220	158	245	231	280
G12	42	4	69	94	107	135	222	220	158	245	233	280
H01	42	4	69	94	107	135	222	220	158	245	233	280
H02	42	4	69	94	107	135	222	220	158	245	239	280
H03	42	4	69	94	107	135	222	220	158	254	240	280
H04	42	4	69	94	107	135	222	220	158	254	241	280
H05	42	4	69	94	107	135	222	220	158	254	248	280
H06	42	4	72	102	107	135	222	220	158	254	249	280
H07	42	4	72	104	107	135	222	220	158	254	249	281
H08	42	4	72	104	107	135	222	220	158	254	255	281
H09	42	4	72	110	107	135	222	220	158	254	256	281
H10	42	4	72	111	108	136	222	220	158	254	257	281
H11	42	4	72	113	108	136	224	220	158	254	257	281
H12	0	0	0	0	0	0	0	0	0	0	0	0
