# Supplementary material for: Constructing and interpreting a large-scale variant effect map for an ultrarare disease gene: Comprehensive prediction of the functional impact of PSAT1 genotypes
Source: PLoS Genet. 2023 Oct 9;19(10):e1010972. doi: 10.1371/journal.pgen.1010972 (PMC10561871; doi:10.1371/journal.pgen.1010972)
Supplement: S11 Table — (XLSX) [file pgen.1010972.s025.xlsx]

## Sheet: Table S11
S11 Table. Multiplexed sequencing for MinIon run ONP029. Indicates the target codons at each well in each variant plate (representing a single transformant). Each row is multiplexed as a single pool for MinIon sequencing.
Well/Plate	yPSAT1_P04	yPSAT1_P07	yPSAT1_P19	yPSAT1_P32	yPSAT1_P33	yPSAT1_P34	yPSAT1_P44	yPSAT1_P45	yPSAT1_P49	yPSAT1_P51	yPSAT1_P66	yPSAT1_P68
A01	0	0	0	0	0	0	0	0	0	0	0	0
A02	5	24	91	170	166	185	226	242	231	257	341	353
A03	5	24	91	170	166	185	226	242	231	257	341	353
A04	5	24	91	170	166	185	226	242	231	257	342	353
A05	5	24	91	170	166	185	226	242	231	257	342	353
A06	5	24	91	170	166	185	226	242	231	257	342	353
A07	5	24	91	170	166	185	226	0	231	262	342	353
A08	5	24	91	170	166	185	226	250	231	262	342	353
A09	5	32	91	170	166	185	226	250	231	262	342	353
A10	5	32	91	171	166	185	226	250	231	262	342	353
A11	5	32	91	171	166	185	226	250	231	262	342	353
A12	5	32	91	171	166	185	226	250	231	262	342	353
B01	5	32	91	171	166	185	226	250	231	262	342	354
B02	5	32	91	171	166	185	234	250	231	262	342	354
B03	5	32	91	171	166	185	234	250	231	262	342	354
B04	5	32	91	171	166	190	234	250	232	262	343	354
B05	5	32	91	171	166	190	234	258	232	262	343	354
B06	5	32	91	171	166	190	234	258	232	262	343	354
B07	13	32	84	171	167	190	234	258	232	263	343	354
B08	13	32	84	171	167	190	234	258	232	263	343	354
B09	13	32	84	171	167	190	234	258	232	263	343	354
B10	13	32	84	171	167	190	234	258	232	263	343	354
B11	13	32	84	171	167	190	234	258	232	263	343	354
B12	13	40	84	171	167	190	234	258	232	263	343	354
C01	13	40	84	172	167	190	234	258	233	263	343	354
C02	21	40	84	172	167	190	234	258	233	263	343	354
C03	0	0	0	0	0	0	0	0	0	0	0	0
C04	21	40	84	172	167	190	234	258	233	263	344	355
C05	21	40	84	172	167	190	234	258	233	263	344	355
C06	21	40	84	172	167	190	242	258	233	263	344	355
C07	21	40	84	172	167	191	242	258	233	263	344	355
C08	21	40	84	172	167	191	242	258	233	263	344	355
C09	21	40	84	172	167	191	242	258	233	263	344	355
C10	0	0	0	0	0	0	242	0	0	0	0	0
C11	29	40	84	172	167	191	242	258	233	263	344	355
C12	29	40	84	172	167	191	242	258	233	263	344	355
D01	13	40	92	173	168	191	242	258	233	264	344	355
D02	21	40	92	173	168	191	242	266	233	264	344	355
D03	5	40	92	173	168	191	227	266	233	264	344	355
D04	21	40	92	173	168	191	227	266	238	264	344	355
D05	21	40	92	173	168	191	227	266	238	264	344	355
D06	21	40	92	173	168	191	227	266	238	264	344	355
D07	21	40	92	173	168	191	227	266	238	264	345	355
D08	21	48	92	173	168	191	227	266	238	264	345	355
D09	21	48	92	173	168	191	227	266	238	264	345	355
D10	29	48	92	173	168	220	227	266	238	264	345	356
D11	29	40	92	173	168	220	227	266	238	264	345	356
D12	29	24	92	173	168	220	227	266	238	264	345	356
E01	29	48	92	173	168	220	227	266	238	264	345	355
E02	29	40	92	173	168	197	227	266	238	264	345	355
E03	29	24	92	173	168	197	227	266	238	264	345	355
E04	29	40	92	178	168	197	227	266	238	264	345	355
E05	29	40	92	178	168	197	227	274	238	264	345	355
E06	29	48	92	178	168	197	227	274	238	264	345	355
E07	29	40	94	178	169	197	227	274	239	265	345	355
E08	29	48	94	178	169	197	227	274	239	265	345	355
E09	29	40	94	178	169	197	235	274	239	265	345	355
E10	29	40	94	178	169	197	225	274	239	265	345	356
E11	37	48	94	178	169	197	225	274	239	265	345	356
E12	37	48	94	178	169	197	231	274	239	265	345	356
F01	37	56	94	178	169	197	225	274	239	265	345	356
F02	37	56	94	178	169	197	225	274	239	265	345	356
F03	0	0	0	0	0	0	0	0	0	0	0	0
F04	37	56	94	178	169	193	225	274	239	265	346	357
F05	37	56	94	178	169	193	225	274	239	265	346	357
F06	37	56	94	178	169	193	225	274	239	265	346	357
F07	37	56	94	178	169	193	225	274	239	270	346	357
F08	37	56	94	178	169	193	225	282	239	270	346	357
F09	37	56	94	178	169	193	225	282	239	270	346	357
F10	0	0	0	0	0	0	0	0	0	0	0	0
F11	37	56	94	179	169	193	225	282	240	270	346	357
F12	37	56	94	179	169	193	225	282	240	270	346	357
G01	37	56	88	179	174	193	225	282	240	270	346	357
G02	37	56	88	179	174	193	225	282	240	270	346	357
G03	37	56	88	179	174	193	225	282	240	270	346	357
G04	37	64	88	179	174	193	230	282	240	270	347	357
G05	13	64	88	179	174	193	230	282	240	270	347	357
G06	45	64	88	179	174	193	230	282	240	270	347	357
G07	45	64	88	180	174	185	230	282	240	270	347	358
G08	45	64	88	180	174	190	230	282	240	270	347	358
G09	45	64	88	180	174	191	230	282	240	270	347	358
G10	45	64	88	180	174	193	230	282	240	271	347	358
G11	45	64	88	180	174	193	230	282	240	271	347	358
G12	45	64	88	180	174	159	230	282	240	271	347	358
H01	45	64	91	180	174	159	230	282	240	271	347	358
H02	45	64	84	180	174	159	230	242	240	271	347	358
H03	45	64	84	180	174	159	230	258	240	271	347	358
H04	45	64	94	180	174	159	230	258	241	271	347	358
H05	45	64	94	180	174	159	230	274	241	271	347	358
H06	45	64	94	180	174	159	230	282	241	271	347	358
H07	45	24	94	180	175	159	230	235	241	271	347	358
H08	45	72	94	180	175	159	230	235	241	271	347	358
H09	53	72	94	180	175	159	230	235	241	271	347	358
H10	53	72	94	180	175	159	231	235	241	271	348	358
H11	53	72	94	180	175	197	231	235	241	271	348	358
H12	0	0	0	0	0	0	0	0	0	0	0	0
