# Supplementary material for: Constructing and interpreting a large-scale variant effect map for an ultrarare disease gene: Comprehensive prediction of the functional impact of PSAT1 genotypes
Source: PLoS Genet. 2023 Oct 9;19(10):e1010972. doi: 10.1371/journal.pgen.1010972 (PMC10561871; doi:10.1371/journal.pgen.1010972)
Supplement: S12 Table — (XLSX) [file pgen.1010972.s026.xlsx]

## Sheet: Table S12
S12 Table. Multiplexed sequencing for MinIon run ONP028 and ONP030. Indicates the target codons at each well in each variant plate (representing a single transformant). Each row is multiplexed as a single pool for MinIon sequencing.
Well/Plate	yPSAT1_P12	yPSAT1_P13	yPSAT1_P05	yPSAT1_P18	yPSAT1_P39	yPSAT1_P35	yPSAT1_P36	yPSAT1_P38	yPSAT1_P50	yPSAT1_P70	yPSAT1_P62	yPSAT1_P64
A01	0	0	0	0	0	0	0	0	0	0	0	0
A02	50	71	14	122	207	198	162	175	248	365	310	330
A03	50	71	14	122	207	198	162	175	248	365	310	330
A04	50	71	14	122	207	198	162	175	248	365	310	330
A05	50	71	14	122	207	198	162	175	248	365	310	330
A06	50	71	14	122	207	198	162	175	248	365	310	330
A07	50	79	14	122	207	198	162	175	248	365	310	330
A08	50	79	14	122	207	198	162	175	248	365	310	330
A09	50	79	14	122	207	198	162	175	248	365	310	330
A10	50	79	14	122	207	198	162	175	248	365	310	330
A11	50	79	14	122	207	198	162	175	248	365	310	330
A12	50	79	14	122	207	198	162	175	248	365	310	330
B01	50	79	14	122	207	198	162	176	248	365	311	331
B02	50	79	14	122	207	198	162	176	248	367	311	331
B03	50	79	14	122	207	198	162	176	248	367	311	331
B04	50	79	22	123	207	199	163	176	248	369	311	331
B05	58	79	22	123	207	199	163	176	248	369	311	331
B06	58	79	22	123	207	199	163	176	248	314	311	331
B07	58	79	22	123	208	199	163	176	248	314	311	331
B08	58	29	22	123	208	199	163	176	248	314	311	331
B09	58	79	22	123	208	199	163	176	248	314	311	331
B10	58	71	22	123	208	199	163	176	249	314	311	331
B11	58	8	22	123	208	199	163	176	249	314	311	331
B12	58	16	22	123	208	199	163	176	249	314	311	331
C01	58	24	22	123	208	199	163	176	249	367	311	331
C02	58	77	22	123	208	199	163	176	249	367	311	331
C03	0	0	0	0	0	0	0	0	0	0	0	0
C04	58	77	30	123	208	199	163	176	249	367	312	331
C05	58	77	30	123	208	199	163	176	249	367	312	331
C06	58	77	30	123	208	199	163	176	249	367	312	331
C07	58	77	30	124	208	199	163	176	249	367	312	332
C08	58	77	30	124	208	199	163	176	249	367	312	332
C09	66	77	30	124	208	199	163	176	249	367	312	332
C10	0	0	0	0	0	0	0	0	0	0	0	0
C11	66	6	30	124	209	200	163	177	249	367	312	332
C12	66	77	30	124	209	200	163	197	249	367	312	332
D01	66	6	30	124	209	200	164	197	254	367	312	332
D02	66	6	30	124	209	200	164	197	254	367	312	332
D03	66	6	30	124	209	200	164	197	254	367	312	332
D04	66	6	14	124	209	200	164	205	254	367	313	332
D05	66	6	38	124	209	200	164	205	254	367	313	332
D06	66	6	38	124	209	200	164	177	254	367	313	332
D07	66	6	38	124	209	200	164	182	254	368	313	332
D08	66	6	38	124	209	200	164	182	254	368	313	332
D09	66	6	38	124	209	200	164	182	254	368	313	333
D10	66	6	38	122	209	200	164	182	254	368	313	333
D11	66	6	38	123	209	200	164	182	254	368	313	333
D12	66	6	38	124	209	200	164	182	254	368	313	333
E01	74	55	38	95	214	200	164	182	254	368	313	333
E02	74	8	38	87	214	200	164	182	254	368	313	333
E03	74	8	38	87	214	200	164	182	254	368	313	333
E04	74	8	38	87	214	201	164	182	254	368	313	333
E05	74	8	38	87	214	201	164	182	295	368	313	333
E06	74	8	38	87	214	201	164	182	297	368	313	332
E07	74	8	38	87	214	201	165	182	255	368	313	333
E08	74	8	38	87	214	201	165	182	255	368	313	333
E09	74	8	38	87	214	201	165	182	255	368	313	333
E10	74	8	38	87	214	201	165	183	255	368	318	333
E11	74	8	46	87	214	201	165	183	255	368	318	333
E12	74	8	46	87	214	201	165	183	255	368	318	333
F01	74	8	46	95	214	201	165	183	255	369	318	334
F02	74	8	46	95	214	201	165	183	255	369	318	334
F03	0	0	0	0	0	0	0	0	0	0	0	0
F04	74	8	46	95	214	201	165	183	255	369	318	334
F05	50	8	46	95	214	201	165	183	255	369	318	334
F06	58	8	46	95	214	201	165	183	255	369	318	334
F07	66	8	46	95	214	201	162	183	255	369	318	334
F08	74	16	54	95	214	201	163	183	255	369	318	334
F09	53	16	54	95	214	201	163	183	255	369	318	334
F10	0	0	0	0	0	0	0	0	0	0	0	0
F11	53	16	54	95	215	201	165	183	256	369	318	334
F12	29	16	54	95	215	201	160	183	256	369	318	334
G01	53	16	54	95	215	206	160	183	256	369	319	334
G02	53	16	54	95	215	206	160	183	256	369	319	334
G03	53	16	54	95	215	206	160	183	256	369	319	334
G04	61	16	54	95	215	206	160	183	256	370	319	334
G05	61	16	54	86	215	206	160	184	256	370	319	334
G06	61	16	54	86	215	206	160	184	256	370	319	334
G07	61	16	54	86	215	206	160	184	256	370	319	335
G08	61	16	54	86	215	206	160	184	256	370	319	335
G09	61	16	54	86	215	206	161	184	256	370	319	335
G10	69	16	54	86	215	206	161	184	256	370	319	335
G11	69	16	54	86	215	206	161	184	256	370	319	335
G12	29	16	54	86	215	206	161	184	256	370	319	335
H01	69	16	54	86	215	198	161	184	256	370	328	335
H02	29	16	62	86	215	199	161	184	256	370	320	335
H03	69	24	62	86	215	200	161	184	256	370	328	335
H04	69	24	62	86	215	201	161	184	257	370	328	335
H05	69	24	62	86	215	201	161	184	257	370	328	335
H06	69	16	62	86	215	159	161	184	257	370	320	335
H07	69	16	62	86	216	159	161	184	257	314	328	335
H08	69	24	62	86	216	159	161	184	257	314	328	335
H09	77	16	62	86	216	159	161	184	257	314	327	335
H10	77	24	62	86	216	159	161	185	257	314	328	335
H11	77	24	62	37	216	160	161	185	257	314	320	335
H12	0	0	0	0	0	0	0	0	0	0	0	0
