# Supplementary material for: Constructing and interpreting a large-scale variant effect map for an ultrarare disease gene: Comprehensive prediction of the functional impact of PSAT1 genotypes
Source: PLoS Genet. 2023 Oct 9;19(10):e1010972. doi: 10.1371/journal.pgen.1010972 (PMC10561871; doi:10.1371/journal.pgen.1010972)
Supplement: S13 Table — (XLSX) [file pgen.1010972.s027.xlsx]

## Sheet: Table S13
S13 Table. Multiplexed sequencing for MinIon run ONP031. Indicates the target codons at each well in each variant plate (representing a single transformant). Each row is multiplexed as a single pool for MinIon sequencing.
Well/Plate	yPSAT1_P11	yPSAT1_P16	yPSAT1_P27	yPSAT1_P29	yPSAT1_P24	yPSAT1_P41	yPSAT1_P31	yPSAT1_P56	yPSAT1_P59	yPSAT1_P60	yPSAT1_P61	yPSAT1_P65
A01	0	0	0	0	0	0	0	0	0	0	0	0
A02	49	0	83	89	138	195	154	297	263	323	314	336
A03	49	0	83	89	138	195	154	297	263	323	314	336
A04	49	0	83	89	138	195	155	297	265	323	314	336
A05	49	0	83	89	138	195	156	297	270	324	314	336
A06	49	0	83	89	138	195	162	297	271	324	314	336
A07	49	0	83	89	138	195	170	297	271	324	314	336
A08	49	0	83	89	138	203	172	297	273	324	314	336
A09	49	0	83	89	138	203	172	297	273	324	314	336
A10	49	0	83	89	139	203	178	297	279	324	314	336
A11	49	0	83	89	139	203	179	297	279	324	314	336
A12	49	0	83	89	139	203	180	297	281	324	314	336
B01	49	4	83	89	139	203	149	302	290	324	315	336
B02	49	4	83	89	139	203	149	302	291	324	315	336
B03	49	0	83	89	139	203	149	302	292	324	315	336
B04	57	12	83	89	139	203	149	302	298	324	315	336
B05	57	0	83	89	139	203	149	302	298	324	315	336
B06	57	20	83	89	139	203	149	302	300	324	315	336
B07	57	0	83	89	139	203	149	302	254	324	315	337
B08	57	0	81	89	139	203	149	302	254	324	315	337
B09	57	0	81	89	139	203	149	302	254	324	315	337
B10	57	0	81	97	139	203	149	302	254	324	315	337
B11	57	0	81	97	139	211	149	302	254	325	315	337
B12	57	0	81	97	139	211	149	302	254	325	315	337
C01	57	0	81	97	140	211	154	302	254	325	315	337
C02	57	0	81	97	140	211	154	302	254	325	315	337
C03	0	0	0	0	0	0	0	0	0	0	0	0
C04	57	0	81	97	140	211	154	302	254	325	315	337
C05	57	0	81	97	140	211	154	302	269	325	315	337
C06	57	28	81	97	140	211	154	302	269	325	315	337
C07	65	28	81	97	140	211	154	302	269	325	316	337
C08	65	0	81	97	140	211	154	302	269	325	316	337
C09	65	36	81	97	140	211	154	302	269	325	316	337
C10	0	0	0	0	0	0	0	0	0	0	0	0
C11	65	36	81	97	140	211	154	303	269	325	316	337
C12	65	0	81	97	140	211	154	303	269	325	316	337
D01	65	44	82	114	140	211	154	303	269	307	316	338
D02	65	44	82	114	140	211	154	303	269	307	316	338
D03	65	44	82	114	140	211	154	303	269	307	316	338
D04	65	0	82	115	141	211	154	303	269	307	316	338
D05	65	52	82	115	141	211	154	303	269	307	316	338
D06	65	52	82	115	141	211	154	303	269	307	316	338
D07	40	52	82	115	141	211	154	303	269	307	317	338
D08	40	52	82	115	141	219	154	303	269	307	317	338
D09	56	52	82	115	141	219	154	303	295	307	317	338
D10	56	52	82	115	141	219	155	303	235	307	317	338
D11	72	52	82	115	141	219	155	303	235	307	317	338
D12	65	0	82	115	141	219	155	303	235	307	317	338
E01	73	60	82	115	141	219	155	303	285	307	317	338
E02	73	60	82	115	141	219	155	303	0	307	317	338
E03	73	60	82	115	141	219	155	303	0	307	317	338
E04	73	60	82	115	141	219	155	303	0	307	317	339
E05	73	60	90	115	141	219	155	303	0	307	317	339
E06	73	60	90	115	141	219	155	303	0	307	317	339
E07	73	0	90	115	141	219	155	304	0	308	317	339
E08	73	68	90	115	141	219	155	304	0	308	317	339
E09	73	68	90	115	141	219	155	304	0	308	317	339
E10	73	68	90	116	141	219	155	304	0	308	317	339
E11	73	68	90	116	141	219	155	304	0	308	317	339
E12	73	68	90	116	141	219	155	304	0	308	317	339
F01	73	68	90	116	146	219	155	304	0	308	322	339
F02	73	68	90	116	146	195	155	304	0	308	322	339
F03	0	0	0	0	0	0	0	0	0	0	0	0
F04	73	68	90	116	146	211	156	304	0	308	322	340
F05	73	68	90	116	146	211	156	304	0	308	322	340
F06	73	68	90	116	146	222	156	304	0	308	322	340
F07	73	0	90	116	146	223	156	304	0	308	322	340
F08	73	76	90	116	146	223	156	304	0	308	322	340
F09	73	76	83	116	146	223	156	304	0	308	322	340
F10	0	0	0	0	0	0	0	0	0	0	0	0
F11	49	76	83	116	146	223	156	304	0	308	322	340
F12	57	76	83	116	146	223	156	304	0	308	322	340
G01	65	76	83	117	146	223	156	305	285	309	322	340
G02	73	76	83	117	146	223	156	305	0	309	322	340
G03	80	76	91	117	146	223	156	305	0	309	322	340
G04	80	76	91	117	146	223	156	305	0	309	322	340
G05	80	76	91	117	146	223	156	305	0	309	322	340
G06	80	76	91	117	146	223	156	305	0	309	322	340
G07	80	76	91	117	147	223	157	305	0	309	322	340
G08	80	0	91	117	147	223	157	305	0	309	322	340
G09	80	0	91	117	147	223	157	305	0	309	322	340
G10	80	0	91	117	147	223	157	305	0	309	323	341
G11	80	0	91	117	147	224	157	305	0	309	323	341
G12	80	0	91	117	147	224	157	305	0	309	323	341
H01	53	36	91	117	147	224	157	305	320	309	323	341
H02	53	68	91	117	147	224	157	305	320	309	323	341
H03	53	76	84	117	147	224	157	305	320	309	323	341
H04	53	0	84	117	147	224	157	305	320	314	323	341
H05	53	0	84	117	147	224	157	305	320	314	323	341
H06	53	0	84	117	147	224	157	305	366	314	323	341
H07	53	0	84	122	148	224	157	297	366	314	323	341
H08	53	0	92	122	148	224	157	302	366	314	323	341
H09	53	0	92	122	148	224	157	303	366	314	323	341
H10	53	0	92	122	148	224	162	304	0	314	323	341
H11	53	0	92	122	148	224	162	304	0	314	323	341
H12	0	0	0	0	0	0	0	0	0	0	0	0
