# Supplementary material for: Constructing and interpreting a large-scale variant effect map for an ultrarare disease gene: Comprehensive prediction of the functional impact of PSAT1 genotypes
Source: PLoS Genet. 2023 Oct 9;19(10):e1010972. doi: 10.1371/journal.pgen.1010972 (PMC10561871; doi:10.1371/journal.pgen.1010972)
Supplement: S2 Method — Normalization accounts for the effects of plate-to-plate variation, relative growth of neighboring patches, and plate edge effects. (TXT) [file pgen.1010972.s029.txt]

library(fields)
library("car")

##########################################################################
############################ Description #################################
##########################################################################

#Carries out normalization steps and QC filtering for growth measurements 
#for variants in a single gene each encoding a single amino acid substitution


#Input file: Data frame saved as an rdata object
#Each row represents a single yeast patch at a single timepoint on a single
#solid plate (patches in 96 well fomat A1:H12).
#Required Columns:

#Day - Time after pinning when imaged
#Plate - Unique plate names
#Rep   - Number of replica pinning of current plate at day
#Plate_Rep - Merged plate and rep
#Plate_Well- Merged plate and Position (well). Uniquely specifies individual isolates (strains)
#IntDen - Phenotype measurement from image. Product of number of pixels in growth patch and mean patch intensity
#Position - Patch position on plate A1:H12 (well)
#Nei_IntDen_Mean - Mean IntDen of patches surrounding current patch
#Variant - Unique label for genotype of current variant (isolate is uniquely specified by plate_well)
#Single_Nonsense - Binary flag for whether single secondary nonsense mutation present in ORF (includes indels)
#Single_Missense - Binary flag for whether single secondary missense mutation present in ORF
#Multiple_Secondaries - Binary flag for whether multiple secondary mutations present in ORF
#Left - Binary flag for whether patch on left edge of plate
#Right - Binary flag for whether patch on right edge of plate
#Top - Binary flag for whether patch on top edge of plate
#Bottom - Binary flag for whether patch on bottom edge of plate
#Edge - Count of number of edges patch is on. Middle =0. Corners=2. Non corner edge position =1.
#Row - Numeric row position (1-8)
#Col - Numeric col position (A:H = 1:12)

#Each plate needs to have wild-type and null control positions, that are 
#consistent across all plates. These are specified by the "wt_control_pos" and
#"null_control_pos" character vectors. Also need to specify wich timepoint used
#for final model fitting.

#Data organization. Specify main directory. Below this are expected subdirectories:
#merged_data - Contains the rdata input data frame file "preprocessed_table.rdata"
#filter_files - Contains the following tab delimited files:
#   pin_file - Specifying pin size adjustments (if any). First column well name (e.g. "A1"). 
#               Second column relative pin sizes.
#   bad_plate_file -  Specifies plates manually identified for exclusion. Format:
#                     Tab delimited. Columns: plate name, reason for exclusion
#   bad_isolate_file -  Specifies patch positions on plates manually identified for 
#                       exclusion. Format: Tab delimited. Columns: plate name, patch position
#                       reason for exclusion


##########################################################################
############################ Subroutines #################################
##########################################################################

#Checks that every plate+rep exists on every day
#Outputs table of missing measurements to #current_dir#
#as "missing.plates.txt". Two columns: plate+rep and day
identify_missing_plates=function(full_tab,current_dir){
  
  #Record missing plates: plate+rep name and day
  missing_plates=matrix(nrow=0,ncol=2)
  for (current_plate in unique(full_tab$Plate_Rep)){
    for (current_day in unique(full_tab$Day)){
      
      #Check plate+rep+day exists
      num_match=length(which(full_tab$Plate_Rep==current_plate & full_tab$Day==current_day))
      if(num_match==0){
        missing_plates=rbind(missing_plates,c(current_plate,current_day))
      }
    }
  }
  colnames(missing_plates)=c("Plate_Rep","Day")
  write.table(missing_plates,file=paste(current_dir,"/missing.plates.txt",sep=""),col.names=T,row.names=F,quote=F,sep="\t")
}

#For each day, plot the null and wt values for each plate+rep. X-axis is plate+rep
#Outputs plots to #current_dir
visualize_controls=function(full_tab,current_dir,wt_control_pos,null_control_pos){
  
  #Separate plot for each day
  for (day in unique(full_tab$Day)){
    
    #Extract subtable for current day and get all plate+rep values
    small_tab=full_tab[full_tab$Day==day,]
    plate_reps=unique(small_tab$Plate_Rep)
    no_plate_reps=length(plate_reps)
    
    #Plot holder to be filled in
    pdf(paste(current_dir,"/",day,"_control_spots.pdf",sep=""),width=10)
    plot(1:no_plate_reps,rep(1,no_plate_reps),ylim=c(0,10000),col="white",xlab="Plate_Rep",ylab="PixelSum",main=c(day,"WT=Black","NULL=Red"))
    
    #Plot values for each plate+rep
    for (i in 1:no_plate_reps){
      
      #get current plate+rep, extract individual WT and Null measurements and plot
      current_plate_rep=plate_reps[i]
      wt_vals=small_tab$IntDen[small_tab$Plate_Rep==current_plate_rep & small_tab$Position %in% wt_control_pos]
      null_vals=small_tab$IntDen[small_tab$Plate_Rep==current_plate_rep & small_tab$Position %in% null_control_pos]
      points(rep(i,length(wt_vals)),wt_vals)
      points(rep(i,length(null_vals)),null_vals,col="red")
    }
    dev.off()
  } 
}


#Remove plates from the data table identified as problematic 
remove_problem_plates=function(full_tab,bad_plates){
  filter=!(full_tab$Plate %in% bad_plates)
  full_tab=full_tab[filter,]
  return(full_tab)
}


#Plots stripcharts of all spots and of WT spots from each plate+day 
#(combining all replicates) for current phenotype #pheno, outputs to #current_dir
visualize_plates=function(full_tab,pheno,current_dir){
  
  #Extract the phenotypes by plate (combining all replicates) for each day
  plate_phenos=list()
  days=unique(full_tab$Day)
  for (day in days){
    plate_phenos[[day]]=list()
    for (x in unique(full_tab$Plate_Rep[full_tab$Day==day])){
      current_vals=full_tab[full_tab$Day==day & full_tab$Plate_Rep==x,pheno]
      names(current_vals)=full_tab[full_tab$Day==day & full_tab$Plate_Rep==x,"Variant"]
      plate_phenos[[day]][[x]]=current_vals
    }
  }
  
  #Repeat for WT values only
  plate_phenos_wt=list()
  days=unique(full_tab$Day)
  for (day in days){
    plate_phenos_wt[[day]]=list()
    for (x in unique(full_tab$Plate_Rep[full_tab$Day==day])){
      current_vals=full_tab[full_tab$Day==day & full_tab$Plate_Rep==x,pheno]
      names(current_vals)=full_tab[full_tab$Day==day & full_tab$Plate_Rep==x,"Variant"]
      current_vals=current_vals[names(current_vals)=="WT"]
      plate_phenos_wt[[day]][[x]]=current_vals
    }
  }
  
  
  #Visualize the distributions of all strains and WT only
  for (day in days){
    
    #All
    outfile=paste(current_dir,"/day_",day,"_raw_stripchart_all.pdf",sep="")
    temp_width=length(names(plate_phenos[[day]]))/2
    temp_height=temp_width/5
    pdf(outfile,width=temp_width,height=temp_height)
    stripchart(plate_phenos[[day]],method="jitter",vertical=T,jitter=0.2,cex=1,ylim=c(min(full_tab[,pheno],na.rm=T),max(full_tab[,pheno],na.rm=T)),xlab="Plate (with repeats)",ylab=pheno,main=paste(day,"  All",sep=""))
    dev.off()
    
    #WT
    outfile=paste(current_dir,"/day_",day,"_raw_stripchart_WT.pdf",sep="")
    temp_width=length(names(plate_phenos_wt[[day]]))/2
    temp_height=temp_width/5
    pdf(outfile,width=temp_width,height=temp_height)
    stripchart(plate_phenos_wt[[day]],method="jitter",vertical=T,jitter=0.2,cex=1,ylim=c(min(full_tab[,pheno],na.rm=T),max(full_tab[,pheno],na.rm=T)),xlab="Plate (with repeats)",ylab=pheno,main=paste(day,"  WT",sep=""))
    dev.off()
    
  }
}


#Output heatmap visualization of growth on each plate+rep+day
#to #current_dir for phenotype #pheno
create_heatmaps=function(full_tab,pheno,current_dir){
  
  #Create a combined plate+rep+day label
  full_tab$Ext_Plate=apply(full_tab,1,function(x){paste(x["Plate_Rep"],x["Day"],sep="_")})
  
  #For each plate+rep+day output heatmap
  for (current_plate in unique(full_tab$Ext_Plate)){
    
    #Extract subtable for current plate+rep+day
    filter=full_tab$Ext_Plate==current_plate 
    small_tab=full_tab[filter,]
    
    #Initialize 8x12 matrix and populate with values from subtable
    current_mat=matrix(nrow=8,ncol=12)
    
    for ( i in 1:nrow(small_tab)){
      current_line=small_tab[i,]
      row_ind=current_line$Row
      col_ind=current_line$Col
      current_val=unlist(current_line[pheno])
      current_mat[row_ind,col_ind]=current_val
    }
    
    #Output image
    outname=paste(current_dir,"/",current_plate,".pdf",sep="")
    print(outname)
    pdf(file=outname,width=10)
    image.plot(current_mat)
    dev.off()
  }
}


#Vizualize relationship between WT control growth (#pheno) and mean neighbor 
#growth for each day, across all plates, as a scatterplot.Output to #current_dir.
visualize_neighbor_effects=function(full_tab,pheno,current_dir){
  
  temp_tab=full_tab
  
  #Separate plot for each day
  days=unique(full_tab$Day)
  for (day in days){
    outfile=paste(current_dir,"/day_",day,"_neighbor.pdf",sep="")
    pdf(outfile,width=10)
    plot(temp_tab[temp_tab$Day==day  & temp_tab$Variant=="WT","Nei_IntDen_Mean"],temp_tab[temp_tab$Day==day & temp_tab$Variant=="WT",pheno],xlab="Mean Neighbor IntDen",ylab=pheno)
    dev.off()
  }
}


#Vizualize relationship between WT control growth (#pheno) and mean neighbor 
#growth for each day, across all plates, as a scatterplot.Output to #current_dir.
visualize_day_effects=function(temp_tab,pheno,current_dir){
  
  #List holding (name sorted) variant growth estimates for each day
  #Same set of variants should be present at each timepoint
  day_geno=list()
  for (day in unique(temp_tab$Day)){
    
    #Extract only data for current day
    filter=temp_tab$Day==day
    
    #Linear model for phenotype as function of variant (genotype)
    #Extract variant growth estimates for this day and label with variant names
    temp_form=as.formula(paste(pheno,"~0+Variant"))
    temp_est=coef(lm(temp_form,data=temp_tab[filter,]))
    temp_est=temp_est[grepl("Variant",names(temp_est))]
    names(temp_est)=sapply(names(temp_est),function(x){sub("Variant","",x)})
    temp_est=temp_est[order(names(temp_est))]
    day_geno[[day]]=temp_est
  }
  
  #For each pair of timepoints scatterplot of variant estimates
  for (first_ind in 1:length(day_geno)){
    for (second_ind in first_ind:length(day_geno)){
      
      first_day=names(day_geno)[first_ind]
      second_day=names(day_geno)[second_ind]
      
      if(first_day==second_day){next}
      
      #Ensure variant names match and output scatterplot
      first_filter=names(day_geno[[first_day]]) %in% names(day_geno[[second_day]])
      second_filter=names(day_geno[[second_day]]) %in% names(day_geno[[first_day]])
      pdf(paste(current_dir,"/Variant_day_",first_day,"_",second_day,".pdf",sep=""))
      plot(day_geno[[first_day]][first_filter],day_geno[[second_day]][second_filter],xlab=paste("Day",first_day,pheno,sep="_"),ylab=paste("Day",second_day,pheno,sep="_"),main="Variant Estimate",cex=0.5)
      abline(0,1,col="red",lwd=2)
      dev.off()
      
    }
  }
}


#Vizualize relationship between variant growth (#pheno) on each edge vs middle of 
#plate.Output to #current_dir.
visualize_edge_effects=function(full_tab,pheno,current_dir){
  
  #DO not consider control plates
  #temp_tab=full_tab[full_tab$Class=="Exp",]
  temp_tab=full_tab
  
  #For each Variant on ech day, calculate its mean on each edge and when not on an edge
  edge_effects=list()
  days=unique(full_tab$Day)
  for (day in days){
    edge_effects[[day]]=get_edge_means(day,temp_tab,pheno)
  }
  
  #Output plots
  for (day in days){
    
    outfile=paste(current_dir,"/day_",day,"_middle_left_edge.pdf",sep="")
    pdf(outfile,width=10)
    plot(edge_effects[[day]][["Middle"]],edge_effects[[day]][["Left"]],xlab=paste("Middle_",pheno,sep=""),ylab=paste("Left_",pheno,sep=""));abline(0,1)
    dev.off()
    
    outfile=paste(current_dir,"/day_",day,"_middle_right_edge.pdf",sep="")
    pdf(outfile,width=10)
    plot(edge_effects[[day]][["Middle"]],edge_effects[[day]][["Right"]],xlab=paste("Middle_",pheno,sep=""),ylab=paste("Left_",pheno,sep=""));abline(0,1)
    dev.off()
    
    outfile=paste(current_dir,"/day_",day,"_middle_top_edge.pdf",sep="")
    pdf(outfile,width=10)
    plot(edge_effects[[day]][["Middle"]],edge_effects[[day]][["Top"]],xlab=paste("Middle_",pheno,sep=""),ylab=paste("Left_",pheno,sep=""));abline(0,1)
    dev.off()
    
    outfile=paste(current_dir,"/day_",day,"_middle_bottom_edge.pdf",sep="")
    pdf(outfile,width=10)
    plot(edge_effects[[day]][["Middle"]],edge_effects[[day]][["Bottom"]],xlab=paste("Middle_",pheno,sep=""),ylab=paste("Left_",pheno,sep=""));abline(0,1)
    dev.off()
    
  }
}  

normalize_plate_neighbor_combined=function(temp_tab,pheno,wt_control_pos){
  
  
  #Subtract null value from IntDen
  null_val=mean(temp_tab[temp_tab$Variant=="NULL",pheno],na.rm=T)
  temp_tab$Adj_IntDen=temp_tab$IntDen-null_val
  
  
  control_filter=temp_tab$Position %in% wt_control_pos
  #control_filter=temp_tab$Variant=="WT"
  
  #Adjust values for each plate so that mean of WT values in the same across all repeats on each day
  ind_plate_rep_lm=lm(1~1)
  ind_plate_lm=lm(1~1)
  norm_lm=lm(1~1)
  if (length(unique(temp_tab$Day))>1){
  
    ind_plate_rep_lm=lm(Adj_IntDen~0+Day:Plate_Rep,data=temp_tab[control_filter,])
    ind_plate_lm=lm(Adj_IntDen~0+Day:Plate,data=temp_tab[control_filter,])
  } else {
    ind_plate_rep_lm=lm(Adj_IntDen~0+Plate_Rep,data=temp_tab[control_filter,])
    ind_plate_lm=lm(Adj_IntDen~0+Plate,data=temp_tab[control_filter,])
  }
  
  temp_tab$Adj_IntDen=temp_tab$Adj_IntDen/predict(ind_plate_rep_lm,temp_tab)*predict(ind_plate_lm,temp_tab)
  
  #Fit a plate and mean neighbor effect model to WT
  if (length(unique(temp_tab$Day))>1){
    norm_lm=lm(Adj_IntDen~0+Day:Plate+Day:Nei_IntDen_Mean,data=temp_tab[control_filter,])
  } else {
    norm_lm=lm(Adj_IntDen~0+Plate+Nei_IntDen_Mean,data=temp_tab[control_filter,])
  }
  
  #Convert original values into ratio of predicted WT
  temp_tab$Norm_IntDen_temp=temp_tab$Adj_IntDen/predict(norm_lm,temp_tab)
  
  #Multiply by median wt value
  temp_tab$Norm_IntDen=temp_tab$Norm_IntDen_temp*median(temp_tab$Adj_IntDen[control_filter],na.rm=T)
  
  return(temp_tab)
}

#Assess effect of normalization on variance of WT
#As normalization involves background subtraction as well
#as multiplicative effects. Compare normalized results to
#simple background subtracted results.Return squared
#coefficient of variation for (background subtracted) raw
#and normalized data
assess_wt_coef_var_sq=function(full_tab,wt_control_pos){
  
  #Calculate variances of background subtracted and normalized data
  assess_var=sapply(unique(full_tab$Day),function(x){
    filter1=full_tab$Day==x & full_tab$Position %in% wt_control_pos
    out=c(var(full_tab$Adj_IntDen[filter1],na.rm=T),var(full_tab$Norm_IntDen[filter1],na.rm=T))
    names(out)=c("WT_IntDen_Var","WT_Norm_IntDen_Var")
    out
  })
  
  #Calculate means of background subtracted and normalized data
  assess_means=sapply(unique(full_tab$Day),function(x){
    filter1=full_tab$Day==x & full_tab$Position %in% wt_control_pos
    out=c(mean(full_tab$Adj_IntDen[filter1],na.rm=T),mean(full_tab$Norm_IntDen[filter1],na.rm=T))
    names(out)=c("WT_IntDen_Var","WT_Norm_IntDen_Var")
    out
  })
  
  coef_var_sq=assess_var/assess_means^2
  return(coef_var_sq)
}


#Normalize for edge effects using assumption they are pruely multiplicative
#for normalized growth (#pheno)
normalize_edges=function(temp_tab,pheno){
  
  #For each variant on each day, calculate its mean on each edge and when not on an edge
  edge_effects=list()
  days=unique(temp_tab$Day)
  for (day in days){
    edge_effects[[day]]=get_edge_means(day,temp_tab,pheno)
  }
  
  #Fit lm to get multiplier for each edge relative to middle
  #and adjust edge values by dividing by this coefficient
  temp_tab$Final_Norm_IntDen=temp_tab[,pheno]
  for (day in days){
    for (side in names(edge_effects[[day]])){
      if (side=="Middle"){next}
      temp_lm=lm(edge_effects[[day]][[side]]~0+edge_effects[[day]][["Middle"]])
      filter=temp_tab$Day==day & temp_tab[,side]==1
      temp_tab$Final_Norm_IntDen[filter]=temp_tab$Final_Norm_IntDen[filter]/coef(temp_lm)[1]
    }
  }
  
  return(temp_tab)
}

#Test if each variant growth is significantly different to wild-type and null controls
#Rescale genotype growth estimates (and standard errors) as ratios of wild type after null
#subtraction. Therefore  null control = 0 and wild type control = 1 
rescale_results=function(temp_results,test_model){
  
  #Rescale to make NULL==0
  temp_results[,1]=temp_results[,1]-temp_results["VariantNULL",1]
  
  
  filter=rownames(temp_results)=="VariantNULL" | rownames(temp_results)=="VariantWT"
  pos_control_val=temp_results["VariantWT",]
  neg_control_val=temp_results["VariantNULL",]
  rest_val=temp_results[!(filter),]
  
  #Test if value significantly different to NULL and WT (with multiple hypothesis adjustment)
  log_10_wt_p_vals=test_coefs(test_model,rownames(rest_val),"VariantWT")
  log_10_null_p_vals=test_coefs(test_model,rownames(rest_val),"VariantNULL")
  
  #Convert each variant estimate along with wild type (both null-subtracted) to a ratio estimate of growth
  #relative to wild-type, and SE of the ratio using rules for combining SEs in ratios.
  control_ratios=t(apply(rest_val,1,function(x){
    ratio=x[1]/pos_control_val[1]
    serror=ratio*((x[2]/x[1])**2+(pos_control_val[2]/pos_control_val[1])**2)**0.5
    ratio=ratio*(1+(pos_control_val[2]/pos_control_val[1])**2) 
    out=c(ratio,abs(serror))
    out
  }))
  
  colnames(control_ratios)=c("Estimate","S_Error")
  control_ratios=cbind(control_ratios,log_10_wt_p_vals,log_10_null_p_vals)
  return(control_ratios)
}


#Test if coefficients in model significantly different (after multiple hypothesis correction)
#from specified coefficient (wild-type or null). Returns adjusted p-values
test_coefs=function(test_model,variant_names,control_name){
  statements=sapply(variant_names,function(x){paste (x, " = ", control_name,sep="")})
  differ_p_values=sapply(statements,function(x){(linearHypothesis(test_model,x))$"Pr(>F)"[2]})
  adjust_differ_p_values=p.adjust(differ_p_values) #Multiple hypothesis adjustment
  return(log(adjust_differ_p_values,10))
}


#For each edge find all variants that are present on that edge and report mean
#of the edge measurements for specified day
get_edge_means=function(day,temp_tab,pheno){
  out_list=list()
  out_list[["Left"]]=sapply(unique(temp_tab$Variant),function(x){
    out=NA
    filter=temp_tab$Left==1 & temp_tab$Day==day & temp_tab$Variant==x
    if (nrow(temp_tab[filter,])>0){out=mean(temp_tab[filter,pheno])}
    out
  })
  out_list[["Right"]]=sapply(unique(temp_tab$Variant),function(x){
    out=NA
    filter=temp_tab$Right==1 & temp_tab$Day==day & temp_tab$Variant==x
    if (nrow(temp_tab[filter,])>0){out=mean(temp_tab[filter,pheno])}
    out
  })
  out_list[["Top"]]=sapply(unique(temp_tab$Variant),function(x){
    out=NA
    filter=temp_tab$Top==1 & temp_tab$Day==day & temp_tab$Variant==x
    if (nrow(temp_tab[filter,])>0){out=mean(temp_tab[filter,pheno])}
    out
  })
  out_list[["Bottom"]]=sapply(unique(temp_tab$Variant),function(x){
    out=NA
    filter=temp_tab$Bottom==1 & temp_tab$Day==day & temp_tab$Variant==x
    if (nrow(temp_tab[filter,])>0){out=mean(temp_tab[filter,pheno])}
    out
  })
  out_list[["Middle"]]=sapply(unique(temp_tab$Variant),function(x){
    out=NA
    filter=temp_tab$Edge==0 & temp_tab$Day==day & temp_tab$Variant==x
    if (nrow(temp_tab[filter,])>0){out=mean(temp_tab[filter,pheno])}
    out
  })
  return(out_list)
}


#Calculates either means or variances for phenotypes split based on unique
#values in #split_col (e.g. variant)
get_value_by_split=function(full_tab,split_col,pheno,filter_vals,class){
  
  out_vals=sapply(unique(full_tab[,split_col]),function(x){
    filter=full_tab[,split_col]==x & filter_vals
    out=NA
    if(class=="var"){out=var(full_tab[filter,pheno],na.rm=T)}
    if(class=="mean"){out=mean(full_tab[filter,pheno],na.rm=T)}
    out
  })
  names(out_vals)=unique(full_tab[,split_col])
  return(out_vals)
}

#Quick directory creating wrapper
create_dir=function(outdir){
  if (!(file.exists(outdir))){
    dir.create(outdir)
  }
}


##########################################################################
############################# Input Data #################################
##########################################################################

script_version="minion_process_surrogate_genetics_v4.R"

#Set parameters for current run
wt_control_pos=c("C03","C10","F03","F10")
null_control_pos=c("A01","H12")
aa_offset=0  #Number to subtract from human aa position to get yeast aa position
processed_day="72h" #Timepoint to be used for final model fitting.
outdir_name="Test_PSAT1_10_6_22"
main_dir="~/Desktop/test/"

#output paths
analysis_dir=paste(main_dir,"analysis/",sep="")
outdir=paste(analysis_dir,outdir_name,sep="")
pics_dir=paste(outdir,"/pics",sep="")
initial_files_dir=paste(outdir,"/initial_files",sep="")
data_processing_dir=paste(outdir,"/data_processing",sep="")
stripchart_dir=paste(pics_dir,"/stripcharts",sep="")
stripchart_orig_dir=paste(stripchart_dir,"/original",sep="")
heatmaps_dir=paste(pics_dir,"/heatmaps",sep="")

#Paths to pin and exclusion files
pin_file=paste(analysis_dir,"pin_adjust/pin_adjust.csv",sep="")
bad_plate_file=paste(analysis_dir,"filter_files/bad_plates.txt",sep="")
bad_isolate_file=paste(analysis_dir,"filter_files/bad_isolates.txt",sep="")

#Path to merged genotype and phenotype data
infile=paste(main_dir,"merged_data/preprocessed_table.rdata",sep="")

#Create paths
create_dir(outdir)
create_dir(initial_files_dir)
create_dir(data_processing_dir)
create_dir(pics_dir)
create_dir(analysis_dir)
create_dir(stripchart_dir)
create_dir(stripchart_orig_dir)
create_dir(heatmaps_dir)

setwd(outdir)
write(script_version,file="log.txt")
write(script_version,file="log.txt")
write(outdir,file="log.txt",append=T)
write(aa_offset,file="log.txt",append=T)
write(wt_control_pos,file="log.txt",append=T)
write(null_control_pos,file="log.txt",append=T)

#Move files
file.copy(pin_file,initial_files_dir)
file.copy(bad_plate_file,initial_files_dir)
file.copy(bad_isolate_file,initial_files_dir)
file.copy(infile,initial_files_dir)

##########################################################################
################## Identify Problem Plates and Spots #####################
##########################################################################

load(infile)
full_tab=full_tab[,c(5,24,6,23,41,3,1,17,42,58,60,57,18,19,20,21,22,13,12)]
##########################################################################
################## Identify Problem Plates and Spots #####################
##########################################################################


bad_plates=read.table(file=bad_plate_file,sep="\t",stringsAsFactors=F)[,1]
bad_isolates=read.table(file=bad_isolate_file,sep="\t",stringsAsFactors=F,header=T)
bad_isolates=apply(bad_isolates,1,function(x){paste(x[1],x[2],sep="_")})

##########################################################################
############### Check Plates Measured at Each Time Point ##################
##########################################################################

#Identify any plate replicates that are not measured at all timepoints
identify_missing_plates(full_tab,data_processing_dir)

##########################################################################
######################### Adjust Pin Sizes ###############################
##########################################################################

#Adjust for pin size effects by dividing by relative pin size estimates
pin_adjust=read.table(pin_file,sep=",",header=F)
rownames(pin_adjust)=pin_adjust[,1]
full_tab$Pin_Adjust=pin_adjust[full_tab$Position,2]
full_tab$Raw_IntDen=full_tab$IntDen
full_tab$IntDen=full_tab$IntDen/full_tab$Pin_Adjust


##########################################################################
################## Visualize Controls Pre-Filtering ######################
##########################################################################

#Stripchart representation of positive and negative control values, by 
#plate+rep+day
current_dir=paste(pics_dir,"/control_spots_original",sep="")
create_dir(current_dir)
visualize_controls(full_tab,current_dir,wt_control_pos,null_control_pos)

##########################################################################
######################### Remove Bad Plates ##############################
##########################################################################

#Remove plates flagged as problematic (e.g. bad control spots)
full_tab=remove_problem_plates(full_tab,bad_plates)

##########################################################################
################### Recode Problem Isolates as NA ########################
##########################################################################

#Set problem isolates to NA
filter=which(full_tab$Plate_Well %in%  bad_isolates)
full_tab$IntDen[filter]=NA

##########################################################################
####################### Recode Zero Points as NA #########################
##########################################################################

#Phenotype values of 0 set to NA
filter=which(full_tab$IntDen==0)
full_tab$IntDen[filter]=NA

##########################################################################
################## Visualize Controls Post-Filtering #####################
##########################################################################

#Stripchart representation of positive and negative control values, by 
#plate+rep+day
current_dir=paste(pics_dir,"/control_spots_post_filter",sep="")
create_dir(current_dir)
visualize_controls(full_tab,current_dir,wt_control_pos,null_control_pos)


##########################################################################
######################### Visualize Raw Data #############################
##########################################################################

#Visualize raw phenotype distributions for each plate and repeats
#Shows effect of plates - multiplicative when null subtracted?
visualize_plates(full_tab,"IntDen",stripchart_orig_dir)

#Visualize phenotype values by plate+rep+day as heatmaps
create_heatmaps(full_tab,"IntDen",heatmaps_dir)

##########################################################################
#################### Visualize Systematic Effects ########################
##########################################################################

#Set output directory for pics
current_dir=paste(pics_dir,"/systematic_effects",sep="")
create_dir(current_dir)

#Vizualize edge effects
visualize_edge_effects(full_tab,"IntDen",current_dir)

#Expect simple linear relationship between mean neighbor IntDen and WT IntDen
visualize_neighbor_effects(full_tab,"IntDen",current_dir)

#Effect of day - expect no growth over time for null controls
visualize_day_effects(full_tab,"IntDen",current_dir)


##########################################################################
########################### Normalization ################################
##########################################################################

#Normalize the data based on plate and neighbor estimates for WT
#Separate methods for when data for multiple days vs a single day
#if (length(unique(full_tab$Day))>1){full_tab=normalize_plate_neighbor(full_tab,"IntDen",wt_control_pos)
#} else {full_tab=normalize_plate_neighbor_single_day(full_tab,"IntDen",wt_control_pos)}

#Normalize the data based on plate and neighbor estimates for WT
full_tab=normalize_plate_neighbor_combined(full_tab,"IntDen",wt_control_pos)

#look at effect of normalization
current_dir=paste(pics_dir,"/stripcharts",sep="")
create_dir(current_dir)
current_dir=paste(current_dir,"/normalized",sep="")
create_dir(current_dir)

#Visualize normalized phenotype distributions for each plate and repeats
visualize_plates(full_tab,"Norm_IntDen",current_dir)


##########################################################################
###################### Assess Change in Variance #########################
##########################################################################

#Normalize for means (coef of variation squared).
norm_coef_var_sq=assess_wt_coef_var_sq(full_tab,wt_control_pos)
save(norm_coef_var_sq,file=paste(data_processing_dir,"/norm_coef_var_sq.rdata",sep=""))


##########################################################################
############### Remove Strains with Bad Measurements #####################
##########################################################################

#Flag bad measurements (NA values)
IntDen_Check=which(!is.na(full_tab$IntDen))

#Identify which variants removed as no good measurements and record
all_vars=unique(full_tab$Variant)
remaining_vars=unique(full_tab$Variant[IntDen_Check])
removed_vars=all_vars[!(all_vars %in% remaining_vars)]
write(removed_vars,file=paste(data_processing_dir,"/bad_measure_removed_genos.txt",sep=""))

#Output data
save(full_tab,file=paste(data_processing_dir,"/full_tab_pre_filter.rdata",sep=""))

#Remove bad measurement entries
full_tab=full_tab[IntDen_Check,]


##########################################################################
############# Remove Isolates with Secondary Mutations ###################
##########################################################################

#Look at initial patterns of isolate (individual strain) phenoype outliers
#First fit  variant (genotype) and isolate (individual strain) models
variant_lm_original=lm(Norm_IntDen~Variant,data=full_tab)
isolate_lm_original=lm(Norm_IntDen~Plate_Well,data=full_tab)

#Plot variant vs isolate fit to see where strains with secondary mutations fall 
#among the outliers
current_dir=paste(pics_dir,"/variant_vs_isolate",sep="")
create_dir(current_dir)

pdf(file=paste(current_dir,"/variant_vs_isolate_secondaries.pdf",sep=""),width=10)
plot(variant_lm_original$fitted.values,isolate_lm_original$fitted.values,main=c("Nonsense Seconday = Red", "Missense Secondary = Blue"),xlab="Variant Fit",ylab="Isolate Fit")
filter=full_tab$Single_Nonsense=="TRUE"
points(variant_lm_original$fitted.values[filter],isolate_lm_original$fitted.values[filter],col="red",pch=19)
filter=!full_tab$Single_Missense==""
points(variant_lm_original$fitted.values[filter],isolate_lm_original$fitted.values[filter],col="blue",pch=19)
dev.off()

#Identify which variants (genotypes) removed as no good isolates and record
filter=which(full_tab$Single_Nonsense=="FALSE" & full_tab$Multiple_Secondaries=="FALSE" & full_tab$Single_Missense=="")
all_vars=unique(full_tab$Variant)
remaining_vars=unique(full_tab$Variant[filter])
removed_vars=all_vars[!(all_vars %in% remaining_vars)]
write(removed_vars,file=paste(data_processing_dir,"/secondary_removed_genos.txt",sep=""))

#Output data
save(full_tab,file=paste(data_processing_dir,"/full_tab_pre_secondary.rdata",sep=""))

#Remove bad measurement entries
full_tab=full_tab[filter,]

##########################################################################
############### Remove Variants with Outlier Isolates ####################
##########################################################################

#Look at  patterns of isolate phenoype outliers 
#(after removing isolates with secondary mutations)

#First fit  variant (genotype) and isolate (individual strain) models
variant_lm=lm(Norm_IntDen~Variant,data=full_tab)
isolate_lm=lm(Norm_IntDen~Plate_Well,data=full_tab)

#Plot variant vs isolate fit to see remaining outliers
current_dir=paste(pics_dir,"/variant_vs_isolate",sep="")
create_dir(current_dir)

pdf(file=paste(current_dir,"/variant_vs_isolate_pheno_outliers.pdf",sep=""),width=10)
plot(variant_lm$fitted.values,isolate_lm$fitted.values,xlab="Variant Fit",ylab="Isolate Fit",main="Green Lines Define Outliers")
points(variant_lm$fitted.values,(500+1/0.85*variant_lm$fitted.values),col="green")
points(variant_lm$fitted.values,(-500+0.85*variant_lm$fitted.values),col="green")
dev.off()

#Identify variants (genotypes) with phenotypic outlier isolates
full_tab$outlier=(isolate_lm$fitted.values>(500+1/0.85*variant_lm$fitted.values) | isolate_lm$fitted.values<(-500+0.85*variant_lm$fitted.values))

#Identify which variants have an outlier
all_vars=unique(full_tab$Variant)

removed_vars=unique(full_tab$Variant[full_tab$outlier])
remaining_vars=all_vars[!(all_vars %in% removed_vars)]
write(removed_vars,file=paste(data_processing_dir,"/outlier_removed_genos.txt",sep=""))

#Output data
save(full_tab,file=paste(data_processing_dir,"/full_tab_pre_outlier.rdata",sep=""))

#Remove variants with outlier isolates
filter=which(full_tab$Variant %in% remaining_vars)
full_tab=full_tab[filter,]


##########################################################################
####################### Normalize Edge Effects ###########################
##########################################################################

#Set output diretory for pics
current_dir=paste(pics_dir,"/systematic_effects_post_outlier",sep="")
create_dir(current_dir)

#Visualize edge effects - expect simple multiplier
visualize_edge_effects(full_tab,"Norm_IntDen",current_dir)

#Carry out the edge normalization
full_tab=normalize_edges(full_tab,"Norm_IntDen")

#Look at post edge-normalization
current_dir=paste(pics_dir,"/systematic_effects_post_outlier_post_edge",sep="")
create_dir(current_dir)
visualize_edge_effects(full_tab,"Final_Norm_IntDen",current_dir)

#Save
save(full_tab,file=paste(data_processing_dir,"/final_tab.rdata",sep=""))

#Get isolate (strain) numbers for each variant (genotype)
final_isolate_tab=table(full_tab$Variant[full_tab$Repeat==1 & full_tab$Day=="72h"])
final_isolate_tab=cbind(names(final_isolate_tab),final_isolate_tab)
colnames(final_isolate_tab)=c("Variant","No_Isolates")

write.csv(final_isolate_tab,file=paste(data_processing_dir,"/final_isolate_tab.csv",sep=""),quote=F,row.names=F)

##########################################################################
########################### Fit Final Model ##############################
##########################################################################

#For puropses of weighting linear model, calculate mean growth value for each 
#variant (genotype) for processed_day then rescale so that lowest value =1
geno_mean=get_value_by_split(full_tab,"Variant","Final_Norm_IntDen",full_tab$Day==processed_day,"mean")
geno_mean=geno_mean[full_tab$Variant[full_tab$Day==processed_day]]
geno_mean=geno_mean-min(geno_mean)+1

#Fit model with and without weighting factor - weighting factor may have to be changed for each dataset
final_model_initial=lm(Final_Norm_IntDen~0+Variant,data=full_tab[full_tab$Day==processed_day,])
final_model=lm(Final_Norm_IntDen~0+Variant,data=full_tab[full_tab$Day==processed_day,],weights=1/geno_mean^0.5)

#Output summary plots for each model
current_dir=paste(pics_dir,"/assess_final_model",sep="")
create_dir(current_dir)
pdf(file=paste(current_dir,"/unweighted_model.pdf",sep=""))
plot(final_model_initial)
dev.off()

pdf(file=paste(current_dir,"/weighted_model.pdf",sep=""))
plot(final_model)
dev.off()

#Linear model for isolate rather than variant (genotype)
final_model_initial_isolate=lm(Final_Norm_IntDen~0+Plate_Well,data=full_tab[full_tab$Day==processed_day,])

#Compare isolate vs genotype results (should be no outliers now)
current_dir=paste(pics_dir,"/variant_vs_isolate_final",sep="")
create_dir(current_dir)

pdf(file=paste(current_dir,"/variant_vs_isolate_final.pdf",sep=""),width=10)
plot(final_model_initial$fitted.values,final_model_initial_isolate$fitted.values,xlab="Variant Fit",ylab="Isolate Fit",main="Green Lines Define Outliers")
points(final_model_initial$fitted.values,(500+1/0.85*final_model_initial$fitted.values),col="green")
points(final_model_initial$fitted.values,(-500+0.85*final_model_initial$fitted.values),col="green")
dev.off()


##########################################################################
######################## Extract Results Table ###########################
##########################################################################


#Extract tables of variant results
model_results=summary(final_model)$coefficients
model_results=model_results[grepl("Variant",rownames(model_results)),]
model_results=model_results[order(model_results[,1]),]


#Convert to NULL-WT range and calculate probabilities greater than NULL and less than WT
final_results=rescale_results(model_results,final_model)

#Add human-protein numbering.
dim(final_results)
Yeast_Variant=sapply(rownames(final_results),function(x){gsub("Variant","",x)})
Yeast_AA_num=as.numeric(sapply(Yeast_Variant,function(x){gsub("[^0-9]","",x)}))
Human_AA_num=Yeast_AA_num+aa_offset
Human_Variant=Yeast_Variant
Human_Variant=sapply(1:length(Yeast_Variant),function(x){y=gsub("[0-9]","",Yeast_Variant[x]);AAs=strsplit(y,"")[[1]];z=paste(AAs[1],Human_AA_num[x],AAs[2],sep="")})
final_results=cbind(Yeast_Variant,Yeast_AA_num,Human_Variant,Human_AA_num,final_results)

#Output results
save(model_results,file=paste(data_processing_dir,"/model_results.rdata",sep=""))
save(final_results,file=paste(data_processing_dir,"/final_results.rdata",sep=""))
save.image(file=paste(data_processing_dir,"/full_analysis.rdata",sep=""))
write.table(model_results,file=paste(data_processing_dir,"/model_results.txt",sep=""),sep="\t",col.names=T,row.names=T,quote=F)
write.table(final_results,file=paste(data_processing_dir,"/final_results.txt",sep=""),sep="\t",col.names=T,row.names=F,quote=F)
